# Supplementary material for: Proteome profiling of polyomavirus nuclear replication centers using iPOND
Source: J Virol. 2024 Oct 31;98(11):e00790-24. doi: 10.1128/jvi.00790-24 (PMC11575236; doi:10.1128/jvi.00790-24)
Supplement: Table S1 — EdU vs DMSO Limma output. [file jvi.00790-24-s0005.xlsx]

## Sheet: Pulse Proteins (EdU_DMSO)
Table S1: EdU vs DMSO Limma Output
UniProt ID	Fasta headers	Gene name	Protein name	mean LFQ Edu	mean LFQ DMSO	LFQ log2 Fold Change (Edu/DMSO)	LFQ -log10(p value)	LFQ p value EdU/DMSO	LFQ adjusted p value EdU/DMSO	Peptide counts (razor and unique)	Peptide Counts (unique)	LFQ Intensity DMSO Rep 1	LFQ Intensity EdU Rep 1	LFQ Intensity DMSO Rep 2	LFQ Intensity EdU Rep 2	LFQ Intensity DMSO Rep 3	LFQ Intensity EdU Rep 3	LFQ Intensity DMSO Rep 4	LFQ Intensity EdU Rep 4	LFQ Intensity DMSO Rep 5	LFQ Intensity EdU Rep 5
P17918	sp|P17918|PCNA_MOUSE Proliferating cell nuclear antigen OS=Mus musculus OX=10090 GN=Pcna PE=1 SV=2	Pcna	Proliferating cell nuclear antigen	27.4919	22.158	5.33396	5.84883	1.42e-06	0.00277571	18	18	22.7206	28.02	23.214	28.3358	21.1667	25.6803	21.671	27.4307	22.0176	27.9929
P54276;A0A3Q4EGF1	sp|P54276|MSH6_MOUSE DNA mismatch repair protein Msh6 OS=Mus musculus OX=10090 GN=Msh6 PE=1 SV=3	Msh6	DNA mismatch repair protein Msh6	23.1016	16.2729	6.82871	5.56123	2.75e-06	0.00277571	64	64	17.2151	23.5791	15.9944	23.908	NaN	20.5616	15.2751	23.4372	16.607	24.0222
Q9R190	sp|Q9R190|MTA2_MOUSE Metastasis-associated protein MTA2 OS=Mus musculus OX=10090 GN=Mta2 PE=1 SV=1	Mta2	Metastasis-associated protein MTA2	22.5201	18.1895	4.33063	5.28362	5.2e-06	0.00277571	46	41	18.7796	22.0364	19.0942	22.9605	18.7804	21.8742	16.5799	22.4276	17.7132	23.3017
Q5SV02;P70388;P70388-2;A8Y5I3;E9PUJ2;P70388-4;P70388-3	tr|Q5SV02|Q5SV02_MOUSE DNA repair protein RAD50 OS=Mus musculus OX=10090 GN=Rad50 PE=1 SV=1;sp|P70388|RAD50_MOUSE DNA repair protein RAD50 OS=Mus musculus OX=10090 GN=Rad50 PE=1 SV=1;sp|P70388-2|RAD50_MOUSE Isoform 2 of DNA repair protein RAD50 OS=Mus musc	Rad50	DNA repair protein RAD50	22.4187	17.7019	4.7168	5.26752	5.4e-06	0.00277571	65	65	18.8515	22.934	18.3557	23.7043	17.1121	20.9688	16.7181	21.9079	17.4723	22.5786
F8WHU5;Q4VA53-3;Q4VA53-2	tr|F8WHU5|F8WHU5_MOUSE Sister chromatid cohesion protein PDS5 homolog B OS=Mus musculus OX=10090 GN=Pds5b PE=1 SV=1;sp|Q4VA53-3|PDS5B_MOUSE Isoform 3 of Sister chromatid cohesion protein PDS5 homolog B OS=Mus musculus OX=10090 GN=Pds5b	Pds5b	Sister chromatid cohesion protein PDS5 homolog B	22.2692	17.4901	4.77912	5.21578	6.08e-06	0.00277571	67	2	17.3011	22.4427	18.5026	23.0299	16.2239	20.396	17.3301	22.3321	18.0926	23.1452
Q91ZW3	sp|Q91ZW3|SMCA5_MOUSE SWI/SNF-related matrix-associated actin-dependent regulator of chromatin subfamily A member 5 OS=Mus musculus OX=10090 GN=Smarca5 PE=1 SV=1	Smarca5	SWI/SNF-related matrix-associated actin-dependent regulator of chromatin subfamily A member 5	25.2645	19.8491	5.41546	5.0902	8.12e-06	0.00308871	76	56	20.3843	26.0188	21.2196	26.4859	19.3286	22.8176	19.2666	25.2157	19.0463	25.7847
P33610	sp|P33610|PRI2_MOUSE DNA primase large subunit OS=Mus musculus OX=10090 GN=Prim2 PE=1 SV=1	Prim2	DNA primase large subunit	21.6122	16.4782	5.13405	4.83297	1.47e-05	0.00478696	24	24	16.3768	22.3341	16.5796	21.6488	NaN	20.7496	NaN	21.3869	NaN	21.9418
Q3U4X8;P37913;V9GWZ4;E9PV36;D3YUW4	tr|Q3U4X8|Q3U4X8_MOUSE DNA ligase OS=Mus musculus OX=10090 GN=Lig1 PE=1 SV=1;sp|P37913|DNLI1_MOUSE DNA ligase 1 OS=Mus musculus OX=10090 GN=Lig1 PE=1 SV=2	Lig1	DNA ligase;DNA ligase 1	23.271	16.0366	7.23446	4.53814	2.9e-05	0.00711578	56	56	15.772	24.6517	17.329	25.5796	14.555	20.0753	NaN	22.7855	16.4902	23.263
Q91Z50;P39749	tr|Q91Z50|Q91Z50_MOUSE Flap endonuclease 1 OS=Mus musculus OX=10090 GN=Fen1 PE=1 SV=1;sp|P39749|FEN1_MOUSE Flap endonuclease 1 OS=Mus musculus OX=10090 GN=Fen1 PE=1 SV=1	Fen1	Flap endonuclease 1	23.9044	17.7521	6.15228	4.51952	3.02e-05	0.00711578	24	24	17.7114	23.9942	19.9212	24.4347	17.0051	21.4574	16.3706	24.5535	NaN	25.082
A0A0R4J170;Q3TKT4;Q3TKT4-2;G3UX35	tr|A0A0R4J170|A0A0R4J170_MOUSE Transcription activator BRG1 OS=Mus musculus OX=10090 GN=Smarca4 PE=1 SV=1;sp|Q3TKT4|SMCA4_MOUSE Transcription activator BRG1 OS=Mus musculus OX=10090 GN=Smarca4 PE=1 SV=1;sp|Q3TKT4-2|SMCA4_MOUSE Isoform 2 of Transcription ac	Smarca4	Transcription activator BRG1	20.4255	16.6655	3.75998	4.4761	3.34e-05	0.00711578	53	36	16.1129	20.3646	17.6667	20.6406	16.2171	19.8205	NaN	20.5716	NaN	20.7303
G3X956;Q920B9	tr|G3X956|G3X956_MOUSE Suppressor of Ty 16 OS=Mus musculus OX=10090 GN=Supt16 PE=1 SV=1;sp|Q920B9|SP16H_MOUSE FACT complex subunit SPT16 OS=Mus musculus OX=10090 GN=Supt16h PE=1 SV=2	Supt16;Supt16h	FACT complex subunit SPT16	24.9989	21.8647	3.13423	4.46451	3.43e-05	0.00711578	64	64	21.749	25.0917	22.5599	25.6754	21.3511	23.5113	21.9786	25.0301	21.6847	25.6862
E9QAS4;E9QAS5;Q6PDQ2;F6WR45	tr|E9QAS4|E9QAS4_MOUSE Chromodomain-helicase-DNA-binding protein 4 OS=Mus musculus OX=10090 GN=Chd4 PE=1 SV=1;tr|E9QAS5|E9QAS5_MOUSE Chromodomain-helicase-DNA-binding protein 4 OS=Mus musculus OX=10090 GN=Chd4 PE=1 SV=1;sp|Q6PDQ2|CHD4_MOUSE Chromodomain-he	Chd4	Chromodomain-helicase-DNA-binding protein 4	22.8213	19.8048	3.01654	4.39704	4.01e-05	0.00720016	107	82	19.9591	22.5495	20.703	23.4274	19.4358	21.7533	18.9843	22.8897	19.9416	23.4866
P43247;G3UXD8;G3UWZ8	sp|P43247|MSH2_MOUSE DNA mismatch repair protein Msh2 OS=Mus musculus OX=10090 GN=Msh2 PE=1 SV=1	Msh2	DNA mismatch repair protein Msh2	22.2344	16.9868	5.24757	4.38684	4.1e-05	0.00720016	47	47	18.9468	23.0698	17.1543	22.8179	15.2878	20.5441	NaN	21.8781	16.5584	22.862
P13864;P13864-2	sp|P13864|DNMT1_MOUSE DNA (cytosine-5)-methyltransferase 1 OS=Mus musculus OX=10090 GN=Dnmt1 PE=1 SV=5;sp|P13864-2|DNMT1_MOUSE Isoform 2 of DNA (cytosine-5)-methyltransferase 1 OS=Mus musculus OX=10090 GN=Dnmt1	Dnmt1	DNA (cytosine-5)-methyltransferase 1	25.303	18.0375	7.26548	4.30264	4.98e-05	0.00811637	94	11	19.1242	25.8851	20.9868	26.2069	13.8359	22.8532	18.1816	25.5303	18.0592	26.0395
Q9CU62;S4R179	sp|Q9CU62|SMC1A_MOUSE Structural maintenance of chromosomes protein 1A OS=Mus musculus OX=10090 GN=Smc1a PE=1 SV=4	Smc1a	Structural maintenance of chromosomes protein 1A	23.3087	20.1471	3.16151	4.25168	5.6e-05	0.00851823	98	98	21.0111	22.9263	20.706	24.0205	20.6832	22.4423	19.2289	23.5335	19.1065	23.6206
Q64511;F6XX57;F6U5K2	sp|Q64511|TOP2B_MOUSE DNA topoisomerase 2-beta OS=Mus musculus OX=10090 GN=Top2b PE=1 SV=2	Top2b	DNA topoisomerase 2-beta	24.2718	20.7052	3.56654	4.06788	8.55e-05	0.0110276	89	89	19.7794	24.2083	21.5386	24.5872	21.3555	22.8645	20.1474	24.6763	NaN	25.0226
Q9Z277;Q9Z277-2	sp|Q9Z277|BAZ1B_MOUSE Tyrosine-protein kinase BAZ1B OS=Mus musculus OX=10090 GN=Baz1b PE=1 SV=2;sp|Q9Z277-2|BAZ1B_MOUSE Isoform 2 of Tyrosine-protein kinase BAZ1B OS=Mus musculus OX=10090 GN=Baz1b	Baz1b	Tyrosine-protein kinase BAZ1B	24.8418	17.4765	7.36532	4.05135	8.88e-05	0.0110276	86	86	17.9403	26.0609	20.7567	26.6272	15.3707	22.1455	15.8383	24.3658	NaN	25.0097
Q9WUK4	sp|Q9WUK4|RFC2_MOUSE Replication factor C subunit 2 OS=Mus musculus OX=10090 GN=Rfc2 PE=1 SV=1	Rfc2	Replication factor C subunit 2	22.9987	16.4658	6.53296	4.04524	9.01e-05	0.0110276	17	17	NaN	22.8455	15.2233	23.353	17.7083	21.179	NaN	23.6241	NaN	23.9921
Q01320	sp|Q01320|TOP2A_MOUSE DNA topoisomerase 2-alpha OS=Mus musculus OX=10090 GN=Top2a PE=1 SV=2	Top2a	DNA topoisomerase 2-alpha	25.4049	21.329	4.0759	4.03689	9.19e-05	0.0110276	108	91	22.1659	25.9795	22.4585	26.5613	19.5069	23.5139	20.7671	25.273	21.7465	25.6967
Q921K2;P11103;P11103-2;A0A0A6YY63;A0A0A6YX03	tr|Q921K2|Q921K2_MOUSE Poly [ADP-ribose] polymerase OS=Mus musculus OX=10090 GN=Parp1 PE=1 SV=1;sp|P11103|PARP1_MOUSE Poly [ADP-ribose] polymerase 1 OS=Mus musculus OX=10090 GN=Parp1 PE=1 SV=3	Parp1	Poly [ADP-ribose] polymerase 1	22.0179	19.0118	3.00617	3.93011	0.000117461	0.0128737	59	59	17.8374	22.0796	19.4042	22.1171	18.1278	20.9408	19.962	22.4038	19.7274	22.5483
A0A0N5E9G7;G3X8Z6;Q5U4B1;G3UWX1;P35601-2;P35601;A0A0N4SVN6	tr|A0A0N5E9G7|A0A0N5E9G7_MOUSE Replication factor C subunit 1 OS=Mus musculus OX=10090 GN=Rfc1 PE=1 SV=1;tr|G3X8Z6|G3X8Z6_MOUSE Replication factor C subunit 1 OS=Mus musculus OX=10090 GN=Rfc1 PE=1 SV=1;tr|Q5U4B1|Q5U4B1_MOUSE Replication factor C subunit 1	Rfc1	Replication factor C subunit 1	23.262	17.2783	5.98371	3.92155	0.000119797	0.0128737	48	48	NaN	23.8396	17.8092	24.5256	14.885	20.3529	17.3767	23.2208	19.0421	24.371
G3X963;Q8CDM1;Q8CDM1-2	tr|G3X963|G3X963_MOUSE ATPase family AAA domain-containing protein 2 OS=Mus musculus OX=10090 GN=Atad2 PE=1 SV=1;sp|Q8CDM1|ATAD2_MOUSE ATPase family AAA domain-containing protein 2 OS=Mus musculus OX=10090 GN=Atad2 PE=1 SV=1	Atad2	ATPase family AAA domain-containing protein 2	22.4274	17.3425	5.0849	3.90314	0.000124986	0.0128737	80	76	17.598	23.7323	18.2566	23.9842	16.2547	19.569	17.2607	22.2353	NaN	22.6161
Q9D2L9;D3YYD2	sp|Q9D2L9|F111A_MOUSE Protein FAM111A OS=Mus musculus OX=10090 GN=Fam111a PE=2 SV=1;tr|D3YYD2|D3YYD2_MOUSE Protein FAM111A OS=Mus musculus OX=10090 GN=Fam111a PE=1 SV=1	Fam111a	Protein FAM111A	25.5522	17.7639	7.78832	3.88669	0.000129809	0.0128737	32	32	17.3375	26.9081	18.1902	26.647	NaN	22.4438	NaN	25.3195	NaN	26.4427
Q3UHU8;Q9ESZ8-5;Q9ESZ8-4;Q9ESZ8-3;Q9ESZ8-6;Q9ESZ8-2;Q9ESZ8;G3UYD0;G3UYJ6;G3UWV2;G3UYD7;G3UZU4;G3UX27;G3UY14;G3UWP6	tr|Q3UHU8|Q3UHU8_MOUSE General transcription factor II-I OS=Mus musculus OX=10090 GN=Gtf2i PE=1 SV=1;sp|Q9ESZ8-5|GTF2I_MOUSE Isoform 5 of General transcription factor II-I OS=Mus musculus OX=10090 GN=Gtf2i;sp|Q9ESZ8-4|GTF2I_MOUSE Isoform 4 of General trans	Gtf2i	General transcription factor II-I	24.1552	20.2352	3.92	3.8526	0.000140412	0.013345	49	47	20.4074	23.3329	21.6689	24.4983	21.8167	23.5732	18.6896	24.544	18.5935	24.8278
Q08943-2;Q08943;A2AW05	sp|Q08943-2|SSRP1_MOUSE Isoform 2 of FACT complex subunit SSRP1 OS=Mus musculus OX=10090 GN=Ssrp1;sp|Q08943|SSRP1_MOUSE FACT complex subunit SSRP1 OS=Mus musculus OX=10090 GN=Ssrp1 PE=1 SV=2;tr|A2AW05|A2AW05_MOUSE FACT complex subunit SSRP1 (Fragment) OS=M	Ssrp1	FACT complex subunit SSRP1	23.8326	20.511	3.32163	3.80904	0.000155224	0.0141627	33	33	21.4743	24.3757	21.8114	24.2138	20.2742	22.4155	19.746	23.6975	19.2489	24.4605
Q61216;Q61216-2;F6RX99;B2KF76;A0A1L1SQT7	sp|Q61216|MRE11_MOUSE Double-strand break repair protein MRE11 OS=Mus musculus OX=10090 GN=Mre11 PE=1 SV=1;sp|Q61216-2|MRE11_MOUSE Isoform 2 of Double-strand break repair protein MRE11 OS=Mus musculus OX=10090 GN=Mre11	Mre11a	Double-strand break repair protein MRE11A	22.3815	18.2239	4.15759	3.75148	0.000177221	0.015172	35	35	18.3632	21.6032	18.0529	23.3553	17.1804	20.3349	NaN	23.0849	19.2991	23.5291
Q3TIX9;A0A0U1RP18	sp|Q3TIX9|SNUT2_MOUSE U4/U6.U5 tri-snRNP-associated protein 2 OS=Mus musculus OX=10090 GN=Usp39 PE=1 SV=2	Usp39	U4/U6.U5 tri-snRNP-associated protein 2	20.0044	16.2506	3.75377	3.74572	0.000179589	0.015172	25	25	NaN	19.9107	15.6304	20.533	16.8708	19.4532	NaN	19.6845	NaN	20.4404
Q5SWU9;V9GWS0;V9GXY1;V9GWS1;V9GWR9;D3Z0B3	sp|Q5SWU9|ACACA_MOUSE Acetyl-CoA carboxylase 1 OS=Mus musculus OX=10090 GN=Acaca PE=1 SV=1	Acaca	Acetyl-CoA carboxylase 1;Biotin carboxylase	20.7391	24.9705	-4.23145	3.68398	0.000207022	0.0163931	144	1	25.7807	21.3062	23.5697	21.1871	23.5337	22.5642	25.525	19.6501	26.4435	18.9878
Q6P5D8;A0A3B2W494;A0A3B2WD81	sp|Q6P5D8|SMHD1_MOUSE Structural maintenance of chromosomes flexible hinge domain-containing protein 1 OS=Mus musculus OX=10090 GN=Smchd1 PE=1 SV=2	Smchd1	Structural maintenance of chromosomes flexible hinge domain-containing protein 1	22.275	17.6258	4.64925	3.68107	0.000208417	0.0163931	112	112	16.4971	21.4364	20.097	22.9079	15.2982	21.2461	17.0705	22.352	19.1661	23.4327
Q9QWT9;Q9QWT9-2;Q9QWT9-3;G3UXN2	sp|Q9QWT9|KIFC1_MOUSE Kinesin-like protein KIFC1 OS=Mus musculus OX=10090 GN=Kifc1 PE=1 SV=2;sp|Q9QWT9-2|KIFC1_MOUSE Isoform 2 of Kinesin-like protein KIFC1 OS=Mus musculus OX=10090 GN=Kifc1;sp|Q9QWT9-3|KIFC1_MOUSE Isoform 3 of Kinesin-like protein KIFC1 O	Kifc1	Kinesin-like protein KIFC1	22.8786	18.2425	4.63608	3.64381	0.000227085	0.0170891	46	11	17.9522	22.9175	20.5747	23.8807	17.3291	20.7741	17.1139	23.0835	NaN	23.7369
Q8VDF2;Q8VDF2-2;E9Q5Y5	sp|Q8VDF2|UHRF1_MOUSE E3 ubiquitin-protein ligase UHRF1 OS=Mus musculus OX=10090 GN=Uhrf1 PE=1 SV=2;sp|Q8VDF2-2|UHRF1_MOUSE Isoform 2 of E3 ubiquitin-protein ligase UHRF1 OS=Mus musculus OX=10090 GN=Uhrf1	Uhrf1	E3 ubiquitin-protein ligase UHRF1	23.3416	18.1176	5.224	3.63404	0.000232251	0.0170891	52	51	19.036	23.3838	19.2506	24.3563	16.0661	21.351	NaN	23.5091	NaN	24.1077
Q8BHN3-2	sp|Q8BHN3-2|GANAB_MOUSE Isoform 2 of Neutral alpha-glucosidase AB OS=Mus musculus OX=10090 GN=Ganab	Ganab	Neutral alpha-glucosidase AB	14.8737	18.6824	-3.80871	3.58531	0.000259828	0.0185209	62	1	18.1759	13.5273	19.5046	15.8222	18.7179	17.4359	18.6001	13.972	18.4134	13.611
P43276	sp|P43276|H15_MOUSE Histone H1.5 OS=Mus musculus OX=10090 GN=Hist1h1b PE=1 SV=2	Hist1h1b	Histone H1.5	28.3719	25.8836	2.48827	3.55195	0.000280574	0.0185647	17	17	26.3201	28.1816	25.5501	29.3525	25.9859	26.821	25.879	28.5986	25.683	28.9057
O09106	sp|O09106|HDAC1_MOUSE Histone deacetylase 1 OS=Mus musculus OX=10090 GN=Hdac1 PE=1 SV=1	Hdac1	Histone deacetylase 1	23.0871	20.8972	2.18994	3.54544	0.000284811	0.0185647	27	20	NaN	23.165	21.0052	23.9392	20.477	22.5552	20.9864	22.879	21.1201	22.8971
A0A2K6EDP7;P59328;A0A0R4J1F8;P59328-3;P59328-2;A0A2I3BQ38	tr|A0A2K6EDP7|A0A2K6EDP7_MOUSE WD repeat and HMG-box DNA-binding protein 1 OS=Mus musculus OX=10090 GN=Wdhd1 PE=1 SV=1;sp|P59328|WDHD1_MOUSE WD repeat and HMG-box DNA-binding protein 1 OS=Mus musculus OX=10090 GN=Wdhd1 PE=1 SV=2;tr|A0A0R4J1F8|A0A0R4J1F8_MO	Wdhd1	WD repeat and HMG-box DNA-binding protein 1	20.8414	15.8536	4.98787	3.54537	0.00028486	0.0185647	51	51	NaN	19.8349	15.3293	21.533	14.7989	19.027	17.4325	21.417	NaN	22.3952
P33609	sp|P33609|DPOLA_MOUSE DNA polymerase alpha catalytic subunit OS=Mus musculus OX=10090 GN=Pola1 PE=1 SV=2	Pola1	DNA polymerase alpha catalytic subunit	25.6932	20.0252	5.66796	3.53042	0.000294836	0.0186811	57	57	21.8401	25.56	18.0849	27.9128	19.7412	22.5391	20.4346	25.5744	NaN	26.8796
Q5SWN2;Q8VEE4	tr|Q5SWN2|Q5SWN2_MOUSE Replication protein A subunit OS=Mus musculus OX=10090 GN=Rpa1 PE=1 SV=2;sp|Q8VEE4|RFA1_MOUSE Replication protein A 70 kDa DNA-binding subunit OS=Mus musculus OX=10090 GN=Rpa1 PE=1 SV=1	Rpa1	Replication protein A 70 kDa DNA-binding subunit;Replication protein A 70 kDa DNA-binding subunit, N-terminally processed	24.7337	19.7235	5.01028	3.51031	0.000308807	0.0190375	39	39	21.2825	24.512	21.4432	25.4944	19.6614	23.5264	16.5067	24.8435	NaN	25.2923
Q62318;Q62318-2	sp|Q62318|TIF1B_MOUSE Transcription intermediary factor 1-beta OS=Mus musculus OX=10090 GN=Trim28 PE=1 SV=3;sp|Q62318-2|TIF1B_MOUSE Isoform 2 of Transcription intermediary factor 1-beta OS=Mus musculus OX=10090 GN=Trim28	Trim28	Transcription intermediary factor 1-beta	25.3501	23.062	2.28814	3.48716	0.000325717	0.0195516	49	49	22.2135	24.3264	23.585	26.2113	23.4648	25.0649	23.138	25.3276	22.9086	25.8205
Q60972	sp|Q60972|RBBP4_MOUSE Histone-binding protein RBBP4 OS=Mus musculus OX=10090 GN=Rbbp4 PE=1 SV=5	Rbbp4	Histone-binding protein RBBP4	24.1123	22.0376	2.07468	3.44405	0.000359709	0.0203964	26	17	22.4949	23.843	22.399	24.5342	21.9637	23.5126	22.3761	24.2357	20.9544	24.436
F8WHY8	tr|F8WHY8|F8WHY8_MOUSE Metastasis-associated protein MTA1 OS=Mus musculus OX=10090 GN=Mta1 PE=1 SV=1	Mta1		20.9815	17.6068	3.37471	3.44221	0.000361234	0.0203964	38	1	NaN	20.1342	18.2056	20.881	16.9767	20.0085	17.6382	21.9426	NaN	21.9414
Q80ZM5	tr|Q80ZM5|Q80ZM5_MOUSE H1 histone family, member X OS=Mus musculus OX=10090 GN=H1fx PE=1 SV=1	H1fx		23.5848	20.525	3.05981	3.43579	0.000366616	0.0203964	9	9	20.4307	23.0829	19.7301	24.378	19.999	21.6415	20.933	24.2636	21.5319	24.5579
P49718	sp|P49718|MCM5_MOUSE DNA replication licensing factor MCM5 OS=Mus musculus OX=10090 GN=Mcm5 PE=1 SV=2	Mcm5	DNA replication licensing factor MCM5	22.1333	19.0032	3.1301	3.42033	0.000379904	0.0206324	53	53	20.3208	22.2427	20.4932	22.4363	18.3899	21.5027	18.736	22.0016	17.076	22.4831
Q810A7;Q810A7-2	sp|Q810A7|DDX42_MOUSE ATP-dependent RNA helicase DDX42 OS=Mus musculus OX=10090 GN=Ddx42 PE=1 SV=3;sp|Q810A7-2|DDX42_MOUSE Isoform 2 of ATP-dependent RNA helicase DDX42 OS=Mus musculus OX=10090 GN=Ddx42	Ddx42	ATP-dependent RNA helicase DDX42	20.4875	16.6283	3.8592	3.40689	0.000391838	0.0207857	41	41	17.2359	21.5365	17.3712	21.433	15.2778	20.3959	NaN	19.6185	NaN	19.4536
O35381;D3Z7M9;D3YYE1;F6UFG6;Q64G17	sp|O35381|AN32A_MOUSE Acidic leucine-rich nuclear phosphoprotein 32 family member A OS=Mus musculus OX=10090 GN=Anp32a PE=1 SV=1;tr|D3Z7M9|D3Z7M9_MOUSE Acidic leucine-rich nuclear phosphoprotein 32 family member A OS=Mus musculus OX=10090 GN=Anp32a PE=1 SV	Anp32a	Acidic leucine-rich nuclear phosphoprotein 32 family member A	25.2124	23.4978	1.71457	3.37348	0.00042317	0.0219375	17	14	23.5681	24.9708	23.5322	25.237	24.0462	24.8529	23.2612	25.3282	23.0815	25.6732
P49717;A0A2R8VHP7;A0A2R8VKJ4	sp|P49717|MCM4_MOUSE DNA replication licensing factor MCM4 OS=Mus musculus OX=10090 GN=Mcm4 PE=1 SV=1	Mcm4	DNA replication licensing factor MCM4	21.7822	18.6795	3.10264	3.27521	0.000530623	0.0268967	49	48	20.1914	21.6808	20.1855	22.1459	17.0717	21.0193	18.4808	21.893	17.4683	22.172
Q91WN1	sp|Q91WN1|DNJC9_MOUSE DnaJ homolog subfamily C member 9 OS=Mus musculus OX=10090 GN=Dnajc9 PE=1 SV=2	Dnajc9	DnaJ homolog subfamily C member 9	22.9635	20.8869	2.07657	3.26164	0.000547466	0.0271472	17	17	21.0209	22.8521	21.0424	23.6499	20.365	21.6307	20.9036	23.2727	21.1025	23.4118
P43277	sp|P43277|H13_MOUSE Histone H1.3 OS=Mus musculus OX=10090 GN=Hist1h1d PE=1 SV=2	Hist1h1d	Histone H1.3	29.7002	27.5455	2.15471	3.22689	0.000593076	0.028651	29	3	27.8248	29.1881	27.2151	30.4752	27.6629	28.3735	27.6789	30.2996	27.3455	30.1645
P97310;A0A0N4SVY2	sp|P97310|MCM2_MOUSE DNA replication licensing factor MCM2 OS=Mus musculus OX=10090 GN=Mcm2 PE=1 SV=3	Mcm2	DNA replication licensing factor MCM2	22.0995	18.7586	3.34086	3.21187	0.000613944	0.028651	51	51	19.9751	21.8478	20.6674	22.6424	18.478	21.5792	18.3579	22.213	16.3148	22.2151
Q8K298	sp|Q8K298|ANLN_MOUSE Anillin OS=Mus musculus OX=10090 GN=Anln PE=1 SV=2	Anln	Actin-binding protein anillin	22.3253	17.812	4.51333	3.21079	0.000615476	0.028651	62	49	18.8578	22.6552	20.3597	23.4763	15.4035	20.6437	15.6297	21.8954	18.8093	22.956
A1L3S7;Q8VHR5;Q8VHR5-2;A0A0U1RNM2	tr|A1L3S7|A1L3S7_MOUSE Gatad2b protein OS=Mus musculus OX=10090 GN=Gatad2b PE=1 SV=1;sp|Q8VHR5|P66B_MOUSE Transcriptional repressor p66-beta OS=Mus musculus OX=10090 GN=Gatad2b PE=1 SV=1;sp|Q8VHR5-2|P66B_MOUSE Isoform 2 of Transcriptional repressor p66-bet	Gatad2b	Transcriptional repressor p66-beta	21.3297	18.3973	2.93245	3.19457	0.000638899	0.0291466	21	21	18.7983	21.3063	18.272	21.7772	18.1215	20.2925	NaN	NaN	NaN	21.9429
E9Q7G0;A0A1B0GSW3;A0A1B0GT61;A0A1B0GSH2;A0A1B0GT38	sp|E9Q7G0|NUMA1_MOUSE Nuclear mitotic apparatus protein 1 OS=Mus musculus OX=10090 GN=Numa1 PE=1 SV=1;tr|A0A1B0GSW3|A0A1B0GSW3_MOUSE Nuclear mitotic apparatus protein 1 (Fragment) OS=Mus musculus OX=10090 GN=Numa1 PE=1 SV=1	Numa1		23.7051	21.531	2.17414	3.17314	0.000671217	0.0300205	131	88	21.3744	22.9804	22.2162	24.0929	22.3135	23.6562	21.5304	23.5928	20.2204	24.2033
P63158;A0A0J9YUZ4;A0A0J9YUD8;D3YZ18;D3YVC6	sp|P63158|HMGB1_MOUSE High mobility group protein B1 OS=Mus musculus OX=10090 GN=Hmgb1 PE=1 SV=2;tr|A0A0J9YUZ4|A0A0J9YUZ4_MOUSE High mobility group protein B1 (Fragment) OS=Mus musculus OX=10090 GN=Hmgb1 PE=1 SV=1;tr|A0A0J9YUD8|A0A0J9YUD8_MOUSE High mobili	Hmgb1	High mobility group protein B1	25.8129	23.907	1.90591	3.13344	0.000735466	0.0318692	23	19	24.3649	25.9663	24.1412	26.406	24.3154	25.0881	23.0804	25.3945	23.6329	26.2095
Q91YZ2;P56546;P56546-2;E9PWQ9;E9Q0T4	tr|Q91YZ2|Q91YZ2_MOUSE C-terminal binding protein 2, isoform CRA_b OS=Mus musculus OX=10090 GN=Ctbp2 PE=1 SV=1;sp|P56546|CTBP2_MOUSE C-terminal-binding protein 2 OS=Mus musculus OX=10090 GN=Ctbp2 PE=1 SV=2;sp|P56546-2|CTBP2_MOUSE Isoform 2 of C-terminal-bi	Ctbp2	C-terminal-binding protein 2	22.0518	19.238	2.8138	3.13048	0.000740496	0.0318692	24	17	19.9249	21.4667	19.5319	22.0971	18.2571	21.3386	NaN	22.4579	NaN	22.8985
Q8BHG9	sp|Q8BHG9|CGBP1_MOUSE CGG triplet repeat-binding protein 1 OS=Mus musculus OX=10090 GN=Cggbp1 PE=1 SV=1	Cggbp1	CGG triplet repeat-binding protein 1	22.9119	18.2742	4.63774	3.03329	0.000926204	0.0391235	9	9	NaN	22.9019	19.7938	23.5877	NaN	21.4168	16.7546	23.0361	NaN	23.6172
O35286;Q497W9;A0A0G2JG10;A0A0G2JGQ5	sp|O35286|DHX15_MOUSE Pre-mRNA-splicing factor ATP-dependent RNA helicase DHX15 OS=Mus musculus OX=10090 GN=Dhx15 PE=1 SV=2;tr|Q497W9|Q497W9_MOUSE DEAH (Asp-Glu-Ala-His) box polypeptide 15 OS=Mus musculus OX=10090 GN=Dhx15 PE=1 SV=1;tr|A0A0G2JG10|A0A0G2JG1	Dhx15	Pre-mRNA-splicing factor ATP-dependent RNA helicase DHX15	21.5883	19.5738	2.0145	3.01602	0.00096378	0.0399706	50	49	19.5889	21.9946	20.3905	22.4072	19.4987	20.6946	19.2842	20.8108	19.1067	22.0343
F8VPX1;Q6A4J8;E9PXY8;Q6A4J8-2;Q6A4J8-3;G3UWR8;E0CY04	tr|F8VPX1|F8VPX1_MOUSE Ubiquitin carboxyl-terminal hydrolase 7 OS=Mus musculus OX=10090 GN=Usp7 PE=1 SV=1;sp|Q6A4J8|UBP7_MOUSE Ubiquitin carboxyl-terminal hydrolase 7 OS=Mus musculus OX=10090 GN=Usp7 PE=1 SV=1;tr|E9PXY8|E9PXY8_MOUSE Ubiquitin carboxyl-term	Usp7	Ubiquitin carboxyl-terminal hydrolase;Ubiquitin carboxyl-terminal hydrolase 7	19.0393	16.3651	2.67424	2.98575	0.00103336	0.0420911	61	61	15.9018	19.5171	17.0255	19.1967	16.4474	19.8216	16.0856	NaN	NaN	17.6219
Q04750;Q8R4U6	sp|Q04750|TOP1_MOUSE DNA topoisomerase 1 OS=Mus musculus OX=10090 GN=Top1 PE=1 SV=2	Top1	DNA topoisomerase 1	22.6774	19.1061	3.57126	2.94284	0.00114066	0.0456464	44	44	20.777	22.7857	20.4235	23.5248	19.6515	20.82	16.5506	22.8888	18.1281	23.3677
P43274	sp|P43274|H14_MOUSE Histone H1.4 OS=Mus musculus OX=10090 GN=Hist1h1e PE=1 SV=2	Hist1h1e	Histone H1.4	28.3663	26.2356	2.13069	2.9163	0.00121254	0.0476865	7	7	26.9236	28.3019	25.8793	29.0289	25.9983	26.712	26.1779	28.6247	26.1989	29.1638
P52431;D6RFB8;D3YVY8	sp|P52431|DPOD1_MOUSE DNA polymerase delta catalytic subunit OS=Mus musculus OX=10090 GN=Pold1 PE=1 SV=2;tr|D6RFB8|D6RFB8_MOUSE DNA polymerase OS=Mus musculus OX=10090 GN=Pold1 PE=1 SV=1	Pold1	DNA polymerase delta catalytic subunit;DNA polymerase	19.352	14.3028	5.04928	2.88383	0.00130668	0.04799	44	44	NaN	19.6394	14.3028	20.7815	NaN	18.1837	NaN	18.9011	NaN	19.2544
Q61687;F6RDB7;A0A0G2JFA5;Q8C2S3;A0A0G2JED2;A0A0G2JFG6;Q3TA30;A6PWK7;A6PWK9;A6PWL2;A0A0G2JF35	sp|Q61687|ATRX_MOUSE Transcriptional regulator ATRX OS=Mus musculus OX=10090 GN=Atrx PE=1 SV=3	Atrx	Transcriptional regulator ATRX	20.8598	17.6662	3.19355	2.88315	0.00130873	0.04799	96	76	18.5116	21.7395	16.6843	22.4243	16.0088	20.1459	19.0702	19.015	18.0563	20.9741
P0DOJ5;P0DOJ4;P03073;P12905	sp|P0DOJ5|LT_POVM3 Large T antigen OS=Murine polyomavirus (strain A3) OX=157703 PE=1 SV=1;sp|P0DOJ4|LT_POVBG Large T antigen OS=Murine polyomavirus (strain BG) OX=179241 PE=1 SV=1;sp|P03073|LT_POVMA Large T antigen OS=Murine polyomavirus (strain A2) OX=106	LT		24.8782	19.3128	5.56541	2.88134	0.00131418	0.04799	39	35	21.7928	25.1629	21.8401	24.9643	14.0137	23.1775	18.4508	25.1914	20.4666	25.895
Q8K2F0;Q8K2F0-2;A2AKA9;A2AKB0	sp|Q8K2F0|BRD3_MOUSE Bromodomain-containing protein 3 OS=Mus musculus OX=10090 GN=Brd3 PE=1 SV=2;sp|Q8K2F0-2|BRD3_MOUSE Isoform 2 of Bromodomain-containing protein 3 OS=Mus musculus OX=10090 GN=Brd3;tr|A2AKA9|A2AKA9_MOUSE Bromodomain-containing protein 3 (	Brd3	Bromodomain-containing protein 3	21.8756	17.7953	4.0803	2.87897	0.0013214	0.04799	22	22	NaN	22.3169	18.2233	23.0241	17.3673	19.8202	NaN	21.7811	NaN	22.4357
P25206	sp|P25206|MCM3_MOUSE DNA replication licensing factor MCM3 OS=Mus musculus OX=10090 GN=Mcm3 PE=1 SV=2	Mcm3	DNA replication licensing factor MCM3	23.0262	19.5294	3.49678	2.87763	0.00132546	0.04799	59	59	20.9273	22.9472	21.4482	23.4786	19.0166	22.4507	19.9404	23.0125	16.3145	23.242
P10853;Q8CGP2;Q64475;Q8CGP2-2;Q8CBB6;P70696;Q9D2U9;Q8CGP0	sp|P10853|H2B1F_MOUSE Histone H2B type 1-F/J/L OS=Mus musculus OX=10090 GN=Hist1h2bf PE=1 SV=2;sp|Q8CGP2|H2B1P_MOUSE Histone H2B type 1-P OS=Mus musculus OX=10090 GN=Hist1h2bp PE=1 SV=3;sp|Q64475|H2B1B_MOUSE Histone H2B type 1-B OS=Mus musculus OX=10090 GN	Hist1h2bf;Hist1h2bp;Hist1h2bb;Hist1h2br;Hist1h2ba;Hist3h2ba;Hist3h2bb	Histone H2B type 1-F/J/L;Histone H2B type 1-P;Histone H2B type 1-B;Histone H2B;Histone H2B type 1-A;Histone H2B type 3-A;Histone H2B type 3-B	30.2423	28.6204	1.62189	2.80734	0.00155834	0.0552438	28	NA	29.2017	29.9523	28.2003	30.8903	28.198	29.5574	28.581	30.5673	28.9212	30.2444
Q9CZU3	sp|Q9CZU3|MTREX_MOUSE Exosome RNA helicase MTR4 OS=Mus musculus OX=10090 GN=Mtrex PE=1 SV=1	Skiv2l2	Superkiller viralicidic activity 2-like 2	19.1256	16.4953	2.63025	2.80293	0.00157424	0.0552438	51	51	16.4536	18.9101	17.302	19.3793	15.7304	19.7563	NaN	18.4565	NaN	NaN
P10922	sp|P10922|H10_MOUSE Histone H1.0 OS=Mus musculus OX=10090 GN=H1f0 PE=2 SV=4	H1f0	Histone H1.0;Histone H1.0, N-terminally processed	26.3625	24.2464	2.11613	2.79261	0.00161209	0.0557147	12	12	24.5311	26.0915	24.514	27.8612	24.2192	24.846	23.834	26.3998	24.1335	26.614
Q5DTM8;Q5DTM8-2;A2AIR2;A2AIR0;A2AIR1	sp|Q5DTM8|BRE1A_MOUSE E3 ubiquitin-protein ligase BRE1A OS=Mus musculus OX=10090 GN=Rnf20 PE=1 SV=2;sp|Q5DTM8-2|BRE1A_MOUSE Isoform 2 of E3 ubiquitin-protein ligase BRE1A OS=Mus musculus OX=10090 GN=Rnf20;tr|A2AIR2|A2AIR2_MOUSE E3 ubiquitin protein ligase	Rnf20	E3 ubiquitin-protein ligase BRE1A	19.6464	16.3956	3.25084	2.77726	0.00167008	0.0568577	43	39	NaN	19.5866	16.3692	18.5532	16.4006	20.7995	16.417	NaN	NaN	NaN
Q3UH70;Q9ESU6;B0V2V8;Q9ESU6-2;B0V2V6;A0A494BAK1;A0A494BBD0;D6RGP2	tr|Q3UH70|Q3UH70_MOUSE Bromodomain-containing protein 4 OS=Mus musculus OX=10090 GN=Brd4 PE=1 SV=1;sp|Q9ESU6|BRD4_MOUSE Bromodomain-containing protein 4 OS=Mus musculus OX=10090 GN=Brd4 PE=1 SV=2;tr|B0V2V8|B0V2V8_MOUSE Bromodomain-containing protein 4 OS=M	Brd4	Bromodomain-containing protein 4	21.2933	17.2743	4.01899	2.71739	0.00191695	0.0643024	31	20	18.1914	22.6834	18.2685	22.7305	15.363	19.5429	NaN	20.6851	NaN	20.8246
P43275	sp|P43275|H11_MOUSE Histone H1.1 OS=Mus musculus OX=10090 GN=Hist1h1a PE=1 SV=2	Hist1h1a	Histone H1.1	27.1899	24.7184	2.4715	2.70374	0.00197814	0.0646314	11	11	25.4445	27.315	24.6112	27.7784	24.0424	24.8377	24.52	27.8567	24.9741	28.162
Q61550;A0A2I3BS25;R4GML2;A2AU37	sp|Q61550|RAD21_MOUSE Double-strand-break repair protein rad21 homolog OS=Mus musculus OX=10090 GN=Rad21 PE=1 SV=3	Rad21	Double-strand-break repair protein rad21 homolog	20.5402	17.9978	2.5424	2.70258	0.00198343	0.0646314	38	38	18.5985	20.8429	18.1511	21.532	17.2439	20.384	NaN	19.2277	NaN	20.7146
H7BWX9;D3Z794;P61957	tr|H7BWX9|H7BWX9_MOUSE Small ubiquitin-related modifier 2 OS=Mus musculus OX=10090 GN=Sumo2 PE=1 SV=1;tr|D3Z794|D3Z794_MOUSE Small ubiquitin-related modifier 2 OS=Mus musculus OX=10090 GN=Sumo2 PE=1 SV=1;sp|P61957|SUMO2_MOUSE Small ubiquitin-related modifi	Sumo2	Small ubiquitin-related modifier 2	25.2095	22.1767	3.03283	2.68636	0.00205894	0.0661469	2	2	22.3302	25.8165	22.8874	25.3415	21.3126	NaN	NaN	24.4706	NaN	NaN
A0A1W2P768;P84228	tr|A0A1W2P768|A0A1W2P768_MOUSE Histone H3.2 OS=Mus musculus OX=10090 GN=Hist2h3c1 PE=1 SV=1;sp|P84228|H32_MOUSE Histone H3.2 OS=Mus musculus OX=10090 GN=Hist1h3b PE=1 SV=2	Hist1h3b	Histone H3.2	29.5945	27.6255	1.96899	2.66675	0.00215402	0.0680367	20	2	27.1905	29.1984	27.587	30.5777	27.1818	28.1356	28.1733	30.2686	27.9951	29.7924
Q9JJ28	sp|Q9JJ28|FLII_MOUSE Protein flightless-1 homolog OS=Mus musculus OX=10090 GN=Flii PE=1 SV=1	Flii	Protein flightless-1 homolog	17.5989	20.1106	-2.5117	2.65834	0.00219614	0.0680367	57	57	21.1455	18.8716	20.2305	18.8757	19.7831	16.5996	20.713	16.961	18.6808	16.6866
Q61881;D3Z6N3;D3Z2K9;D3Z335;D3Z0J6	sp|Q61881|MCM7_MOUSE DNA replication licensing factor MCM7 OS=Mus musculus OX=10090 GN=Mcm7 PE=1 SV=1	Mcm7	DNA replication licensing factor MCM7	22.884	20.1163	2.76763	2.65615	0.00220724	0.0680367	46	46	21.3599	22.8034	21.3749	23.3117	20.2631	22.4972	20.3079	22.907	17.2759	22.9005
Q8C9B9;Q8C9B9-3;Q8C9B9-2;A0A0R4J0L7	sp|Q8C9B9|DIDO1_MOUSE Death-inducer obliterator 1 OS=Mus musculus OX=10090 GN=Dido1 PE=1 SV=4;sp|Q8C9B9-3|DIDO1_MOUSE Isoform 3 of Death-inducer obliterator 1 OS=Mus musculus OX=10090 GN=Dido1	Dido1	Death-inducer obliterator 1	18.3805	13.943	4.43742	2.64316	0.00227428	0.0691685	53	53	NaN	18.1321	NaN	18.3109	13.943	18.6984	NaN	NaN	NaN	NaN
Q61074;A0A0J9YVG0;A0A0J9YV96;A0A0J9YUB0	sp|Q61074|PPM1G_MOUSE Protein phosphatase 1G OS=Mus musculus OX=10090 GN=Ppm1g PE=1 SV=3;tr|A0A0J9YVG0|A0A0J9YVG0_MOUSE Protein phosphatase 1G OS=Mus musculus OX=10090 GN=Ppm1g PE=1 SV=1	Ppm1g	Protein phosphatase 1G	21.4387	19.4597	1.97894	2.61657	0.00241787	0.071339	28	28	19.4026	21.233	20.3274	22.221	19.3789	21.0082	18.7301	20.6461	NaN	22.0851
Q9CQX4	sp|Q9CQX4|PAF15_MOUSE PCNA-associated factor OS=Mus musculus OX=10090 GN=Pclaf PE=1 SV=1	Paf	PCNA-associated factor	24.8205	21.5121	3.30842	2.61451	0.00242936	0.071339	9	9	22.9478	25.9667	20.6949	25.6866	NaN	22.9815	NaN	24.3272	20.8937	25.1407
Q9JHS9;A0A1L1SVD8	sp|Q9JHS9|CWC15_MOUSE Spliceosome-associated protein CWC15 homolog OS=Mus musculus OX=10090 GN=Cwc15 PE=1 SV=1	Cwc15	Spliceosome-associated protein CWC15 homolog	22.6013	19.7943	2.80706	2.6127	0.00243947	0.071339	9	9	20.7471	22.4118	20.2311	22.941	18.4046	22.0321	NaN	NaN	NaN	23.0204
Q8CGP5;C0HKE9;C0HKE8;C0HKE7;C0HKE6;C0HKE5;C0HKE4;C0HKE3;C0HKE2;C0HKE1;Q8CGP6;Q8CGP7;Q8BFU2;A0A0N4SV66;Q8R1M2;Q8CGP4	sp|Q8CGP5|H2A1F_MOUSE Histone H2A type 1-F OS=Mus musculus OX=10090 GN=Hist1h2af PE=1 SV=3;sp|C0HKE9|H2A1P_MOUSE Histone H2A type 1-P OS=Mus musculus OX=10090 GN=Hist1h2ap PE=1 SV=1;sp|C0HKE8|H2A1O_MOUSE Histone H2A type 1-O OS=Mus musculus OX=10090 GN=His	Hist1h2af;Hist1h2ah;Hist1h2ak;Hist3h2a;H2afj;Hist1h2aa	Histone H2A type 1-F;Histone H2A type 1-H;Histone H2A type 1-K;Histone H2A type 3;Histone H2A.J;Histone H2A	30.3718	29.0779	1.29398	2.60307	0.00249417	0.0720151	17	7	29.0129	30.077	28.6403	30.81	29.0857	30.1462	29.3092	30.5104	29.3412	30.3155
Q9CW03	sp|Q9CW03|SMC3_MOUSE Structural maintenance of chromosomes protein 3 OS=Mus musculus OX=10090 GN=Smc3 PE=1 SV=2	Smc3	Structural maintenance of chromosomes protein 3	23.0881	19.6563	3.43183	2.59016	0.00256944	0.0732611	93	93	21.5282	23.1203	21.1944	23.6284	20.6197	22.4462	18.6853	22.8458	16.2539	23.4
Q9Z0H3;F6U415;D6RDC4	sp|Q9Z0H3|SNF5_MOUSE SWI/SNF-related matrix-associated actin-dependent regulator of chromatin subfamily B member 1 OS=Mus musculus OX=10090 GN=Smarcb1 PE=1 SV=1	Smarcb1	SWI/SNF-related matrix-associated actin-dependent regulator of chromatin subfamily B member 1	20.6158	18.2475	2.36832	2.57726	0.0026469	0.0745381	19	2	NaN	19.8558	18.2943	21.0121	17.4503	20.8762	18.9979	NaN	NaN	20.7192
Q91YJ3;Q8BJZ7	sp|Q91YJ3|THYN1_MOUSE Thymocyte nuclear protein 1 OS=Mus musculus OX=10090 GN=Thyn1 PE=1 SV=1;tr|Q8BJZ7|Q8BJZ7_MOUSE Thymocyte nuclear protein 1 OS=Mus musculus OX=10090 GN=Thyn1 PE=1 SV=1	Thyn1	Thymocyte nuclear protein 1	21.6693	19.1558	2.51348	2.56812	0.00270318	0.0751947	17	17	NaN	21.3534	19.8559	21.6925	19.0637	NaN	18.5478	NaN	NaN	21.962
P51125;P51125-2;P51125-3;P51125-7;Q8C281;Q8CE04;Q921U7;A0A338P6J9;P51125-5;P51125-4;A0A1Y7VJN8	sp|P51125|ICAL_MOUSE Calpastatin OS=Mus musculus OX=10090 GN=Cast PE=1 SV=2;sp|P51125-2|ICAL_MOUSE Isoform 2 of Calpastatin OS=Mus musculus OX=10090 GN=Cast;sp|P51125-3|ICAL_MOUSE Isoform 3 of Calpastatin OS=Mus musculus OX=10090 GN=Cast;sp|P51125-7|ICAL_M	Cast	Calpastatin	20.0305	21.3322	-1.30174	2.5352	0.00291607	0.078665	40	1	22.0237	20.3099	20.9649	19.8999	21.3499	20.15	21.1756	19.7452	21.1469	20.0472
Q8VHY0;Q8VHY0-3;Q8VHY0-2	sp|Q8VHY0|CSPG4_MOUSE Chondroitin sulfate proteoglycan 4 OS=Mus musculus OX=10090 GN=Cspg4 PE=1 SV=3;sp|Q8VHY0-3|CSPG4_MOUSE Isoform 3 of Chondroitin sulfate proteoglycan 4 OS=Mus musculus OX=10090 GN=Cspg4	Cspg4	Chondroitin sulfate proteoglycan 4	15.1819	18.2573	-3.07542	2.5347	0.00291947	0.078665	80	80	16.3763	16.4955	19.5617	14.7737	19.1787	16.2292	17.9125	14.9053	NaN	13.5056
A0A0R4J187;P23475;A0A2R8VHZ9;E9Q163;E9PZD4;E9Q4A4	tr|A0A0R4J187|A0A0R4J187_MOUSE X-ray repair cross-complementing protein 6 OS=Mus musculus OX=10090 GN=Xrcc6 PE=1 SV=1;sp|P23475|XRCC6_MOUSE X-ray repair cross-complementing protein 6 OS=Mus musculus OX=10090 GN=Xrcc6 PE=1 SV=5	Xrcc6	X-ray repair cross-complementing protein 6	19.6623	16.0487	3.61362	2.53292	0.0029314	0.078665	26	26	NaN	18.9085	14.9776	20.869	NaN	18.3923	17.1197	20.4767	NaN	19.6648
Q91VC3;A0A0N4SVP8;A2AFK7;E9PV04;A0A0N4SVM5	sp|Q91VC3|IF4A3_MOUSE Eukaryotic initiation factor 4A-III OS=Mus musculus OX=10090 GN=Eif4a3 PE=1 SV=3;tr|A0A0N4SVP8|A0A0N4SVP8_MOUSE Predicted pseudogene 5580 OS=Mus musculus OX=10090 GN=Gm5580 PE=3 SV=1;tr|A2AFK7|A2AFK7_MOUSE Eukaryotic initiation factor	Eif4a3;Gm8994	Eukaryotic initiation factor 4A-III;Eukaryotic initiation factor 4A-III, N-terminally processed	23.1973	22.0158	1.18153	2.51094	0.00308358	0.0815355	26	26	22.2377	23.0925	22.2564	23.1701	21.7444	23.1998	22.0299	23.4487	21.8105	23.0753
Q9CSH3;A0A2I3BR78;A0A2I3BR88	sp|Q9CSH3|RRP44_MOUSE Exosome complex exonuclease RRP44 OS=Mus musculus OX=10090 GN=Dis3 PE=1 SV=4;tr|A0A2I3BR78|A0A2I3BR78_MOUSE Exosome complex exonuclease RRP44 OS=Mus musculus OX=10090 GN=Dis3 PE=1 SV=1	Dis3	Exosome complex exonuclease RRP44	19.0963	16.4848	2.61154	2.50726	0.00310986	0.0815355	57	57	NaN	19.1292	17.3252	19.6302	15.6444	18.5257	NaN	18.7054	NaN	19.4912
Q61033	sp|Q61033|LAP2A_MOUSE Lamina-associated polypeptide 2, isoforms alpha/zeta OS=Mus musculus OX=10090 GN=Tmpo PE=1 SV=4	Tmpo	Lamina-associated polypeptide 2, isoforms alpha/zeta	24.5269	23.1547	1.37221	2.48549	0.0032697	0.084752	46	28	23.5807	24.4068	23.5799	24.5255	23.0994	24.2402	23.2511	24.6258	22.2624	24.8363
P24547;A0A0A6YXS4	sp|P24547|IMDH2_MOUSE Inosine-5-monophosphate dehydrogenase 2 OS=Mus musculus OX=10090 GN=Impdh2 PE=1 SV=2	Impdh2	Inosine-5-monophosphate dehydrogenase 2	21.7039	23.7355	-2.03162	2.47169	0.00337527	0.0865056	26	13	24.8876	20.9235	23.4812	23.0872	22.72	22.117	24.1577	20.8764	23.4311	21.5155
Q921F4;V9GXB6;Q921F4-4;Q921F4-5	sp|Q921F4|HNRLL_MOUSE Heterogeneous nuclear ribonucleoprotein L-like OS=Mus musculus OX=10090 GN=Hnrnpll PE=1 SV=3	Hnrnpll	Heterogeneous nuclear ribonucleoprotein L-like	20.2668	18.6494	1.61744	2.46682	0.00341331	0.0865084	30	30	18.5953	20.3663	19.0968	20.0946	18.256	20.1644	NaN	20.134	NaN	20.5747
E9PVX6;E9PVX6-2;A0A1B0GQV9	sp|E9PVX6|KI67_MOUSE Proliferation marker protein Ki-67 OS=Mus musculus OX=10090 GN=Mki67 PE=1 SV=1;sp|E9PVX6-2|KI67_MOUSE Isoform 2 of Proliferation marker protein Ki-67 OS=Mus musculus OX=10090 GN=Mki67	Mki67		23.1867	19.086	4.10068	2.4508	0.00354161	0.087708	201	201	21.7312	23.5112	21.0181	24.3647	16.1225	20.2716	17.5044	23.5955	19.0539	24.1905
Q8CCK0	sp|Q8CCK0|H2AW_MOUSE Core histone macro-H2A.2 OS=Mus musculus OX=10090 GN=H2afy2 PE=1 SV=3	H2afy2	Core histone macro-H2A.2	23.9953	22.0607	1.93458	2.45057	0.00354344	0.087708	21	19	21.4885	23.2909	21.4471	24.4235	21.7309	22.8363	22.4148	24.5125	23.2221	24.9131
P62806	sp|P62806|H4_MOUSE Histone H4 OS=Mus musculus OX=10090 GN=Hist1h4a PE=1 SV=2	Hist1h4a	Histone H4	30.7093	29.1772	1.53206	2.4466	0.003576	0.087708	23	23	29.2446	29.936	28.7778	31.6443	28.9504	30.0984	29.5031	31.2057	29.41	30.6618
Q60973;A2AFI9;A2AFJ1;F6ZLC6;F6U539	sp|Q60973|RBBP7_MOUSE Histone-binding protein RBBP7 OS=Mus musculus OX=10090 GN=Rbbp7 PE=1 SV=1;tr|A2AFI9|A2AFI9_MOUSE Histone-binding protein RBBP7 OS=Mus musculus OX=10090 GN=Rbbp7 PE=1 SV=1;tr|A2AFJ1|A2AFJ1_MOUSE Histone-binding protein RBBP7 OS=Mus mus	Rbbp7	Histone-binding protein RBBP7	21.6114	19.839	1.77237	2.40073	0.00397442	0.0964431	15	15	19.6858	22.0649	20.3786	21.9266	19.4527	21.17	NaN	21.0573	NaN	21.8381
Q923T9-3	sp|Q923T9-3|KCC2G_MOUSE Isoform 3 of Calcium/calmodulin-dependent protein kinase type II subunit gamma OS=Mus musculus OX=10090 GN=Camk2g			15.8514	18.222	-2.37061	2.3734	0.00423249	0.101624	18	NA	NaN	16.2256	18.191	NaN	18.6208	15.4773	17.6488	NaN	18.4276	NaN
Q3U1J4;A0A494B987;A0A494BBJ6	sp|Q3U1J4|DDB1_MOUSE DNA damage-binding protein 1 OS=Mus musculus OX=10090 GN=Ddb1 PE=1 SV=2	Ddb1	DNA damage-binding protein 1	20.1608	18.7018	1.45902	2.36493	0.0043159	0.102548	63	39	18.0213	19.9965	19.1605	20.1221	19.0818	20.2506	19.4607	20.2175	17.7846	20.2172
S4R1M2;D3YXK2;S4R2Q5;S4R1W0	tr|S4R1M2|S4R1M2_MOUSE Scaffold attachment factor B1 OS=Mus musculus OX=10090 GN=Safb PE=1 SV=1;sp|D3YXK2|SAFB1_MOUSE Scaffold attachment factor B1 OS=Mus musculus OX=10090 GN=Safb PE=1 SV=2	Safb	Scaffold attachment factor B1	21.9088	18.7673	3.14153	2.35169	0.00444951	0.104563	38	29	18.2004	21.9263	20.7299	21.4715	19.9778	22.3286	16.8997	NaN	18.0285	NaN
Q7TNV0;E9Q8Y1;D3YVJ6	sp|Q7TNV0|DEK_MOUSE Protein DEK OS=Mus musculus OX=10090 GN=Dek PE=1 SV=1;tr|E9Q8Y1|E9Q8Y1_MOUSE Protein DEK (Fragment) OS=Mus musculus OX=10090 GN=Dek PE=1 SV=1;tr|D3YVJ6|D3YVJ6_MOUSE Protein DEK (Fragment) OS=Mus musculus OX=10090 GN=Dek PE=1 SV=1	Dek	Protein DEK	23.6431	21.4619	2.18121	2.34543	0.00451406	0.104563	19	19	21.593	24.3483	21.9982	25.056	21.2869	22.1265	20.9695	22.9165	NaN	23.7681
Q8CH18;Q8CH18-3;Q8CH18-2;A0A1W2P765;A0A1W2P7Q7	sp|Q8CH18|CCAR1_MOUSE Cell division cycle and apoptosis regulator protein 1 OS=Mus musculus OX=10090 GN=Ccar1 PE=1 SV=1;sp|Q8CH18-3|CCAR1_MOUSE Isoform 3 of Cell division cycle and apoptosis regulator protein 1 OS=Mus musculus OX=10090 GN=Ccar1	Ccar1	Cell division cycle and apoptosis regulator protein 1	19.3159	17.443	1.87296	2.34059	0.00456465	0.104563	40	40	16.9853	19.1602	18.2071	20.2217	17.1595	19.8162	17.4201	17.9948	NaN	19.3869
Q9DAW6	sp|Q9DAW6|PRP4_MOUSE U4/U6 small nuclear ribonucleoprotein Prp4 OS=Mus musculus OX=10090 GN=Prpf4 PE=1 SV=1	Prpf4	U4/U6 small nuclear ribonucleoprotein Prp4	19.8164	17.9382	1.87823	2.33875	0.00458409	0.104563	28	28	NaN	19.5257	17.6687	19.8	18.2077	19.7008	NaN	19.9335	NaN	20.1222
E9QK89;Q5PSV9;G3UX64;A0A286YCY4	tr|E9QK89|E9QK89_MOUSE Mediator of DNA damage checkpoint protein 1 OS=Mus musculus OX=10090 GN=Mdc1 PE=1 SV=1;sp|Q5PSV9|MDC1_MOUSE Mediator of DNA damage checkpoint protein 1 OS=Mus musculus OX=10090 GN=Mdc1 PE=1 SV=1	Mdc1	Mediator of DNA damage checkpoint protein 1	22.5976	16.9735	5.62414	2.32217	0.00476245	0.10513	60	60	18.7414	23.6513	16.0442	24.2896	15.5674	16.4523	17.5409	23.664	NaN	24.9309
Q3UID0;Q6PDG5-2;Q6PDG5;A0A1W2P6N7	tr|Q3UID0|Q3UID0_MOUSE SWI/SNF complex subunit SMARCC2 OS=Mus musculus OX=10090 GN=Smarcc2 PE=1 SV=1;sp|Q6PDG5-2|SMRC2_MOUSE Isoform 2 of SWI/SNF complex subunit SMARCC2 OS=Mus musculus OX=10090 GN=Smarcc2;sp|Q6PDG5|SMRC2_MOUSE SWI/SNF complex subunit SMAR	Smarcc2	SWI/SNF complex subunit SMARCC2	22.4769	20.3741	2.10285	2.31848	0.00480312	0.10513	56	45	21.0494	21.7953	21.3523	23.196	21.4357	22.9135	18.6384	22.1922	19.3947	22.2877
A0A0A0MQ79;Q3TLH4;S4R2J9;Q3TLH4-5;S4R294;S4R209;S4R2L9;S4R2E2;S4R298	tr|A0A0A0MQ79|A0A0A0MQ79_MOUSE Protein PRRC2C OS=Mus musculus OX=10090 GN=Prrc2c PE=1 SV=1;sp|Q3TLH4|PRC2C_MOUSE Protein PRRC2C OS=Mus musculus OX=10090 GN=Prrc2c PE=1 SV=3;tr|S4R2J9|S4R2J9_MOUSE Protein PRRC2C OS=Mus musculus OX=10090 GN=Prrc2c PE=1 SV=1;	Prrc2c	Protein PRRC2C	19.0645	20.8548	-1.79033	2.31331	0.0048606	0.10513	80	77	21.7739	20.0582	20.9289	17.9276	20.2282	18.7949	19.9985	19.6791	21.3446	18.8625
Q9Z103	sp|Q9Z103|ADNP_MOUSE Activity-dependent neuroprotector homeobox protein OS=Mus musculus OX=10090 GN=Adnp PE=1 SV=2	Adnp	Activity-dependent neuroprotector homeobox protein	20.3746	17.3941	2.98057	2.31188	0.00487658	0.10513	57	57	19.8446	20.3928	16.3478	21.343	15.7299	18.8554	17.6541	20.2418	NaN	21.0402
Q63850;A0A140LJH5;A0A140LJ77	sp|Q63850|NUP62_MOUSE Nuclear pore glycoprotein p62 OS=Mus musculus OX=10090 GN=Nup62 PE=1 SV=2	Nup62	Nuclear pore glycoprotein p62	16.8236	19.5891	-2.76557	2.31109	0.00488549	0.10513	15	15	19.8219	17.0472	19.1116	NaN	18.839	16.5999	18.9869	NaN	21.1862	NaN
P28352;F6QA74;D3Z6R9;D3Z124	sp|P28352|APEX1_MOUSE DNA-(apurinic or apyrimidinic site) lyase OS=Mus musculus OX=10090 GN=Apex1 PE=1 SV=2;tr|F6QA74|F6QA74_MOUSE DNA-(apurinic or apyrimidinic site) lyase (Fragment) OS=Mus musculus OX=10090 GN=Apex1 PE=1 SV=1;tr|D3Z6R9|D3Z6R9_MOUSE DNA-(	Apex1	DNA-(apurinic or apyrimidinic site) lyase;DNA-(apurinic or apyrimidinic site) lyase, mitochondrial	23.5334	21.993	1.54039	2.29982	0.00501399	0.106887	17	17	22.7553	23.5776	21.7328	24.211	21.3429	22.3535	21.9089	23.7678	22.2251	23.7569
Z4YKB8;Q3TEA8;Z4YKA3;Q3TEA8-3;A2AM65;A2AM63;A2AM69	tr|Z4YKB8|Z4YKB8_MOUSE Heterochromatin protein 1-binding protein 3 OS=Mus musculus OX=10090 GN=Hp1bp3 PE=1 SV=1;sp|Q3TEA8|HP1B3_MOUSE Heterochromatin protein 1-binding protein 3 OS=Mus musculus OX=10090 GN=Hp1bp3 PE=1 SV=1;tr|Z4YKA3|Z4YKA3_MOUSE Heterochro	Hp1bp3	Heterochromatin protein 1-binding protein 3	23.9767	20.9781	2.99857	2.28863	0.00514476	0.108185	30	1	21.5139	22.9167	22.1494	25.5768	21.6519	22.5318	NaN	24.1371	18.5972	24.7207
P49302;P12907	sp|P49302|VP1_POVMP Capsid protein VP1 OS=Murine polyomavirus (strain P16 small-plaque) OX=47935 PE=1 SV=2;sp|P12907|VP1_POVMC Major capsid protein VP1 OS=Murine polyomavirus (strain Crawford small-plaque) OX=10637 PE=3 SV=3	VP1		26.4828	24.36	2.12286	2.28305	0.0052114	0.108185	24	1	25.5752	27.5716	25.2895	26.8872	22.6352	25.3258	23.9053	26.2427	24.3947	26.387
Q5SX75;Q60716;B0QZH3;B0QZH1;Q5SX76;B0QZH2;F6ULE1	tr|Q5SX75|Q5SX75_MOUSE Procollagen-proline, 2-oxoglutarate 4-dioxygenase (Proline 4-hydroxylase), alpha II polypeptide, isoform CRA_f OS=Mus musculus OX=10090 GN=P4ha2 PE=1 SV=1;sp|Q60716|P4HA2_MOUSE Prolyl 4-hydroxylase subunit alpha-2 OS=Mus musculus OX=	P4ha2	Prolyl 4-hydroxylase subunit alpha-2	19.3608	21.1852	-1.82437	2.28256	0.00521718	0.108185	24	1	21.9986	18.4278	21.2744	19.354	20.563	19.9489	20.2604	19.7125	21.8295	NaN
Q9Z2D6-2;Q9Z2D6;D3Z7U4;D3YY81	sp|Q9Z2D6-2|MECP2_MOUSE Isoform B of Methyl-CpG-binding protein 2 OS=Mus musculus OX=10090 GN=Mecp2;sp|Q9Z2D6|MECP2_MOUSE Methyl-CpG-binding protein 2 OS=Mus musculus OX=10090 GN=Mecp2 PE=1 SV=1	Mecp2	Methyl-CpG-binding protein 2	22.4572	18.4238	4.03341	2.27501	0.00530876	0.109093	28	28	NaN	22.6329	17.5324	24.3408	18.9102	18.7956	18.829	23.3508	NaN	23.1661
Q99JF8	sp|Q99JF8|PSIP1_MOUSE PC4 and SFRS1-interacting protein OS=Mus musculus OX=10090 GN=Psip1 PE=1 SV=1	Psip1	PC4 and SFRS1-interacting protein	23.9018	21.9469	1.95489	2.2655	0.00542622	0.110511	35	10	22.7919	23.8891	22.1538	25.0167	20.9638	22.184	21.6102	23.7276	22.2149	24.6916
P32067;A2AR07;F6SXM5;D6RI87	sp|P32067|LA_MOUSE Lupus La protein homolog OS=Mus musculus OX=10090 GN=Ssb PE=1 SV=1	Ssb	Lupus La protein homolog	24.1508	23.014	1.13686	2.26045	0.00548966	0.110813	27	27	23.0476	24.1304	23.0238	24.3445	22.608	23.6691	23.3389	24.1778	23.0516	24.4323
P10711;E9PYD5;B7ZCS4;F6XMY4;Q9QVN7	sp|P10711|TCEA1_MOUSE Transcription elongation factor A protein 1 OS=Mus musculus OX=10090 GN=Tcea1 PE=1 SV=2;tr|E9PYD5|E9PYD5_MOUSE Transcription elongation factor A protein 1 OS=Mus musculus OX=10090 GN=Tcea1 PE=1 SV=1	Tcea1	Transcription elongation factor A protein 1	23.5021	21.683	1.81915	2.25516	0.00555701	0.111189	23	4	21.401	22.4458	21.2876	24.4068	22.5465	23.066	21.4968	23.3217	NaN	24.2703
E9QN70;P02469	tr|E9QN70|E9QN70_MOUSE Laminin subunit beta-1 OS=Mus musculus OX=10090 GN=Lamb1 PE=1 SV=1;sp|P02469|LAMB1_MOUSE Laminin subunit beta-1 OS=Mus musculus OX=10090 GN=Lamb1 PE=1 SV=3	Lamb1	Laminin subunit beta-1	16.6828	18.9523	-2.26949	2.24535	0.00568399	0.112741	69	68	18.2259	18.1872	17.7055	NaN	19.0864	16.2032	20.1074	15.7128	19.6362	16.628
Q9EQU5;A2BE93;A2BE92;Q9EQU5-3	sp|Q9EQU5|SET_MOUSE Protein SET OS=Mus musculus OX=10090 GN=Set PE=1 SV=1;tr|A2BE93|A2BE93_MOUSE Protein SET (Fragment) OS=Mus musculus OX=10090 GN=Set PE=1 SV=1;tr|A2BE92|A2BE92_MOUSE Protein SET (Fragment) OS=Mus musculus OX=10090 GN=Set PE=1 SV=1	Set	Protein SET	22.0896	20.5416	1.54805	2.20939	0.00617466	0.121417	13	2	21.0605	22.7231	20.3115	22.0124	20.3626	21.5041	20.4317	22.1189	NaN	NaN
O55222;D3YZA5;A0A1B0GRF6;A0A1B0GR42	sp|O55222|ILK_MOUSE Integrin-linked protein kinase OS=Mus musculus OX=10090 GN=Ilk PE=1 SV=2;tr|D3YZA5|D3YZA5_MOUSE Integrin-linked protein kinase (Fragment) OS=Mus musculus OX=10090 GN=Ilk PE=1 SV=2	Ilk	Integrin-linked protein kinase	18.8913	20.3294	-1.43805	2.19908	0.006323	0.123271	26	26	20.8142	19.6424	20.1317	19.1654	19.9662	19.3386	20.3057	18.6105	20.4292	17.6998
Q99JX4;A2A702;A2A701	sp|Q99JX4|EIF3M_MOUSE Eukaryotic translation initiation factor 3 subunit M OS=Mus musculus OX=10090 GN=Eif3m PE=1 SV=1;tr|A2A702|A2A702_MOUSE Eukaryotic translation initiation factor 3 subunit M OS=Mus musculus OX=10090 GN=Eif3m PE=1 SV=1	Eif3m	Eukaryotic translation initiation factor 3 subunit M	18.7281	20.3707	-1.64259	2.18934	0.00646636	0.124998	17	17	20.446	19.2883	19.8803	17.5725	19.3358	19.2527	20.8512	18.7377	21.3401	18.7892
Q8CB77	sp|Q8CB77|ELOA1_MOUSE Elongin-A OS=Mus musculus OX=10090 GN=Eloa PE=1 SV=3	Tceb3	Transcription elongation factor B polypeptide 3	22.5179	19.4161	3.10178	2.18446	0.00653939	0.125347	21	21	NaN	NaN	19.4832	23.4	19.3491	21.3738	NaN	22.7799	NaN	NaN
Q8BP92;D6RHL9	sp|Q8BP92|RCN2_MOUSE Reticulocalbin-2 OS=Mus musculus OX=10090 GN=Rcn2 PE=1 SV=1	Rcn2	Reticulocalbin-2	16.6329	20.0884	-3.45547	2.1715	0.00673746	0.128068	21	21	18.8449	15.9314	20.5277	NaN	20.8925	17.3344	NaN	NaN	NaN	NaN
P30285;E9Q9E4;E9PZX7;D3YWB0;D6RHS5	sp|P30285|CDK4_MOUSE Cyclin-dependent kinase 4 OS=Mus musculus OX=10090 GN=Cdk4 PE=1 SV=1;tr|E9Q9E4|E9Q9E4_MOUSE Cyclin-dependent kinase 4 (Fragment) OS=Mus musculus OX=10090 GN=Cdk4 PE=1 SV=1;tr|E9PZX7|E9PZX7_MOUSE Cyclin-dependent kinase 4 (Fragment) OS=	Cdk4	Cyclin-dependent kinase 4	19.4193	16.2292	3.19007	2.15996	0.00691892	0.13043	19	19	NaN	20.3062	16.8336	20.5046	15.6249	18.1704	NaN	NaN	NaN	18.6961
Q91VJ2	sp|Q91VJ2|CAVN3_MOUSE Caveolae-associated protein 3 OS=Mus musculus OX=10090 GN=Cavin3 PE=1 SV=1	Prkcdbp	Protein kinase C delta-binding protein	19.4796	21.3853	-1.90567	2.14464	0.00716745	0.132901	14	14	21.6285	18.5323	20.9555	19.5578	21.1717	20.7996	21.7853	19.0286	NaN	NaN
Q9QZQ8	sp|Q9QZQ8|H2AY_MOUSE Core histone macro-H2A.1 OS=Mus musculus OX=10090 GN=H2afy PE=1 SV=3	H2afy	Core histone macro-H2A.1	23.7643	21.9618	1.80249	2.13848	0.00726971	0.132901	18	1	21.8372	22.972	21.5873	24.3027	21.1825	22.3513	22.3655	24.3012	22.8363	24.8943
O88271	sp|O88271|CFDP1_MOUSE Craniofacial development protein 1 OS=Mus musculus OX=10090 GN=Cfdp1 PE=1 SV=1	Cfdp1	Craniofacial development protein 1	22.8062	20.9902	1.81604	2.13795	0.00727863	0.132901	18	18	20.5706	23.0913	21.3	23.8854	21.0998	22.071	NaN	22.1819	NaN	22.8015
P49586;D3Z3T5	sp|P49586|PCY1A_MOUSE Choline-phosphate cytidylyltransferase A OS=Mus musculus OX=10090 GN=Pcyt1a PE=1 SV=1;tr|D3Z3T5|D3Z3T5_MOUSE Choline-phosphate cytidylyltransferase A OS=Mus musculus OX=10090 GN=Pcyt1a PE=1 SV=1	Pcyt1a	Choline-phosphate cytidylyltransferase A	19.7247	15.951	3.7737	2.13769	0.00728306	0.132901	21	16	NaN	20.4309	15.5244	22.3107	16.3775	18.4382	NaN	18.6005	NaN	18.8431
Q6PE01	sp|Q6PE01|SNR40_MOUSE U5 small nuclear ribonucleoprotein 40 kDa protein OS=Mus musculus OX=10090 GN=Snrnp40 PE=1 SV=1	Snrnp40	U5 small nuclear ribonucleoprotein 40 kDa protein	18.1187	15.3332	2.78549	2.12431	0.00751079	0.135969	18	18	NaN	18.0697	14.9013	NaN	15.7651	18.8878	NaN	17.3986	NaN	NaN
Q6ZQI3	sp|Q6ZQI3|MLEC_MOUSE Malectin OS=Mus musculus OX=10090 GN=Mlec PE=1 SV=2	Mlec	Malectin	19.2191	21.086	-1.8669	2.09782	0.00798324	0.143384	17	17	21.7951	18.4833	20.5996	19.3115	20.015	20.4813	21.0681	19.9428	21.9521	17.8765
P83917;Q7TPM0;Q9CYJ8	sp|P83917|CBX1_MOUSE Chromobox protein homolog 1 OS=Mus musculus OX=10090 GN=Cbx1 PE=1 SV=1;tr|Q7TPM0|Q7TPM0_MOUSE Cbx1 protein OS=Mus musculus OX=10090 GN=Cbx1 PE=1 SV=1;tr|Q9CYJ8|Q9CYJ8_MOUSE Chromobox homolog 1 (Drosophila HP1 beta), isoform CRA_a OS=Mu	Cbx1	Chromobox protein homolog 1	22.6388	20.2566	2.38219	2.07837	0.00834885	0.148779	7	7	20.7811	22.6748	19.4673	23.47	20.5213	21.7715	NaN	NaN	NaN	NaN
Q8JZM7	sp|Q8JZM7|CDC73_MOUSE Parafibromin OS=Mus musculus OX=10090 GN=Cdc73 PE=1 SV=1	Cdc73	Parafibromin	17.9757	15.5273	2.4484	2.07398	0.00843373	0.149101	31	31	NaN	18.0893	15.5273	18.0052	NaN	18.1579	NaN	17.4369	NaN	18.1891
P70698	sp|P70698|PYRG1_MOUSE CTP synthase 1 OS=Mus musculus OX=10090 GN=Ctps1 PE=1 SV=2	Ctps1	CTP synthase 1	17.3604	19.708	-2.34757	2.06564	0.00859735	0.149101	33	30	20.5511	18.77	19.8893	16.7534	19.2908	16.5578	19.1006	NaN	NaN	NaN
O70194;A0A2R8VK20	sp|O70194|EIF3D_MOUSE Eukaryotic translation initiation factor 3 subunit D OS=Mus musculus OX=10090 GN=Eif3d PE=1 SV=2	Eif3d	Eukaryotic translation initiation factor 3 subunit D	19.1273	21.2899	-2.16262	2.06007	0.00870819	0.149101	26	26	21.6644	20.8232	21.2967	19.0798	20.588	20.6311	21.4577	17.5946	21.4426	17.5076
Q922B2;Q8BJY7	sp|Q922B2|SYDC_MOUSE Aspartate--tRNA ligase, cytoplasmic OS=Mus musculus OX=10090 GN=Dars PE=1 SV=2	Dars	Aspartate--tRNA ligase, cytoplasmic	21.4259	23.0795	-1.65361	2.05784	0.00875298	0.149101	41	41	22.9401	22.5287	23.0966	21.4095	22.8772	22.5903	23.0749	20.2755	23.4088	20.3256
P63166;A0A087WRQ4	sp|P63166|SUMO1_MOUSE Small ubiquitin-related modifier 1 OS=Mus musculus OX=10090 GN=Sumo1 PE=1 SV=1;tr|A0A087WRQ4|A0A087WRQ4_MOUSE Small ubiquitin-related modifier 1 OS=Mus musculus OX=10090 GN=Sumo1 PE=1 SV=1	Sumo1	Small ubiquitin-related modifier 1	21.6334	20.1526	1.48074	2.0578	0.0087538	0.149101	7	7	20.6093	21.482	20.5896	22.5455	19.7551	20.8619	19.6566	21.8613	NaN	21.4161
Q61686;D3Z0U2	sp|Q61686|CBX5_MOUSE Chromobox protein homolog 5 OS=Mus musculus OX=10090 GN=Cbx5 PE=1 SV=1	Cbx5	Chromobox protein homolog 5	23.8663	21.5187	2.34759	2.05754	0.00875912	0.149101	15	14	22.7326	24.4113	22.2469	25.3436	21.4993	23.1269	NaN	22.9134	19.596	23.5363
Q3THK7	sp|Q3THK7|GUAA_MOUSE GMP synthase [glutamine-hydrolyzing] OS=Mus musculus OX=10090 GN=Gmps PE=1 SV=2	Gmps	GMP synthase [glutamine-hydrolyzing]	19.4793	17.329	2.1503	2.05305	0.00885012	0.149534	47	47	16.7909	20.4353	18.2341	20.37	16.9622	19.3931	NaN	19.0886	NaN	18.1098
Q8K297	sp|Q8K297|GT251_MOUSE Procollagen galactosyltransferase 1 OS=Mus musculus OX=10090 GN=Colgalt1 PE=1 SV=2	Colgalt1	Procollagen galactosyltransferase 1	18.1338	20.5552	-2.42147	2.04308	0.00905563	0.150877	28	28	20.2566	17.7411	20.1361	17.112	19.4272	19.5482	20.9107	NaN	22.0454	NaN
O35654;A8Y5G7	sp|O35654|DPOD2_MOUSE DNA polymerase delta subunit 2 OS=Mus musculus OX=10090 GN=Pold2 PE=1 SV=2;tr|A8Y5G7|A8Y5G7_MOUSE DNA polymerase delta subunit 2 (Fragment) OS=Mus musculus OX=10090 GN=Pold2 PE=1 SV=1	Pold2	DNA polymerase delta subunit 2	20.7373	16.3593	4.37801	2.04278	0.00906188	0.150877	18	18	NaN	21.4006	NaN	21.6156	16.3593	18.9078	NaN	NaN	NaN	21.0251
Q9D3E6;F8WHU7;F6XQW1;D6REF2;F6TNY1;D6RHQ7;Q8C918;D3Z1T1;D6RH50;D3YYD4	sp|Q9D3E6|STAG1_MOUSE Cohesin subunit SA-1 OS=Mus musculus OX=10090 GN=Stag1 PE=1 SV=3;tr|F8WHU7|F8WHU7_MOUSE Cohesin subunit SA-1 OS=Mus musculus OX=10090 GN=Stag1 PE=1 SV=1;tr|F6XQW1|F6XQW1_MOUSE Cohesin subunit SA-1 (Fragment) OS=Mus musculus OX=10090 G	Stag1	Cohesin subunit SA-1	19.2241	16.423	2.80102	2.02001	0.00954975	0.157328	47	39	16.854	19.3245	15.9921	20.1679	NaN	17.2069	NaN	19.5119	NaN	19.9091
A2APB8	sp|A2APB8|TPX2_MOUSE Targeting protein for Xklp2 OS=Mus musculus OX=10090 GN=Tpx2 PE=1 SV=1	Tpx2	Targeting protein for Xklp2	24.7551	20.6136	4.14146	2.01831	0.00958727	0.157328	59	59	21.8527	25.2816	22.8516	26.4518	17.1365	23.2828	NaN	23.3906	NaN	25.3685
Q9CQJ4;A0A087WRE9;A0A087WQQ3;A0A087WP87	sp|Q9CQJ4|RING2_MOUSE E3 ubiquitin-protein ligase RING2 OS=Mus musculus OX=10090 GN=Rnf2 PE=1 SV=1;tr|A0A087WRE9|A0A087WRE9_MOUSE E3 ubiquitin-protein ligase RING2 OS=Mus musculus OX=10090 GN=Rnf2 PE=1 SV=1	Rnf2	E3 ubiquitin-protein ligase RING2	20.2431	18.4164	1.82665	1.99853	0.010034	0.161242	15	13	NaN	20.529	18.2641	19.9097	18.0602	NaN	18.9249	NaN	NaN	20.2905
Q9CPW4;Q3UA72	sp|Q9CPW4|ARPC5_MOUSE Actin-related protein 2/3 complex subunit 5 OS=Mus musculus OX=10090 GN=Arpc5 PE=1 SV=3;tr|Q3UA72|Q3UA72_MOUSE Actin-related protein 2/3 complex subunit 5 OS=Mus musculus OX=10090 GN=Arpc5 PE=1 SV=1	Arpc5	Actin-related protein 2/3 complex subunit 5	21.2395	22.5677	-1.32828	1.99836	0.0100379	0.161242	11	11	21.8448	20.9539	21.8754	21.2452	22.3215	21.287	23.153	21.5585	23.644	21.1527
Q3ULW8-2	sp|Q3ULW8-2|PARP3_MOUSE Isoform 2 of Protein mono-ADP-ribosyltransferase PARP3 OS=Mus musculus OX=10090 GN=Parp3	Parp3		22.3206	20.1644	2.15614	1.98777	0.0102856	0.163705	33	1	20.8708	21.3703	21.2316	23.2863	20.9255	21.6332	17.6891	22.091	20.1052	23.2221
P97329;A0A494B9Q9;A0A494BBG6	sp|P97329|KI20A_MOUSE Kinesin-like protein KIF20A OS=Mus musculus OX=10090 GN=Kif20a PE=1 SV=1	Kif20a	Kinesin-like protein KIF20A	19.9229	16.9092	3.01368	1.9857	0.0103348	0.163705	48	48	19.4502	20.8944	17.5539	20.9758	14.1552	18.7096	16.4777	19.0396	NaN	19.9952
P60229	sp|P60229|EIF3E_MOUSE Eukaryotic translation initiation factor 3 subunit E OS=Mus musculus OX=10090 GN=Eif3e PE=1 SV=1	Eif3e	Eukaryotic translation initiation factor 3 subunit E	20.6954	22.115	-1.41963	1.97494	0.0105939	0.166653	26	26	22.3219	21.7703	22.263	19.836	22.0336	21.5328	22.0406	19.7443	21.9159	20.5935
Q9CYD3	sp|Q9CYD3|CRTAP_MOUSE Cartilage-associated protein OS=Mus musculus OX=10090 GN=Crtap PE=1 SV=3	Crtap	Cartilage-associated protein	16.8543	19.8283	-2.97402	1.96698	0.0107899	0.168573	22	21	NaN	NaN	19.4883	NaN	19.1755	16.8543	20.2541	NaN	20.3953	NaN
Q8JZX4;A2AP40	sp|Q8JZX4|SPF45_MOUSE Splicing factor 45 OS=Mus musculus OX=10090 GN=Rbm17 PE=1 SV=1	Rbm17	Splicing factor 45	20.6361	19.1636	1.47246	1.94355	0.011388	0.176708	17	17	18.7817	20.302	19.7041	20.2546	19.0051	21.3394	NaN	20.3837	NaN	20.9007
Q569Z5;F8WHR6;Q569Z5-2;A0A2R8VHK2	sp|Q569Z5|DDX46_MOUSE Probable ATP-dependent RNA helicase DDX46 OS=Mus musculus OX=10090 GN=Ddx46 PE=1 SV=2;tr|F8WHR6|F8WHR6_MOUSE Probable ATP-dependent RNA helicase DDX46 OS=Mus musculus OX=10090 GN=Ddx46 PE=1 SV=1;sp|Q569Z5-2|DDX46_MOUSE Isoform 2 of Pr	Ddx46	Probable ATP-dependent RNA helicase DDX46	19.7791	17.3271	2.45192	1.93913	0.0115044	0.176984	49	49	16.5061	19.5628	17.7642	20.0039	19.6585	21.1778	16.2124	18.3718	16.4946	NaN
A0A0G2JFJ6;Q7TPD0;Q7TPD0-2	tr|A0A0G2JFJ6|A0A0G2JFJ6_MOUSE Integrator complex subunit 3 OS=Mus musculus OX=10090 GN=Ints3 PE=1 SV=1;sp|Q7TPD0|INT3_MOUSE Integrator complex subunit 3 OS=Mus musculus OX=10090 GN=Ints3 PE=1 SV=2	Ints3	Integrator complex subunit 3	21.7194	17.0697	4.64975	1.93701	0.011561	0.176984	41	41	NaN	20.5693	16.9117	24.4102	17.2277	20.1788	NaN	NaN	NaN	NaN
Q922U1;E0CYD0;F6T4V0	sp|Q922U1|PRPF3_MOUSE U4/U6 small nuclear ribonucleoprotein Prp3 OS=Mus musculus OX=10090 GN=Prpf3 PE=1 SV=1	Prpf3	U4/U6 small nuclear ribonucleoprotein Prp3	20.103	18.6997	1.40326	1.92204	0.0119663	0.178813	35	34	18.6117	20.4811	19.7326	19.692	18.5068	20.3905	17.9477	19.5972	NaN	20.3541
O88322;A0A286YCQ5	sp|O88322|NID2_MOUSE Nidogen-2 OS=Mus musculus OX=10090 GN=Nid2 PE=1 SV=2;tr|A0A286YCQ5|A0A286YCQ5_MOUSE Nidogen-2 (Fragment) OS=Mus musculus OX=10090 GN=Nid2 PE=1 SV=1	Nid2	Nidogen-2	18.2295	20.9545	-2.72498	1.92129	0.011987	0.178813	60	59	21.5043	20.4731	19.2845	17.1223	19.0944	16.8423	22.0016	19.2488	22.8879	17.4613
O70400;S4R1V0	sp|O70400|PDLI1_MOUSE PDZ and LIM domain protein 1 OS=Mus musculus OX=10090 GN=Pdlim1 PE=1 SV=4;tr|S4R1V0|S4R1V0_MOUSE PDZ and LIM domain protein 1 (Fragment) OS=Mus musculus OX=10090 GN=Pdlim1 PE=1 SV=1	Pdlim1	PDZ and LIM domain protein 1	21.3167	22.6491	-1.33241	1.92123	0.0119888	0.178813	23	23	22.3289	22.4001	22.353	20.2245	22.588	21.3246	22.8336	20.926	23.1422	21.7086
Q9QWF0;A0A3B2WD19	sp|Q9QWF0|CAF1A_MOUSE Chromatin assembly factor 1 subunit A OS=Mus musculus OX=10090 GN=Chaf1a PE=1 SV=1	Chaf1a	Chromatin assembly factor 1 subunit A	22.1548	16.9918	5.16295	1.92104	0.011994	0.178813	30	30	NaN	22.8825	16.9918	23.6331	NaN	19.1532	NaN	22.096	NaN	23.0091
A0A0A0MQ99;V9GXX7;Q8K3D3-2;A2AN40	tr|A0A0A0MQ99|A0A0A0MQ99_MOUSE DNA repair protein SWI5 homolog OS=Mus musculus OX=10090 GN=Swi5 PE=1 SV=1;tr|V9GXX7|V9GXX7_MOUSE DNA repair protein SWI5 homolog (Fragment) OS=Mus musculus OX=10090 GN=Swi5 PE=1 SV=1;sp|Q8K3D3-2|SWI5_MOUSE Isoform 2 of DNA r	Swi5	DNA repair protein SWI5 homolog	19.8084	16.8134	2.99504	1.90807	0.0123576	0.183037	7	3	NaN	20.0135	16.8134	20.5944	NaN	19.019	NaN	19.6069	NaN	NaN
P11031	sp|P11031|TCP4_MOUSE Activated RNA polymerase II transcriptional coactivator p15 OS=Mus musculus OX=10090 GN=Sub1 PE=1 SV=3	Sub1	Activated RNA polymerase II transcriptional coactivator p15	24.1756	22.3536	1.82199	1.90235	0.0125212	0.183312	9	9	23.3763	25.0193	21.8406	24.5067	21.844	23.2068	NaN	23.697	NaN	24.4484
Q8BL66;A0A1W2P7A6	sp|Q8BL66|EEA1_MOUSE Early endosome antigen 1 OS=Mus musculus OX=10090 GN=Eea1 PE=1 SV=2	Eea1	Early endosome antigen 1	18.7249	20.675	-1.95013	1.89971	0.0125975	0.183312	86	86	20.1568	19.904	20.3474	17.293	21.3939	20.5806	21.0083	18.4864	20.4687	17.3605
E9Q5G3;A0A1L1SRP4	sp|E9Q5G3|KIF23_MOUSE Kinesin-like protein KIF23 OS=Mus musculus OX=10090 GN=Kif23 PE=1 SV=1;tr|A0A1L1SRP4|A0A1L1SRP4_MOUSE Kinesin-like protein (Fragment) OS=Mus musculus OX=10090 GN=Kif23 PE=1 SV=1	Kif23	Kinesin-like protein KIF23	20.1588	17.8981	2.26067	1.89904	0.0126172	0.183312	43	43	18.1943	20.8312	18.4173	21.2779	17.0827	18.4353	NaN	19.3231	NaN	20.9264
Q61191;B1AUX2;F6SJS2	sp|Q61191|HCFC1_MOUSE Host cell factor 1 OS=Mus musculus OX=10090 GN=Hcfc1 PE=1 SV=2;tr|B1AUX2|B1AUX2_MOUSE Host cell factor 1 OS=Mus musculus OX=10090 GN=Hcfc1 PE=1 SV=1	Hcfc1	Host cell factor 1;HCF N-terminal chain 1;HCF N-terminal chain 2;HCF N-terminal chain 3;HCF N-terminal chain 4;HCF N-terminal chain 5;HCF N-terminal chain 6;HCF C-terminal chain 1;HCF C-terminal chain 2;HCF C-terminal chain 3;HCF C-terminal chain 4;HCF C-terminal chain 5;HCF C-terminal chain 6	20.9105	18.2328	2.67771	1.8926	0.0128056	0.184871	60	59	21.368	20.3462	16.4816	20.2985	17.9761	21.2932	17.1055	21.7904	NaN	20.8244
P50247;A2ALT5	sp|P50247|SAHH_MOUSE Adenosylhomocysteinase OS=Mus musculus OX=10090 GN=Ahcy PE=1 SV=3	Ahcy	Adenosylhomocysteinase	23.2868	22.1898	1.09704	1.88233	0.013112	0.188104	28	28	22.3266	22.9098	21.7797	22.9709	21.8923	22.8845	22.4236	23.8314	22.5265	23.8374
Q7JJ13;Q7JJ13-2;U3KLT0;I7HPW1;G3UZR9;A0A494BAP4;S4R1Z1;Q3TH63	sp|Q7JJ13|BRD2_MOUSE Bromodomain-containing protein 2 OS=Mus musculus OX=10090 GN=Brd2 PE=1 SV=1;sp|Q7JJ13-2|BRD2_MOUSE Isoform 2 of Bromodomain-containing protein 2 OS=Mus musculus OX=10090 GN=Brd2;tr|U3KLT0|U3KLT0_MOUSE Bromodomain-containing protein 2 O	Brd2	Bromodomain-containing protein 2	19.8647	16.2276	3.63702	1.87484	0.01334	0.190178	25	24	17.1259	21.0069	15.3294	20.5139	NaN	NaN	NaN	17.3908	NaN	20.5471
Q6A0A9	sp|Q6A0A9|F120A_MOUSE Constitutive coactivator of PPAR-gamma-like protein 1 OS=Mus musculus OX=10090 GN=FAM120A PE=1 SV=2	FAM120A	Constitutive coactivator of PPAR-gamma-like protein 1	19.4148	20.6522	-1.23743	1.85637	0.0139195	0.197208	53	51	21.1848	19.8001	20.6638	19.575	20.2517	19.6174	20.1959	18.6667	20.965	NaN
F7AA26	tr|F7AA26|F7AA26_MOUSE Paralemmin A kinase anchor protein (Fragment) OS=Mus musculus OX=10090 GN=Pakap PE=1 SV=1	Pakap		18.3783	21.098	-2.71967	1.84373	0.0143307	0.199964	43	NA	22.0932	22.1503	20.9496	17.1861	19.8882	16.4214	21.7646	18.2381	20.7942	17.8956
P15864	sp|P15864|H12_MOUSE Histone H1.2 OS=Mus musculus OX=10090 GN=Hist1h1c PE=1 SV=2	Hist1h1c	Histone H1.2	26.6794	23.8158	2.86363	1.84306	0.0143529	0.199964	8	8	24.2735	26.4559	NaN	27.3164	23.3581	24.5242	NaN	26.9124	NaN	28.1881
O70310	sp|O70310|NMT1_MOUSE Glycylpeptide N-tetradecanoyltransferase 1 OS=Mus musculus OX=10090 GN=Nmt1 PE=1 SV=1	Nmt1	Glycylpeptide N-tetradecanoyltransferase 1	16.8921	19.7382	-2.84606	1.84233	0.0143771	0.199964	21	18	20.4136	16.8921	18.5519	NaN	19.4196	NaN	20.3608	NaN	19.945	NaN
O35887;G3UWV3;G3V004;G3UWR0;G3UY49;G3UXA8;G3UXA3	sp|O35887|CALU_MOUSE Calumenin OS=Mus musculus OX=10090 GN=Calu PE=1 SV=1;tr|G3UWV3|G3UWV3_MOUSE Calumenin OS=Mus musculus OX=10090 GN=Calu PE=1 SV=1;tr|G3V004|G3V004_MOUSE Calumenin OS=Mus musculus OX=10090 GN=Calu PE=1 SV=1;tr|G3UWR0|G3UWR0_MOUSE Calumen	Calu	Calumenin	21.0303	22.2923	-1.26198	1.83462	0.0146347	0.201828	26	6	22.6858	20.699	22.2481	21.5315	22.6118	21.8943	22.1813	21.118	21.7341	19.9085
Q9CPN8	sp|Q9CPN8|IF2B3_MOUSE Insulin-like growth factor 2 mRNA-binding protein 3 OS=Mus musculus OX=10090 GN=Igf2bp3 PE=1 SV=1	Igf2bp3	Insulin-like growth factor 2 mRNA-binding protein 3	19.3272	21.2298	-1.9026	1.83065	0.0147689	0.201828	24	24	21.6722	19.4829	20.4313	17.6927	20.4549	20.2924	20.9846	NaN	22.6062	19.841
Q91W90;E9PXX7;A0A0R4J1Y7	sp|Q91W90|TXND5_MOUSE Thioredoxin domain-containing protein 5 OS=Mus musculus OX=10090 GN=Txndc5 PE=1 SV=2;tr|E9PXX7|E9PXX7_MOUSE Thioredoxin domain-containing protein 5 OS=Mus musculus OX=10090 GN=Txndc5 PE=1 SV=1;tr|A0A0R4J1Y7|A0A0R4J1Y7_MOUSE Thioredoxi	Txndc5	Thioredoxin domain-containing protein 5	19.1718	21.1682	-1.99647	1.81999	0.0151359	0.204669	26	26	21.1197	19.2723	20.7083	NaN	20.8082	20.4682	22.0697	19.982	21.1352	16.9645
Q80ZP8;Q3TMX5;Q9CXI5;F6USD5;F6T4L3;F7C1S6	tr|Q80ZP8|Q80ZP8_MOUSE Armet protein OS=Mus musculus OX=10090 GN=Manf PE=1 SV=1;tr|Q3TMX5|Q3TMX5_MOUSE Arginine-rich, mutated in early stage tumors, isoform CRA_b OS=Mus musculus OX=10090 GN=Manf PE=1 SV=1;sp|Q9CXI5|MANF_MOUSE Mesencephalic astrocyte-deriv	Manf	Mesencephalic astrocyte-derived neurotrophic factor	15.1514	18.0933	-2.94188	1.8158	0.0152825	0.204669	11	11	NaN	NaN	18.1607	NaN	18.4582	15.1514	17.6611	NaN	NaN	NaN
Q9Z110;D3Z0B4	sp|Q9Z110|P5CS_MOUSE Delta-1-pyrroline-5-carboxylate synthase OS=Mus musculus OX=10090 GN=Aldh18a1 PE=1 SV=2	Aldh18a1	Delta-1-pyrroline-5-carboxylate synthase;Glutamate 5-kinase;Gamma-glutamyl phosphate reductase	20.1064	21.6407	-1.53424	1.81465	0.0153231	0.204669	46	1	20.7229	20.3693	21.244	19.8988	22.0025	21.1985	21.5205	20.3886	22.7135	18.6771
Q1HFZ0;H3BKN0;Q1HFZ0-2;H3BJF3	sp|Q1HFZ0|NSUN2_MOUSE tRNA (cytosine(34)-C(5))-methyltransferase OS=Mus musculus OX=10090 GN=Nsun2 PE=1 SV=2;tr|H3BKN0|H3BKN0_MOUSE tRNA (cytosine(34)-C(5))-methyltransferase OS=Mus musculus OX=10090 GN=Nsun2 PE=1 SV=1;sp|Q1HFZ0-2|NSUN2_MOUSE Isoform 2 of	Nsun2	tRNA (cytosine(34)-C(5))-methyltransferase	19.6153	17.8902	1.72514	1.81397	0.0153471	0.204669	47	47	18.6749	19.9344	18.7896	20.1417	17.8961	19.1903	18.3738	18.7422	15.7164	20.0679
Q8BGQ7	sp|Q8BGQ7|SYAC_MOUSE Alanine--tRNA ligase, cytoplasmic OS=Mus musculus OX=10090 GN=Aars PE=1 SV=1	Aars	Alanine--tRNA ligase, cytoplasmic	20.0863	21.4757	-1.38945	1.81154	0.0154332	0.204669	56	56	20.8077	20.4435	21.5739	18.8244	21.8093	20.5878	21.1509	21.068	22.037	19.5078
Q80VD1	sp|Q80VD1|FA98B_MOUSE Protein FAM98B OS=Mus musculus OX=10090 GN=Fam98b PE=1 SV=1	Fam98b	Protein FAM98B	22.0351	20.0203	2.01478	1.807	0.0155956	0.205259	22	17	21.2921	21.343	20.8935	22.2514	20.1901	22.2021	17.7055	21.7763	NaN	22.6028
P32020;P32020-2;A2APS4	sp|P32020|NLTP_MOUSE Non-specific lipid-transfer protein OS=Mus musculus OX=10090 GN=Scp2 PE=1 SV=3;sp|P32020-2|NLTP_MOUSE Isoform SCP2 of Non-specific lipid-transfer protein OS=Mus musculus OX=10090 GN=Scp2	Scp2	Non-specific lipid-transfer protein	18.2909	20.0549	-1.76401	1.80527	0.0156576	0.205259	16	16	NaN	17.5018	19.8533	16.7944	19.7694	18.9545	19.9654	18.3878	20.6314	19.8158
F6ZBR8;O88286-3;O88286-2;O88286;G5E8J8;A0A494BAG6	tr|F6ZBR8|F6ZBR8_MOUSE Protein Wiz OS=Mus musculus OX=10090 GN=Wiz PE=1 SV=2;sp|O88286-3|WIZ_MOUSE Isoform 2 of Protein Wiz OS=Mus musculus OX=10090 GN=Wiz;sp|O88286-2|WIZ_MOUSE Isoform S of Protein Wiz OS=Mus musculus OX=10090 GN=Wiz;sp|O88286|WIZ_MOUSE P	Wiz	Protein Wiz	23.4541	17.9108	5.54325	1.8022	0.0157688	0.205535	40	40	NaN	23.6315	NaN	24.8276	17.9108	19.8902	NaN	24.0845	NaN	24.8367
Q9R0E1;F6W3Q8	sp|Q9R0E1|PLOD3_MOUSE Multifunctional procollagen lysine hydroxylase and glycosyltransferase LH3 OS=Mus musculus OX=10090 GN=Plod3 PE=1 SV=1	Plod3	Procollagen-lysine,2-oxoglutarate 5-dioxygenase 3	20.1835	21.4012	-1.2177	1.79533	0.0160204	0.207628	33	33	21.2207	19.51	20.8489	19.8448	20.9836	20.3548	21.5385	20.9582	22.4145	20.2498
Q62189;D3Z0S6;D6RI83	sp|Q62189|SNRPA_MOUSE U1 small nuclear ribonucleoprotein A OS=Mus musculus OX=10090 GN=Snrpa PE=1 SV=3;tr|D3Z0S6|D3Z0S6_MOUSE U1 small nuclear ribonucleoprotein A (Fragment) OS=Mus musculus OX=10090 GN=Snrpa PE=1 SV=1	Snrpa	U1 small nuclear ribonucleoprotein A	22.9738	21.3606	1.61322	1.79099	0.0161811	0.208526	9	7	22.8867	22.243	21.365	23.6029	20.3252	22.3672	22.0342	23.2268	20.1919	23.4292
A0A087WR50;Q3UHL6;A0A087WS56;Q4KL80;A0A087WS99;A0A087WQW8;A0A087WSU6;A0A087WQE0	tr|A0A087WR50|A0A087WR50_MOUSE Fibronectin OS=Mus musculus OX=10090 GN=Fn1 PE=1 SV=1;tr|Q3UHL6|Q3UHL6_MOUSE Fibronectin OS=Mus musculus OX=10090 GN=Fn1 PE=1 SV=1;tr|A0A087WS56|A0A087WS56_MOUSE Fibronectin OS=Mus musculus OX=10090 GN=Fn1 PE=1 SV=1	Fn1		26.4337	27.9145	-1.48077	1.778	0.0166725	0.21282	182	NA	27.1482	26.9963	27.4297	24.9446	27.6095	26.252	28.4599	27.0027	28.925	26.9729
A3KGL9;B7ZCQ3;F6W687;P09602;Q5XK38;A0A087WR34	tr|A3KGL9|A3KGL9_MOUSE Non-histone chromosomal protein HMG-17 OS=Mus musculus OX=10090 GN=Hmgn2 PE=1 SV=1;tr|B7ZCQ3|B7ZCQ3_MOUSE MCG12939, isoform CRA_c OS=Mus musculus OX=10090 GN=Hmgn2 PE=1 SV=1;tr|F6W687|F6W687_MOUSE Non-histone chromosomal protein HMG-	Hmgn2	Non-histone chromosomal protein HMG-17	25.534	23.3572	2.1768	1.77534	0.0167749	0.21282	4	4	23.0192	25.4343	23.1703	27.3973	23.882	23.6891	NaN	25.7391	NaN	25.41
E9PZ16;B1B0C7;Q05793	tr|E9PZ16|E9PZ16_MOUSE Basement membrane-specific heparan sulfate proteoglycan core protein OS=Mus musculus OX=10090 GN=Hspg2 PE=1 SV=1;tr|B1B0C7|B1B0C7_MOUSE Basement membrane-specific heparan sulfate proteoglycan core protein OS=Mus musculus OX=10090 GN=	Hspg2	Basement membrane-specific heparan sulfate proteoglycan core protein;Endorepellin;LG3 peptide	21.658	22.874	-1.21595	1.77294	0.0168677	0.21282	188	188	22.3266	21.6074	22.4787	20.5694	22.772	21.9922	23.0677	22.0815	23.7249	22.0396
Q9WU62-2;Q9WU62;A0A494BAW4;A0A494B9T7	sp|Q9WU62-2|INCE_MOUSE Isoform 2 of Inner centromere protein OS=Mus musculus OX=10090 GN=Incenp;sp|Q9WU62|INCE_MOUSE Inner centromere protein OS=Mus musculus OX=10090 GN=Incenp PE=1 SV=2	Incenp	Inner centromere protein	20.9728	18.2208	2.75201	1.77243	0.0168875	0.21282	36	36	19.8374	20.521	17.2865	22.6226	17.5386	18.5961	NaN	21.3262	NaN	21.7983
Q9JIX8-4;Q9JIX8;B8JJ91;Q9JIX8-3;Q9JIX8-2;B8JJ92;B8JJ89	sp|Q9JIX8-4|ACINU_MOUSE Isoform 4 of Apoptotic chromatin condensation inducer in the nucleus OS=Mus musculus OX=10090 GN=Acin1;sp|Q9JIX8|ACINU_MOUSE Apoptotic chromatin condensation inducer in the nucleus OS=Mus musculus OX=10090 GN=Acin1 PE=1 SV=3;tr|B8JJ	Acin1	Apoptotic chromatin condensation inducer in the nucleus	21.3891	19.9229	1.46624	1.76466	0.0171926	0.215474	56	4	20.2371	20.8779	20.5565	21.9936	20.8267	21.2199	19.8837	21.2122	18.1103	21.642
P14733	sp|P14733|LMNB1_MOUSE Lamin-B1 OS=Mus musculus OX=10090 GN=Lmnb1 PE=1 SV=3	Lmnb1	Lamin-B1	24.5065	23.547	0.959432	1.75817	0.0174514	0.215665	72	65	23.6176	24.7011	23.4205	23.9395	23.2811	24.2168	23.8708	24.8997	23.5451	24.7751
Q6NV83-2;Q6NV83;A0A087WRG2;A0A087WR93;A0A087WQT2	sp|Q6NV83-2|SR140_MOUSE Isoform 2 of U2 snRNP-associated SURP motif-containing protein OS=Mus musculus OX=10090 GN=U2surp;sp|Q6NV83|SR140_MOUSE U2 snRNP-associated SURP motif-containing protein OS=Mus musculus OX=10090 GN=U2surp PE=1 SV=3	U2surp	U2 snRNP-associated SURP motif-containing protein	20.2441	18.7816	1.46255	1.75815	0.017452	0.215665	34	3	18.6227	19.7324	18.841	19.4978	19.2702	21.2513	NaN	NaN	18.3924	20.495
P60122;D3YW60	sp|P60122|RUVB1_MOUSE RuvB-like 1 OS=Mus musculus OX=10090 GN=Ruvbl1 PE=1 SV=1	Ruvbl1	RuvB-like 1	21.8508	20.7962	1.05464	1.75717	0.0174914	0.215665	27	27	20.2072	21.2048	21.0789	21.8926	21.357	21.7648	20.8795	22.0373	20.4583	22.3547
Q9JKR6;F6TRP3;A0A1L1SQ34;E0CYZ2	sp|Q9JKR6|HYOU1_MOUSE Hypoxia up-regulated protein 1 OS=Mus musculus OX=10090 GN=Hyou1 PE=1 SV=1	Hyou1	Hypoxia up-regulated protein 1	18.0413	20.0628	-2.02152	1.72666	0.0187646	0.229261	47	47	19.4012	18.3271	20.9985	18.3702	20.4249	20.0262	19.4267	17.1334	NaN	16.3496
Q9WV03;Q9WTJ8	sp|Q9WV03|FA50A_MOUSE Protein FAM50A OS=Mus musculus OX=10090 GN=Fam50a PE=1 SV=1	Fam50a	Protein FAM50A	21.0672	18.7368	2.33034	1.72102	0.0190101	0.229261	14	14	NaN	20.9186	18.5623	22.5418	18.9114	19.3683	NaN	21.1818	NaN	21.3252
Q9Z1A1;F6QJV5;B8JJG7;B8JJG8;B8JJG9	tr|Q9Z1A1|Q9Z1A1_MOUSE TFG protein OS=Mus musculus OX=10090 GN=Tfg PE=1 SV=1;tr|F6QJV5|F6QJV5_MOUSE Trk-fused gene (Fragment) OS=Mus musculus OX=10090 GN=Tfg PE=1 SV=1;tr|B8JJG7|B8JJG7_MOUSE Trk-fused gene (Fragment) OS=Mus musculus OX=10090 GN=Tfg PE=1 SV	Tfg		18.2431	20.6538	-2.41067	1.72096	0.0190124	0.229261	17	17	21.2013	15.987	20.3308	16.6451	20.0637	18.873	21.0193	19.2304	NaN	20.4801
Q8R1B4;M0QWV3;A0A0U1RPR0	sp|Q8R1B4|EIF3C_MOUSE Eukaryotic translation initiation factor 3 subunit C OS=Mus musculus OX=10090 GN=Eif3c PE=1 SV=1	Eif3c	Eukaryotic translation initiation factor 3 subunit C	21.221	22.1838	-0.962739	1.71741	0.0191686	0.229261	39	39	22.5144	21.5779	22.0657	20.6865	21.7213	21.3127	22.0973	21.5267	22.5202	21.0014
Q9D2E2;Q9D2E2-2;F6ZMT3	sp|Q9D2E2|TOE1_MOUSE Target of EGR1 protein 1 OS=Mus musculus OX=10090 GN=Toe1 PE=1 SV=1;sp|Q9D2E2-2|TOE1_MOUSE Isoform 2 of Target of EGR1 protein 1 OS=Mus musculus OX=10090 GN=Toe1	Toe1	Target of EGR1 protein 1	19.5474	16.6446	2.9028	1.71544	0.0192559	0.229261	17	17	NaN	19.5841	16.6446	20.0758	NaN	18.9823	NaN	NaN	NaN	NaN
Q99J36	sp|Q99J36|THUM1_MOUSE THUMP domain-containing protein 1 OS=Mus musculus OX=10090 GN=Thumpd1 PE=1 SV=1	Thumpd1	THUMP domain-containing protein 1	20.5294	18.3359	2.19347	1.71488	0.0192805	0.229261	17	17	NaN	19.3932	16.7705	21.3744	19.0965	20.8164	19.1408	20.5336	NaN	NaN
F8WID5	tr|F8WID5|F8WID5_MOUSE Tropomyosin alpha-1 chain OS=Mus musculus OX=10090 GN=Tpm1 PE=1 SV=1	Tpm1		27.0001	28	-0.999969	1.71397	0.0193212	0.229261	50	NA	28.4305	27.5249	27.7023	26.9573	28.2309	27.3596	28.0431	26.7502	27.5935	26.4085
Q8CGF7;Q8CGF7-2;Q8CGF7-3;A0A494B9W7;A0A494BA28;A0A494BAT6;Q3B807-3;Q3B807	sp|Q8CGF7|TCRG1_MOUSE Transcription elongation regulator 1 OS=Mus musculus OX=10090 GN=Tcerg1 PE=1 SV=2;sp|Q8CGF7-2|TCRG1_MOUSE Isoform 2 of Transcription elongation regulator 1 OS=Mus musculus OX=10090 GN=Tcerg1;sp|Q8CGF7-3|TCRG1_MOUSE Isoform 3 of Transc	Tcerg1	Transcription elongation regulator 1	18.3051	16.2132	2.09185	1.71224	0.0193982	0.229261	50	50	15.0956	19.2958	16.5312	17.7526	15.6347	19.9122	16.8013	16.2596	17.0033	NaN
P51859;E0CXA0;E0CYW7	sp|P51859|HDGF_MOUSE Hepatoma-derived growth factor OS=Mus musculus OX=10090 GN=Hdgf PE=1 SV=2;tr|E0CXA0|E0CXA0_MOUSE Hepatoma-derived growth factor (Fragment) OS=Mus musculus OX=10090 GN=Hdgf PE=1 SV=1	Hdgf	Hepatoma-derived growth factor	24.7206	23.5077	1.21284	1.68296	0.0207508	0.241245	25	25	24.5113	24.7268	22.8795	25.2899	23.0463	23.7102	23.7072	24.6351	23.3946	25.241
O88477	sp|O88477|IF2B1_MOUSE Insulin-like growth factor 2 mRNA-binding protein 1 OS=Mus musculus OX=10090 GN=Igf2bp1 PE=1 SV=1	Igf2bp1	Insulin-like growth factor 2 mRNA-binding protein 1	18.9224	20.4037	-1.48137	1.68288	0.0207548	0.241245	28	27	21.1701	18.6123	19.7653	NaN	20.0575	19.7254	20.0865	NaN	20.9393	18.4294
P23116;A0A494B9I0	sp|P23116|EIF3A_MOUSE Eukaryotic translation initiation factor 3 subunit A OS=Mus musculus OX=10090 GN=Eif3a PE=1 SV=5	Eif3a	Eukaryotic translation initiation factor 3 subunit A	20.1792	21.6	-1.42077	1.679	0.020941	0.241245	76	76	21.2126	21.6209	22.1381	18.9508	21.9128	20.8623	21.0382	20.0214	21.6982	19.4407
P63005;P63005-2;Q5SW16	sp|P63005|LIS1_MOUSE Platelet-activating factor acetylhydrolase IB subunit alpha OS=Mus musculus OX=10090 GN=Pafah1b1 PE=1 SV=2;sp|P63005-2|LIS1_MOUSE Isoform 2 of Platelet-activating factor acetylhydrolase IB subunit alpha OS=Mus musculus OX=10090 GN=Pafa	Pafah1b1	Platelet-activating factor acetylhydrolase IB subunit alpha	19.7741	20.9658	-1.19171	1.67138	0.0213118	0.243725	27	27	21.065	20.8212	20.788	19.912	20.8219	20.2821	20.7189	18.9591	21.4352	18.8962
Q6A068;A0A1W2P7Z8;A0A1W2P7H4;A0A1W2P855;A0A1W2P6Q8	sp|Q6A068|CDC5L_MOUSE Cell division cycle 5-like protein OS=Mus musculus OX=10090 GN=Cdc5l PE=1 SV=2;tr|A0A1W2P7Z8|A0A1W2P7Z8_MOUSE Predicted gene 9045 OS=Mus musculus OX=10090 GN=Gm9045 PE=4 SV=1;tr|A0A1W2P7H4|A0A1W2P7H4_MOUSE Predicted gene 9048 OS=Mus m	Cdc5l	Cell division cycle 5-like protein	21.6137	20.1655	1.44819	1.6702	0.02137	0.243725	46	10	20.7502	22.2199	21.0593	22.1903	20.4706	22.1917	19.2884	20.2536	19.2588	21.2128
Q9D0I9	sp|Q9D0I9|SYRC_MOUSE Arginine--tRNA ligase, cytoplasmic OS=Mus musculus OX=10090 GN=Rars PE=1 SV=2	Rars	Arginine--tRNA ligase, cytoplasmic	20.9744	22.1234	-1.14895	1.66538	0.0216084	0.244139	48	48	21.862	21.572	21.9377	19.7684	22.1271	21.522	22.1335	21.4395	22.5565	20.5703
P62874;H3BKR2;H3BLF7;Q61011	sp|P62874|GBB1_MOUSE Guanine nucleotide-binding protein G(I)/G(S)/G(T) subunit beta-1 OS=Mus musculus OX=10090 GN=Gnb1 PE=1 SV=3;tr|H3BKR2|H3BKR2_MOUSE Guanine nucleotide-binding protein G(I)/G(S)/G(T) subunit beta-1 (Fragment) OS=Mus musculus OX=10090 GN=	Gnb1	Guanine nucleotide-binding protein G(I)/G(S)/G(T) subunit beta-1	16.333	18.0783	-1.74529	1.66514	0.0216204	0.244139	10	9	NaN	16.481	17.9729	15.6556	18.7237	16.8623	17.5383	NaN	NaN	NaN
O35841	sp|O35841|API5_MOUSE Apoptosis inhibitor 5 OS=Mus musculus OX=10090 GN=Api5 PE=1 SV=2	Api5	Apoptosis inhibitor 5	22.1584	20.8966	1.26181	1.65585	0.0220877	0.248187	27	27	20.7596	21.9036	21.2875	22.5729	21.0418	22.7292	21.7709	22.3065	19.6232	21.2798
G3X928;Q6NZC7	tr|G3X928|G3X928_MOUSE SEC23-interacting protein OS=Mus musculus OX=10090 GN=Sec23ip PE=1 SV=1;sp|Q6NZC7|S23IP_MOUSE SEC23-interacting protein OS=Mus musculus OX=10090 GN=Sec23ip PE=1 SV=2	Sec23ip	SEC23-interacting protein	18.3959	19.7659	-1.36993	1.64866	0.0224566	0.249871	39	39	19.837	18.3494	19.8242	NaN	19.6102	19.0891	19.7921	17.7494	NaN	NaN
B2RY56;S4R2B0;S4R2A4;S4R2J1;S4R1X9	sp|B2RY56|RBM25_MOUSE RNA-binding protein 25 OS=Mus musculus OX=10090 GN=Rbm25 PE=1 SV=2;tr|S4R2B0|S4R2B0_MOUSE RNA-binding protein 25 (Fragment) OS=Mus musculus OX=10090 GN=Rbm25 PE=1 SV=1	Rbm25	RNA-binding protein 25	19.9479	18.6859	1.26194	1.64652	0.0225673	0.249883	36	34	19.4898	20.6416	18.7722	20.7291	18.5434	20.281	17.9976	18.9863	18.6267	19.1014
E9Q640;Q6NZN0-5;Q6NZN0-3;Q6NZN0-4;Q6NZN0-2;Q6NZN0;E9PYZ7	tr|E9Q640|E9Q640_MOUSE RNA-binding protein 26 OS=Mus musculus OX=10090 GN=Rbm26 PE=1 SV=1;sp|Q6NZN0-5|RBM26_MOUSE Isoform 5 of RNA-binding protein 26 OS=Mus musculus OX=10090 GN=Rbm26;sp|Q6NZN0-3|RBM26_MOUSE Isoform 3 of RNA-binding protein 26 OS=Mus muscu	Rbm26	RNA-binding protein 26	17.4673	15.0274	2.43985	1.64289	0.022757	0.250767	23	3	NaN	17.1603	NaN	17.0806	15.0274	17.3642	NaN	18.2639	NaN	NaN
F6SLP4;A0A494BAW5;A0A494BAK4;Q9DC16;A0A494BAX4;A0A494B9M5;F6Z6A5	tr|F6SLP4|F6SLP4_MOUSE Endoplasmic reticulum-Golgi intermediate compartment protein 1 OS=Mus musculus OX=10090 GN=Ergic1 PE=1 SV=2;tr|A0A494BAW5|A0A494BAW5_MOUSE Endoplasmic reticulum-Golgi intermediate compartment protein 1 OS=Mus musculus OX=10090 GN=Erg	Ergic1	Endoplasmic reticulum-Golgi intermediate compartment protein 1	18.0575	20.7907	-2.73323	1.63532	0.0231571	0.253949	12	12	20.4924	NaN	19.6719	16.6436	19.9441	19.4713	21.4211	NaN	22.424	NaN
G3UWQ7	tr|G3UWQ7|G3UWQ7_MOUSE Protein regulator of cytokinesis 1 OS=Mus musculus OX=10090 GN=Prc1 PE=1 SV=1	Prc1		20.201	17.4948	2.70618	1.62148	0.023907	0.260697	29	3	NaN	19.632	19.1546	20.5504	NaN	19.8222	15.835	NaN	NaN	20.7993
E9PWW9;A0A0U1RPA7;A0A0U1RP31	tr|E9PWW9|E9PWW9_MOUSE Remodeling and spacing factor 1 OS=Mus musculus OX=10090 GN=Rsf1 PE=1 SV=2	Rsf1		19.9209	17.5547	2.3662	1.61889	0.02405	0.260697	41	41	NaN	19.8507	17.7129	21.0448	17.3965	18.8671	NaN	NaN	NaN	NaN
Q91ZA3;H3BL62;H3BK61;D3YWM4;D3YZC0;H3BJR0;H3BKW6	sp|Q91ZA3|PCCA_MOUSE Propionyl-CoA carboxylase alpha chain, mitochondrial OS=Mus musculus OX=10090 GN=Pcca PE=1 SV=2	Pcca	Propionyl-CoA carboxylase alpha chain, mitochondrial	21.0989	24.029	-2.93015	1.61594	0.0242138	0.260697	55	55	24.0231	19.065	24.2463	22.7121	24.7153	24.3305	23.5299	18.2879	23.6306	NaN
Q8CIB5;A6X941;A0A2I3BPQ7	sp|Q8CIB5|FERM2_MOUSE Fermitin family homolog 2 OS=Mus musculus OX=10090 GN=Fermt2 PE=1 SV=1	Fermt2	Fermitin family homolog 2	20.3513	21.7078	-1.35648	1.61565	0.0242296	0.260697	39	30	21.8624	21.3696	21.4609	18.8114	21.4445	20.5557	21.5795	21.3265	22.1918	19.6935
Q99J62;Q3UI84;D6RGM1;D3Z7I8	sp|Q99J62|RFC4_MOUSE Replication factor C subunit 4 OS=Mus musculus OX=10090 GN=Rfc4 PE=1 SV=1;tr|Q3UI84|Q3UI84_MOUSE Replication factor C subunit 4 OS=Mus musculus OX=10090 GN=Rfc4 PE=1 SV=1;tr|D6RGM1|D6RGM1_MOUSE Replication factor C subunit 4 (Fragment)	Rfc4	Replication factor C subunit 4	22.8564	19.403	3.45345	1.61352	0.0243488	0.260749	21	21	NaN	23.0222	19.403	23.4482	NaN	20.9787	NaN	22.3755	NaN	24.4574
Q9R0X4;Q32MW3	sp|Q9R0X4|ACOT9_MOUSE Acyl-coenzyme A thioesterase 9, mitochondrial OS=Mus musculus OX=10090 GN=Acot9 PE=1 SV=1;sp|Q32MW3|ACO10_MOUSE Acyl-coenzyme A thioesterase 10, mitochondrial OS=Mus musculus OX=10090 GN=Acot10 PE=2 SV=1	Acot9;Acot10	Acyl-coenzyme A thioesterase 9, mitochondrial;Acyl-coenzyme A thioesterase 10, mitochondrial	19.1176	20.3867	-1.26904	1.60262	0.0249677	0.265914	29	29	20.8434	19.2001	19.7684	NaN	20.8123	19.6423	20.3099	18.5105	20.1994	NaN
Q9D379;E9PWK1;F6YTS6;D3Z4M3	sp|Q9D379|HYEP_MOUSE Epoxide hydrolase 1 OS=Mus musculus OX=10090 GN=Ephx1 PE=1 SV=2;tr|E9PWK1|E9PWK1_MOUSE Epoxide hydrolase OS=Mus musculus OX=10090 GN=Ephx1 PE=1 SV=1	Ephx1	Epoxide hydrolase 1	18.6929	20.6559	-1.96292	1.60089	0.0250677	0.265914	35	35	20.8149	19.6762	20.3806	17.6703	20.4025	20.7403	20.8807	16.6849	20.8005	NaN
Q9DBG6;A2ACG7	sp|Q9DBG6|RPN2_MOUSE Dolichyl-diphosphooligosaccharide--protein glycosyltransferase subunit 2 OS=Mus musculus OX=10090 GN=Rpn2 PE=1 SV=1;tr|A2ACG7|A2ACG7_MOUSE Dolichyl-diphosphooligosaccharide--protein glycosyltransferase subunit 2 OS=Mus musculus OX=1009	Rpn2	Dolichyl-diphosphooligosaccharide--protein glycosyltransferase subunit 2	20.6347	22.0339	-1.39919	1.59838	0.0252127	0.265914	29	29	21.7429	19.8144	21.1031	20.9602	21.4563	21.252	22.7094	21.497	23.1577	19.6498
Q8BU30;E9Q866;F6Q6R1	sp|Q8BU30|SYIC_MOUSE Isoleucine--tRNA ligase, cytoplasmic OS=Mus musculus OX=10090 GN=Iars PE=1 SV=2	Iars	Isoleucine--tRNA ligase, cytoplasmic	18.9234	20.6045	-1.68119	1.59054	0.0256721	0.265914	62	62	20.0806	20.5763	20.7968	17.0721	20.4842	19.6	21.1472	19.7665	20.5139	17.6019
Q69Z99;A0A0J9YTU9;A0A0J9YTW0;A0A0J9YV10;A0A0J9YU29	sp|Q69Z99|ZN512_MOUSE Zinc finger protein 512 OS=Mus musculus OX=10090 GN=Znf512 PE=2 SV=2;tr|A0A0J9YTU9|A0A0J9YTU9_MOUSE Zinc finger protein 512 OS=Mus musculus OX=10090 GN=Zfp512 PE=1 SV=1	Znf512	Zinc finger protein 512	19.5724	17.4357	2.13672	1.58895	0.0257663	0.265914	24	24	17.7635	19.7329	18.439	20.2273	16.1047	18.7571	NaN	NaN	NaN	NaN
Q8CG19;A0A3Q4EGK3;Q8CG19-2;A0A3Q4L384	sp|Q8CG19|LTBP1_MOUSE Latent-transforming growth factor beta-binding protein 1 OS=Mus musculus OX=10090 GN=Ltbp1 PE=1 SV=2;tr|A0A3Q4EGK3|A0A3Q4EGK3_MOUSE Latent-transforming growth factor beta-binding protein 1 OS=Mus musculus OX=10090 GN=Ltbp1 PE=1 SV=1;s	Ltbp1	Latent-transforming growth factor beta-binding protein 1	18.0322	20.1561	-2.12395	1.58796	0.0258252	0.265914	60	16	20.3004	19.5302	18.3317	16.7762	20.7197	20.0668	20.3562	15.9079	21.0726	17.8797
Q05CL8;A2AMD0;Q05CL8-2;A0A0G2JFW4	sp|Q05CL8|LARP7_MOUSE La-related protein 7 OS=Mus musculus OX=10090 GN=Larp7 PE=1 SV=2	Larp7	La-related protein 7	19.4344	17.4796	1.95477	1.58588	0.0259489	0.265914	27	27	18.7285	20.356	17.4451	19.8314	16.2652	18.5565	NaN	NaN	NaN	18.9936
Q8CGC7;A0A0A6YWA4;A0A0A6YWH3	sp|Q8CGC7|SYEP_MOUSE Bifunctional glutamate/proline--tRNA ligase OS=Mus musculus OX=10090 GN=Eprs PE=1 SV=4	Eprs	Bifunctional glutamate/proline--tRNA ligase;Glutamate--tRNA ligase;Proline--tRNA ligase	21.5254	22.4377	-0.912253	1.58584	0.0259514	0.265914	95	94	22.5508	21.975	22.6231	21.0503	22.4037	21.8389	22.1704	21.8298	22.4404	20.9332
A0A1B0GR11;Q93092	tr|A0A1B0GR11|A0A1B0GR11_MOUSE Transaldolase OS=Mus musculus OX=10090 GN=Taldo1 PE=1 SV=1;sp|Q93092|TALDO_MOUSE Transaldolase OS=Mus musculus OX=10090 GN=Taldo1 PE=1 SV=2	Taldo1	Transaldolase	17.8599	15.018	2.84191	1.58508	0.0259969	0.265914	15	15	NaN	16.8278	15.3774	19.142	14.6586	19.2827	NaN	16.187	NaN	NaN
Q8BML9;D3Z158;A0A140LHZ5;A0A140LIS6;A0A140LHB3;A0A140LHJ3;A0A140LIN2;A0A0A6YY08;A0A140LJK5;F6TDS3;A0A140LID3;A0A140LJH2;A0A140LIR0;A0A140LIZ4;A0A140LJH1;A0A140LII8;A0A140LHC3	sp|Q8BML9|SYQ_MOUSE Glutamine--tRNA ligase OS=Mus musculus OX=10090 GN=Qars PE=1 SV=1;tr|D3Z158|D3Z158_MOUSE Glutamine--tRNA ligase OS=Mus musculus OX=10090 GN=Qars PE=1 SV=2	Qars		17.4955	19.1913	-1.69583	1.58286	0.0261303	0.266086	41	41	19.4747	18.9387	19.7012	NaN	19.6146	16.713	18.1597	16.8348	19.0064	NaN
A0A0R4J0I9;Q91ZX7;Q3U5J2;D3Z5M3;F6UAC8	tr|A0A0R4J0I9|A0A0R4J0I9_MOUSE Low density lipoprotein receptor-related protein 1 OS=Mus musculus OX=10090 GN=Lrp1 PE=1 SV=1;sp|Q91ZX7|LRP1_MOUSE Prolow-density lipoprotein receptor-related protein 1 OS=Mus musculus OX=10090 GN=Lrp1 PE=1 SV=1	Lrp1	Prolow-density lipoprotein receptor-related protein 1;Low-density lipoprotein receptor-related protein 1 85 kDa subunit;Low-density lipoprotein receptor-related protein 1 515 kDa subunit;Low-density lipoprotein receptor-related protein 1 intracellular domain	14.5729	17.3515	-2.77861	1.57883	0.0263735	0.266186	185	183	15.296	14.2779	18.3816	15.0557	19.8049	17.9776	17.1729	12.6936	16.1022	12.8598
Q3TE85;P17095;A0A338P6F6	tr|Q3TE85|Q3TE85_MOUSE High mobility group protein HMG-I/HMG-Y OS=Mus musculus OX=10090 GN=Hmga1 PE=1 SV=1;sp|P17095|HMGA1_MOUSE High mobility group protein HMG-I/HMG-Y OS=Mus musculus OX=10090 GN=Hmga1 PE=1 SV=4;tr|A0A338P6F6|A0A338P6F6_MOUSE High mobilit	Hmga1	High mobility group protein HMG-I/HMG-Y	25.273	23.4109	1.86213	1.57471	0.0266249	0.26754	6	3	24.477	25.9333	23.3272	25.8022	23.4145	22.5706	23.858	25.7502	21.9779	26.3088
Q8R480;Z4YLV0;Z4YM95	sp|Q8R480|NUP85_MOUSE Nuclear pore complex protein Nup85 OS=Mus musculus OX=10090 GN=Nup85 PE=1 SV=1	Nup85	Nuclear pore complex protein Nup85	19.8817	17.5513	2.33042	1.57123	0.0268391	0.268509	28	28	NaN	20.0038	18.5613	20.7897	16.0541	18.8516	18.0385	NaN	NaN	NaN
Q9DBZ5;Q9DBZ5-2;Q3TY56;A0A140LJ59	sp|Q9DBZ5|EIF3K_MOUSE Eukaryotic translation initiation factor 3 subunit K OS=Mus musculus OX=10090 GN=Eif3k PE=1 SV=1;sp|Q9DBZ5-2|EIF3K_MOUSE Isoform 2 of Eukaryotic translation initiation factor 3 subunit K OS=Mus musculus OX=10090 GN=Eif3k;tr|Q3TY56|Q3T	Eif3k	Eukaryotic translation initiation factor 3 subunit K	18.3373	20.2417	-1.90437	1.56666	0.0271231	0.268911	13	13	NaN	18.8473	20.2561	NaN	19.2873	17.8273	20.3063	NaN	21.1169	NaN
O88712-2;O88712;O88712-3	sp|O88712-2|CTBP1_MOUSE Isoform 2 of C-terminal-binding protein 1 OS=Mus musculus OX=10090 GN=Ctbp1;sp|O88712|CTBP1_MOUSE C-terminal-binding protein 1 OS=Mus musculus OX=10090 GN=Ctbp1 PE=1 SV=2;sp|O88712-3|CTBP1_MOUSE Isoform 3 of C-terminal-binding prote	Ctbp1	C-terminal-binding protein 1	19.9575	18.4483	1.50928	1.56402	0.0272882	0.268911	16	1	NaN	18.8304	18.1249	20.4058	18.3151	19.7854	NaN	19.6223	18.9048	21.1438
Q3B7Z2;Q3B7Z2-2;Q8K0C7;Q5QNQ4;Q5F209	sp|Q3B7Z2|OSBP1_MOUSE Oxysterol-binding protein 1 OS=Mus musculus OX=10090 GN=Osbp PE=1 SV=3;sp|Q3B7Z2-2|OSBP1_MOUSE Isoform 2 of Oxysterol-binding protein 1 OS=Mus musculus OX=10090 GN=Osbp	Osbp	Oxysterol-binding protein 1	14.0227	15.7901	-1.76736	1.56401	0.027289	0.268911	38	35	NaN	13.127	16.224	13.9454	15.4487	14.9957	15.6975	NaN	NaN	NaN
O08553;Q71H75	sp|O08553|DPYL2_MOUSE Dihydropyrimidinase-related protein 2 OS=Mus musculus OX=10090 GN=Dpysl2 PE=1 SV=2	Dpysl2	Dihydropyrimidinase-related protein 2	20.9601	22.0811	-1.12101	1.56303	0.0273508	0.268911	30	29	21.832	21.3116	22.0206	19.7906	22.7473	21.8981	21.847	20.6723	21.9588	21.128
Q6PHQ9;A3KFU5;A3KFU8;Q91YZ8;V9GXG3	tr|Q6PHQ9|Q6PHQ9_MOUSE Polyadenylate-binding protein OS=Mus musculus OX=10090 GN=Pabpc4 PE=1 SV=1;tr|A3KFU5|A3KFU5_MOUSE Polyadenylate-binding protein OS=Mus musculus OX=10090 GN=Pabpc4 PE=1 SV=1;tr|A3KFU8|A3KFU8_MOUSE Polyadenylate-binding protein OS=Mus	Pabpc4	Polyadenylate-binding protein	19.4342	20.4644	-1.03016	1.55368	0.0279457	0.27358	21	20	20.1336	19.4601	20.4365	19.0316	20.244	19.4092	20.2163	19.836	21.2915	NaN
P03097;A0A247D725;P12908;P03096;P03097-2;A0A247D722;P12908-2;P03096-2	sp|P03097|VP2_POVM3 Minor capsid protein VP2 OS=Murine polyomavirus (strain A3) OX=157703 PE=3 SV=3;tr|A0A247D725|A0A247D725_POVBG Minor capsid protein OS=Murine polyomavirus (strain BG) OX=179241 PE=3 SV=1;sp|P12908|VP2_POVMC Minor capsid protein VP2 OS=M	VP2		23.9495	20.4239	3.52552	1.55086	0.0281281	0.274189	10	9	23.4352	24.1219	21.4411	24.7138	14.32	22.3274	21.0732	24.0123	21.8502	24.5719
B1ARU4;E9PVY8;E9QA63;Q9QXZ0;A0A0A0MQA6;Q9QXZ0-2	tr|B1ARU4|B1ARU4_MOUSE Microtubule-actin cross-linking factor 1 OS=Mus musculus OX=10090 GN=Macf1 PE=1 SV=1;tr|E9PVY8|E9PVY8_MOUSE Microtubule-actin cross-linking factor 1 OS=Mus musculus OX=10090 GN=Macf1 PE=1 SV=2;tr|E9QA63|E9QA63_MOUSE Microtubule-actin	Macf1	Microtubule-actin cross-linking factor 1	17.5257	19.672	-2.1463	1.54587	0.0284529	0.275407	243	1	19.1318	19.8102	19.7117	15.1687	19.7996	19.5978	19.5866	17.1302	20.1303	15.9215
A2A8V8;A2A8V9;E9PUK6;Q52KI8;E9QKA4;Q52KI8-2;A2A983;F6T4M4;F7BWM1;F6UK16	tr|A2A8V8|A2A8V8_MOUSE Serine/arginine repetitive matrix protein 1 OS=Mus musculus OX=10090 GN=Srrm1 PE=1 SV=1;tr|A2A8V9|A2A8V9_MOUSE Serine/arginine repetitive matrix protein 1 OS=Mus musculus OX=10090 GN=Srrm1 PE=1 SV=1;tr|E9PUK6|E9PUK6_MOUSE Serine/argi	Srrm1	Serine/arginine repetitive matrix protein 1	21.5709	20.2298	1.34115	1.54518	0.0284982	0.275407	16	16	19.3854	20.7327	20.4906	21.2679	20.4503	21.0017	20.5927	22.005	NaN	22.8473
P21619;A0A0R4J0Q5;P21619-2	sp|P21619|LMNB2_MOUSE Lamin-B2 OS=Mus musculus OX=10090 GN=Lmnb2 PE=1 SV=2;tr|A0A0R4J0Q5|A0A0R4J0Q5_MOUSE Lamin-B2 OS=Mus musculus OX=10090 GN=Lmnb2 PE=1 SV=1;sp|P21619-2|LMNB2_MOUSE Isoform B3 of Lamin-B2 OS=Mus musculus OX=10090 GN=Lmnb2	Lmnb2	Lamin-B2	22.409	20.8812	1.52778	1.54173	0.0287254	0.275407	53	53	21.696	22.7648	22.3316	22.9765	21.3775	22.5384	19.3993	21.5543	19.6018	22.211
Q5SF07	sp|Q5SF07|IF2B2_MOUSE Insulin-like growth factor 2 mRNA-binding protein 2 OS=Mus musculus OX=10090 GN=Igf2bp2 PE=1 SV=1	Igf2bp2	Insulin-like growth factor 2 mRNA-binding protein 2	20.5063	21.6028	-1.09654	1.54157	0.028736	0.275407	28	6	22.1758	19.9206	21.2524	19.9265	22.3149	21.3857	21.226	20.778	21.0452	20.5208
Q9DBR1-2;Q9DBR1	sp|Q9DBR1-2|XRN2_MOUSE Isoform 2 of 5-3 exoribonuclease 2 OS=Mus musculus OX=10090 GN=Xrn2;sp|Q9DBR1|XRN2_MOUSE 5-3 exoribonuclease 2 OS=Mus musculus OX=10090 GN=Xrn2 PE=1 SV=1	Xrn2	5-3 exoribonuclease 2	19.5494	17.9278	1.62164	1.53496	0.0291769	0.278201	52	52	NaN	18.5998	19.2137	19.0471	17.2433	20.286	NaN	20.041	17.3262	19.7731
Q60710	sp|Q60710|SAMH1_MOUSE Deoxynucleoside triphosphate triphosphohydrolase SAMHD1 OS=Mus musculus OX=10090 GN=Samhd1 PE=1 SV=3	Samhd1	Deoxynucleoside triphosphate triphosphohydrolase SAMHD1	19.7002	18.2492	1.45099	1.53304	0.0293065	0.278201	42	3	17.8088	19.4922	18.4666	21.3085	18.7787	19.8601	NaN	18.3717	17.9428	19.4685
Q8K0M3;Q9R1Z8;A0A2I3BS41	tr|Q8K0M3|Q8K0M3_MOUSE Sorbs3 protein OS=Mus musculus OX=10090 GN=Sorbs3 PE=1 SV=1;sp|Q9R1Z8|VINEX_MOUSE Vinexin OS=Mus musculus OX=10090 GN=Sorbs3 PE=1 SV=1;tr|A0A2I3BS41|A0A2I3BS41_MOUSE Vinexin OS=Mus musculus OX=10090 GN=Sorbs3 PE=1 SV=1	Sorbs3	Vinexin	16.3077	18.4835	-2.17587	1.53175	0.0293934	0.278201	27	27	18.7595	16.8849	19.6609	15.8819	19.7448	16.3169	15.7688	16.1469	NaN	NaN
Q3THW5;P0C0S6;Q3UA95;G3UWL7;G3UX40	sp|Q3THW5|H2AV_MOUSE Histone H2A.V OS=Mus musculus OX=10090 GN=H2afv PE=1 SV=3;sp|P0C0S6|H2AZ_MOUSE Histone H2A.Z OS=Mus musculus OX=10090 GN=H2afz PE=1 SV=2;tr|Q3UA95|Q3UA95_MOUSE Histone H2A OS=Mus musculus OX=10090 GN=H2afz PE=2 SV=1	H2afv;H2afz	Histone H2A.V;Histone H2A.Z;Histone H2A	25.64	23.4619	2.17817	1.52868	0.0296023	0.27902	5	1	24.3084	24.8302	NaN	26.9092	NaN	NaN	22.6153	25.6632	NaN	25.1575
Q60668-3;Q60668	sp|Q60668-3|HNRPD_MOUSE Isoform 3 of Heterogeneous nuclear ribonucleoprotein D0 OS=Mus musculus OX=10090 GN=Hnrnpd;sp|Q60668|HNRPD_MOUSE Heterogeneous nuclear ribonucleoprotein D0 OS=Mus musculus OX=10090 GN=Hnrnpd PE=1 SV=2	Hnrnpd	Heterogeneous nuclear ribonucleoprotein D0	25.0638	24.1941	0.869679	1.5264	0.0297577	0.27933	21	3	23.9419	24.953	24.5367	25.0211	24.674	25.5795	23.9713	24.7478	23.8468	25.0177
Q99JR8;Q99JR8-2;G3UXC0	sp|Q99JR8|SMRD2_MOUSE SWI/SNF-related matrix-associated actin-dependent regulator of chromatin subfamily D member 2 OS=Mus musculus OX=10090 GN=Smarcd2 PE=1 SV=2;sp|Q99JR8-2|SMRD2_MOUSE Isoform 2 of SWI/SNF-related matrix-associated actin-dependent regulat	Smarcd2	SWI/SNF-related matrix-associated actin-dependent regulator of chromatin subfamily D member 2	18.8965	16.3097	2.58685	1.52244	0.0300301	0.279978	22	17	17.6237	20.0026	15.2995	17.0164	16.0059	17.9196	NaN	20.6475	NaN	NaN
P62983	sp|P62983|RS27A_MOUSE Ubiquitin-40S ribosomal protein S27a OS=Mus musculus OX=10090 GN=Rps27a PE=1 SV=2	Rps27a	Ubiquitin-40S ribosomal protein S27a;Ubiquitin;40S ribosomal protein S27a	28.8607	28.0286	0.832134	1.52037	0.030174	0.279978	19	3	27.963	28.4142	27.7494	29.2956	28.0429	28.5592	28.1642	29.1208	28.2234	28.9138
O35643;Q5SVG5;Q5SVG4	sp|O35643|AP1B1_MOUSE AP-1 complex subunit beta-1 OS=Mus musculus OX=10090 GN=Ap1b1 PE=1 SV=2;tr|Q5SVG5|Q5SVG5_MOUSE AP complex subunit beta OS=Mus musculus OX=10090 GN=Ap1b1 PE=1 SV=1;tr|Q5SVG4|Q5SVG4_MOUSE AP complex subunit beta OS=Mus musculus OX=10090	Ap1b1	AP-1 complex subunit beta-1	17.9493	19.7369	-1.78752	1.52007	0.030195	0.279978	27	27	NaN	16.9957	19.6245	NaN	19.9018	18.903	19.6533	NaN	19.7679	NaN
Q3UNN4;P97496-2;P97496;Q3UZD0	tr|Q3UNN4|Q3UNN4_MOUSE SWI/SNF complex subunit SMARCC1 OS=Mus musculus OX=10090 GN=Smarcc1 PE=1 SV=1;sp|P97496-2|SMRC1_MOUSE Isoform 2 of SWI/SNF complex subunit SMARCC1 OS=Mus musculus OX=10090 GN=Smarcc1;sp|P97496|SMRC1_MOUSE SWI/SNF complex subunit SMAR	Smarcc1	SWI/SNF complex subunit SMARCC1	20.3873	17.8405	2.5468	1.5183	0.0303182	0.279983	43	43	19.7179	21.9015	19.0345	21.7825	14.8563	19.7679	NaN	18.9262	17.7532	19.5584
Q60597;Q60597-3;Z4YJV4;Q60597-2;Q60597-4;Q5SVY0;Q5SVY1	sp|Q60597|ODO1_MOUSE 2-oxoglutarate dehydrogenase, mitochondrial OS=Mus musculus OX=10090 GN=Ogdh PE=1 SV=3;sp|Q60597-3|ODO1_MOUSE Isoform 3 of 2-oxoglutarate dehydrogenase, mitochondrial OS=Mus musculus OX=10090 GN=Ogdh;tr|Z4YJV4|Z4YJV4_MOUSE 2-oxoglutara	Ogdh	2-oxoglutarate dehydrogenase, mitochondrial	17.6542	20.1477	-2.49353	1.51519	0.0305356	0.280854	51	41	19.6127	18.633	20.4663	15.0133	21.1994	20.6134	20.0315	16.3568	19.4285	NaN
F8VQL9;E9Q9V3;F6Z4B2	tr|F8VQL9|F8VQL9_MOUSE Nuclear receptor corepressor 2 OS=Mus musculus OX=10090 GN=Ncor2 PE=1 SV=1;tr|E9Q9V3|E9Q9V3_MOUSE Nuclear receptor corepressor 2 OS=Mus musculus OX=10090 GN=Ncor2 PE=1 SV=1;tr|F6Z4B2|F6Z4B2_MOUSE Nuclear receptor corepressor 2 (Fragm	Ncor2		17.2772	15.692	1.58523	1.51037	0.0308766	0.282849	72	NA	17.089	17.4377	15.769	17.6884	14.4512	18.474	15.4586	16.5365	NaN	16.2492
P70677	sp|P70677|CASP3_MOUSE Caspase-3 OS=Mus musculus OX=10090 GN=Casp3 PE=1 SV=1	Casp3	Caspase-3;Caspase-3 subunit p17;Caspase-3 subunit p12	16.1831	18.2714	-2.08826	1.50013	0.0316136	0.288443	14	10	19.3827	16.3588	17.7663	NaN	17.6652	16.0074	NaN	NaN	NaN	NaN
Q78PY7;Q3TJ56;E9Q3E9	sp|Q78PY7|SND1_MOUSE Staphylococcal nuclease domain-containing protein 1 OS=Mus musculus OX=10090 GN=Snd1 PE=1 SV=1;tr|Q3TJ56|Q3TJ56_MOUSE Staphylococcal nuclease domain-containing protein 1 OS=Mus musculus OX=10090 GN=Snd1 PE=1 SV=1	Snd1	Staphylococcal nuclease domain-containing protein 1	22.1295	22.9826	-0.853164	1.49219	0.0321969	0.290813	61	61	23.0499	22.5469	22.7879	21.6992	22.6218	22.1271	23.0444	22.4808	23.4092	21.7934
P46935;Q3V335;V9GWV8;V9GXS6	sp|P46935|NEDD4_MOUSE E3 ubiquitin-protein ligase NEDD4 OS=Mus musculus OX=10090 GN=Nedd4 PE=1 SV=3	Nedd4	E3 ubiquitin-protein ligase NEDD4	22.4156	23.5766	-1.16092	1.49139	0.0322559	0.290813	47	38	23.6047	23.7903	23.7963	21.3463	23.286	22.4863	23.7081	22.8015	23.4877	21.6538
Q80YQ1;P35441	tr|Q80YQ1|Q80YQ1_MOUSE Thrombospondin-1 OS=Mus musculus OX=10090 GN=Thbs1 PE=1 SV=1;sp|P35441|TSP1_MOUSE Thrombospondin-1 OS=Mus musculus OX=10090 GN=Thbs1 PE=1 SV=1	Thbs1	Thrombospondin-1	19.9919	22.9194	-2.92742	1.4876	0.0325389	0.292138	69	35	19.9951	18.2295	23.0447	16.8742	22.6227	19.9283	24.1643	22.4695	24.7701	22.4582
A0A140T8T4;P51410;A0A0G2JES3;D3Z629;D3YZT0;A0A0G2JFQ3;S4R1R7	tr|A0A140T8T4|A0A140T8T4_MOUSE Ribosomal protein L9, pseudogene 6 OS=Mus musculus OX=10090 GN=Rpl9-ps6 PE=4 SV=1;sp|P51410|RL9_MOUSE 60S ribosomal protein L9 OS=Mus musculus OX=10090 GN=Rpl9 PE=2 SV=2;tr|A0A0G2JES3|A0A0G2JES3_MOUSE 60S ribosomal protein L9	Rpl9	60S ribosomal protein L9	21.6377	22.8808	-1.24308	1.486	0.032659	0.292138	13	13	22.9139	21.8327	22.3475	20.7131	22.0728	21.6952	23.2129	22.3098	23.8566	NaN
Q8BJY1;F7BA91	sp|Q8BJY1|PSMD5_MOUSE 26S proteasome non-ATPase regulatory subunit 5 OS=Mus musculus OX=10090 GN=Psmd5 PE=1 SV=4	Psmd5	26S proteasome non-ATPase regulatory subunit 5	18.7693	20.3047	-1.5354	1.47746	0.0333076	0.296776	24	23	NaN	18.7525	19.4752	18.2333	20.3032	20.7052	20.5704	18.5527	20.8699	17.6026
P28740-2	sp|P28740-2|KIF2A_MOUSE Isoform 2 of Kinesin-like protein KIF2A OS=Mus musculus OX=10090 GN=Kif2a	Kif2a	Kinesin-like protein KIF2A	20.3034	18.5067	1.79671	1.47394	0.0335785	0.298026	27	1	17.2143	20.7756	19.9045	20.3662	19.1063	18.9361	17.8016	21.1356	NaN	NaN
Q9DB15	sp|Q9DB15|RM12_MOUSE 39S ribosomal protein L12, mitochondrial OS=Mus musculus OX=10090 GN=Mrpl12 PE=1 SV=2	Mrpl12	39S ribosomal protein L12, mitochondrial	19.3984	21.7279	-2.32952	1.44953	0.0355196	0.312424	7	7	21.4994	19.3984	20.4582	NaN	21.9705	NaN	22.4759	NaN	22.2355	NaN
P56960;Q8K366;F6VYQ6	sp|P56960|EXOSX_MOUSE Exosome component 10 OS=Mus musculus OX=10090 GN=Exosc10 PE=1 SV=2;tr|Q8K366|Q8K366_MOUSE Exosc10 protein OS=Mus musculus OX=10090 GN=Exosc10 PE=1 SV=1;tr|F6VYQ6|F6VYQ6_MOUSE Exosome component 10 OS=Mus musculus OX=10090 GN=Exosc10 PE	Exosc10	Exosome component 10	20.6884	17.9071	2.78132	1.44853	0.0356013	0.312424	42	42	20.1701	20.2089	17.462	21.8015	16.0892	20.0549	NaN	NaN	NaN	NaN
A0A0A6YX73;Q8K1M3;P12367;A0A0A6YY28	tr|A0A0A6YX73|A0A0A6YX73_MOUSE cAMP-dependent protein kinase type II-alpha regulatory subunit OS=Mus musculus OX=10090 GN=Prkar2a PE=1 SV=1;tr|Q8K1M3|Q8K1M3_MOUSE Protein kinase, cAMP dependent regulatory, type II alpha OS=Mus musculus OX=10090 GN=Prkar2a	Prkar2a	cAMP-dependent protein kinase type II-alpha regulatory subunit	16.3451	18.3955	-2.05035	1.44841	0.0356117	0.312424	19	16	18.0002	16.9092	17.8274	NaN	19.3587	15.7811	NaN	NaN	NaN	NaN
Q60520;Q60520-1;E9PXF9;E9Q2L1	sp|Q60520|SIN3A_MOUSE Paired amphipathic helix protein Sin3a OS=Mus musculus OX=10090 GN=Sin3a PE=1 SV=3;sp|Q60520-1|SIN3A_MOUSE Isoform 2 of Paired amphipathic helix protein Sin3a OS=Mus musculus OX=10090 GN=Sin3a	Sin3a	Paired amphipathic helix protein Sin3a	21.182	19.0609	2.12116	1.44635	0.0357811	0.312708	43	42	21.5909	20.9092	18.4257	21.2536	17.166	21.1997	NaN	20.9704	NaN	21.5772
Q9QZE5;Q7TNQ1	sp|Q9QZE5|COPG1_MOUSE Coatomer subunit gamma-1 OS=Mus musculus OX=10090 GN=Copg1 PE=1 SV=1	Copg1	Coatomer subunit gamma-1	21.0396	22.3964	-1.3568	1.44334	0.0360294	0.313676	56	52	21.7816	22.3246	22.593	19.6698	22.3873	22.1836	22.3284	21.0966	22.8918	19.9235
Q62009;Q62009-3	sp|Q62009|POSTN_MOUSE Periostin OS=Mus musculus OX=10090 GN=Postn PE=1 SV=2;sp|Q62009-3|POSTN_MOUSE Isoform 3 of Periostin OS=Mus musculus OX=10090 GN=Postn	Postn	Periostin	17.19	19.5213	-2.33128	1.43588	0.0366539	0.316955	38	NA	NaN	15.5141	19.6345	NaN	19.3989	18.866	19.73	NaN	19.3219	NaN
Q8BHL5-2;Q8BHL5;Q8BHL5-3;F6YXR3;F6XD63;Q5GMG0;A2A5A7;D6RHT3;A0A1Y7VIX9;Q8BPU7-4	sp|Q8BHL5-2|ELMO2_MOUSE Isoform 2 of Engulfment and cell motility protein 2 OS=Mus musculus OX=10090 GN=Elmo2;sp|Q8BHL5|ELMO2_MOUSE Engulfment and cell motility protein 2 OS=Mus musculus OX=10090 GN=Elmo2 PE=1 SV=1;sp|Q8BHL5-3|ELMO2_MOUSE Isoform 3 of Engu	Elmo2	Engulfment and cell motility protein 2	14.9345	18.2901	-3.35566	1.43552	0.0366839	0.316955	29	26	NaN	NaN	17.0916	NaN	18.0893	14.9345	19.6894	NaN	NaN	NaN
Q8BP27;Q8BP27-2;Q8BP27-3	sp|Q8BP27|SFR1_MOUSE Swi5-dependent recombination DNA repair protein 1 homolog OS=Mus musculus OX=10090 GN=Sfr1 PE=1 SV=2;sp|Q8BP27-2|SFR1_MOUSE Isoform 2 of Swi5-dependent recombination DNA repair protein 1 homolog OS=Mus musculus OX=10090 GN=Sfr1;sp|Q8BP	Sfr1	Swi5-dependent recombination DNA repair protein 1 homolog	21.8767	20.481	1.39575	1.43069	0.0370944	0.317437	13	13	20.7641	21.9584	20.9635	22.8043	19.7153	21.7908	NaN	20.6766	NaN	22.1534
Q6GQT9	sp|Q6GQT9|NOMO1_MOUSE Nodal modulator 1 OS=Mus musculus OX=10090 GN=Nomo1 PE=1 SV=1	Nomo1	Nodal modulator 1	14.2453	16.5553	-2.30999	1.42855	0.037278	0.317437	53	53	16.672	13.4924	17.1295	NaN	17.5016	14.9983	17.1895	NaN	14.2839	NaN
P30681;A0A1B0GQX9	sp|P30681|HMGB2_MOUSE High mobility group protein B2 OS=Mus musculus OX=10090 GN=Hmgb2 PE=1 SV=3	Hmgb2	High mobility group protein B2	23.3942	21.3353	2.05884	1.42364	0.0377018	0.317437	13	13	21.8592	22.9973	22.2916	25.1579	19.8552	21.5639	NaN	23.3706	NaN	23.8812
Q61398;D3YUE2;D3YZE3;A0A0G2JE29;D3YWH0	sp|Q61398|PCOC1_MOUSE Procollagen C-endopeptidase enhancer 1 OS=Mus musculus OX=10090 GN=Pcolce PE=1 SV=2;tr|D3YUE2|D3YUE2_MOUSE Procollagen C-endopeptidase enhancer 1 OS=Mus musculus OX=10090 GN=Pcolce PE=1 SV=1;tr|D3YZE3|D3YZE3_MOUSE Procollagen C-endope	Pcolce	Procollagen C-endopeptidase enhancer 1	21.486	22.3469	-0.860865	1.42193	0.0378503	0.317437	21	21	22.198	21.3739	22.2924	21.0455	21.7423	21.3837	22.5	21.9165	23.0016	21.7104
Q62422;A0A494BA97;A0A494B943	sp|Q62422|OSTF1_MOUSE Osteoclast-stimulating factor 1 OS=Mus musculus OX=10090 GN=Ostf1 PE=1 SV=2;tr|A0A494BA97|A0A494BA97_MOUSE Osteoclast-stimulating factor 1 OS=Mus musculus OX=10090 GN=Ostf1 PE=4 SV=1	Ostf1	Osteoclast-stimulating factor 1	19.9212	21.3793	-1.45808	1.42177	0.0378644	0.317437	9	9	20.679	19.6425	21.244	18.8542	21.4457	21.267	21.6053	NaN	21.9226	NaN
P27046;F6QMB7	sp|P27046|MA2A1_MOUSE Alpha-mannosidase 2 OS=Mus musculus OX=10090 GN=Man2a1 PE=1 SV=2	Man2a1	Alpha-mannosidase 2	16.1419	18.6254	-2.48351	1.41864	0.0381382	0.317437	56	55	19.9592	19.8991	17.3942	14.5172	17.8401	17.3473	19.8233	14.5883	18.1105	14.3578
P97855	sp|P97855|G3BP1_MOUSE Ras GTPase-activating protein-binding protein 1 OS=Mus musculus OX=10090 GN=G3bp1 PE=1 SV=1	G3bp1	Ras GTPase-activating protein-binding protein 1	22.1349	23.2757	-1.14079	1.41826	0.0381718	0.317437	22	21	24.3692	22.5736	22.7723	22.0147	22.1434	21.2685	23.3876	22.1104	23.7059	22.7073
Q6IRU2	sp|Q6IRU2|TPM4_MOUSE Tropomyosin alpha-4 chain OS=Mus musculus OX=10090 GN=Tpm4 PE=1 SV=3	Tpm4	Tropomyosin alpha-4 chain	25.5557	26.3756	-0.819841	1.41716	0.0382688	0.317437	30	29	26.6064	26.1898	26.1403	25.1157	26.6966	25.6829	26.3375	25.4378	26.0971	25.3524
G3UYG6;Q6Y7W8;G3UWR2;G3UYR9;G3UZX7;E9Q2M5;Q6Y7W8-2;G3UZW5;G3UZS9;G3UYH4;G3UXF2;G3UWT6	tr|G3UYG6|G3UYG6_MOUSE GRB10-interacting GYF protein 2 OS=Mus musculus OX=10090 GN=Gigyf2 PE=1 SV=1;sp|Q6Y7W8|GGYF2_MOUSE GRB10-interacting GYF protein 2 OS=Mus musculus OX=10090 GN=Gigyf2 PE=1 SV=2;tr|G3UWR2|G3UWR2_MOUSE GRB10-interacting GYF protein 2 OS	Gigyf2	PERQ amino acid-rich with GYF domain-containing protein 2	15.543	17.9006	-2.35764	1.4078	0.0391021	0.321904	41	40	18.6032	16.2339	18.1209	14.5401	19.4794	15.8549	15.399	NaN	NaN	NaN
P33174	sp|P33174|KIF4_MOUSE Chromosome-associated kinesin KIF4 OS=Mus musculus OX=10090 GN=Kif4 PE=1 SV=3	Kif4	Chromosome-associated kinesin KIF4	19.7863	16.1267	3.65963	1.40635	0.0392325	0.321904	55	54	17.4239	21.7508	15.5886	22.6573	15.3676	18.6875	NaN	16.0498	NaN	NaN
E9QP59;D3YU56;Q9WU40;Q9WU40-2	tr|E9QP59|E9QP59_MOUSE Inner nuclear membrane protein Man1 OS=Mus musculus OX=10090 GN=Lemd3 PE=1 SV=1;tr|D3YU56|D3YU56_MOUSE Inner nuclear membrane protein Man1 OS=Mus musculus OX=10090 GN=Lemd3 PE=1 SV=1;sp|Q9WU40|MAN1_MOUSE Inner nuclear membrane protei	Lemd3	Inner nuclear membrane protein Man1	17.5732	15.6408	1.93244	1.40348	0.0394929	0.322879	37	37	NaN	17.4528	NaN	NaN	14.8673	16.6891	16.4143	17.4138	NaN	18.7372
P97450;E9QAD6	sp|P97450|ATP5J_MOUSE ATP synthase-coupling factor 6, mitochondrial OS=Mus musculus OX=10090 GN=Atp5pf PE=1 SV=1;tr|E9QAD6|E9QAD6_MOUSE ATP synthase, H+-transporting, mitochondrial F0 complex, subunit F (Fragment) OS=Mus musculus OX=10090 GN=Atp5j PE=1 SV=	Atp5j	ATP synthase-coupling factor 6, mitochondrial	19.2234	21.0187	-1.79532	1.39934	0.0398709	0.323649	6	6	NaN	18.9067	21.4814	19.9399	20.556	18.8235	NaN	NaN	NaN	NaN
Q8CFI7	sp|Q8CFI7|RPB2_MOUSE DNA-directed RNA polymerase II subunit RPB2 OS=Mus musculus OX=10090 GN=Polr2b PE=1 SV=2	Polr2b	DNA-directed RNA polymerase II subunit RPB2	19.0098	16.2918	2.718	1.39131	0.0406153	0.325926	60	60	15.2718	19.1057	16.57	18.5784	14.023	19.3452	19.3024	NaN	NaN	NaN
Q8C4Y3-3;Q8C4Y3;F6SWS9;F6UFF7	sp|Q8C4Y3-3|NELFB_MOUSE Isoform 2 of Negative elongation factor B OS=Mus musculus OX=10090 GN=Nelfb;sp|Q8C4Y3|NELFB_MOUSE Negative elongation factor B OS=Mus musculus OX=10090 GN=Nelfb PE=1 SV=2	Nelfb	Negative elongation factor B	19.5924	17.4713	2.12109	1.38755	0.0409681	0.325926	22	22	NaN	19.5108	16.4696	20.2348	18.4729	20.3463	NaN	18.2776	NaN	NaN
Q8VDM4;A0A338P6M5;E9Q2S8;A0A338P7H4;A0A338P6S9	sp|Q8VDM4|PSMD2_MOUSE 26S proteasome non-ATPase regulatory subunit 2 OS=Mus musculus OX=10090 GN=Psmd2 PE=1 SV=1	Psmd2	26S proteasome non-ATPase regulatory subunit 2	19.5058	20.7631	-1.25728	1.38693	0.0410266	0.325926	50	50	20.9168	20.0496	21.2925	19.6624	21.0279	20.7919	20.6179	19.2073	19.9603	17.8178
Q9DCC5;P23198;D3Z313;D3Z1A9	tr|Q9DCC5|Q9DCC5_MOUSE Cbx3 protein OS=Mus musculus OX=10090 GN=Cbx3 PE=1 SV=1;sp|P23198|CBX3_MOUSE Chromobox protein homolog 3 OS=Mus musculus OX=10090 GN=Cbx3 PE=1 SV=2;tr|D3Z313|D3Z313_MOUSE Chromobox protein homolog 3 (Fragment) OS=Mus musculus OX=1009	Cbx3	Chromobox protein homolog 3	24.6199	23.3545	1.26545	1.38654	0.0410639	0.325926	12	11	23.0898	25.0567	23.4684	26.0815	23.6677	24.5458	23.192	23.5225	NaN	23.8932
Q8VC70;E9Q7G6	sp|Q8VC70|RBMS2_MOUSE RNA-binding motif, single-stranded-interacting protein 2 OS=Mus musculus OX=10090 GN=Rbms2 PE=1 SV=1;tr|E9Q7G6|E9Q7G6_MOUSE RNA-binding motif, single-stranded-interacting protein 2 OS=Mus musculus OX=10090 GN=Rbms2 PE=1 SV=1	Rbms2	RNA-binding motif, single-stranded-interacting protein 2	19.4709	20.9622	-1.49129	1.38617	0.0410985	0.325926	14	12	20.5562	20.1169	21.253	18.5902	21.0774	19.7055	NaN	NaN	NaN	NaN
Q8BJ05;Q8BJ05-3;A0A1Y7VJD9;A0A1Y7VK20;A0A1Y7VP61	sp|Q8BJ05|ZC3HE_MOUSE Zinc finger CCCH domain-containing protein 14 OS=Mus musculus OX=10090 GN=Zc3h14 PE=1 SV=1;sp|Q8BJ05-3|ZC3HE_MOUSE Isoform 3 of Zinc finger CCCH domain-containing protein 14 OS=Mus musculus OX=10090 GN=Zc3h14	Zc3h14	Zinc finger CCCH domain-containing protein 14	18.335	16.2051	2.12991	1.38561	0.0411515	0.325926	27	5	NaN	18.1695	16.2051	18.3951	NaN	18.4404	NaN	NaN	NaN	NaN
P11688	sp|P11688|ITA5_MOUSE Integrin alpha-5 OS=Mus musculus OX=10090 GN=Itga5 PE=1 SV=3	Itga5	Integrin alpha-5;Integrin alpha-5 heavy chain;Integrin alpha-5 light chain	16.9374	18.7231	-1.78569	1.38153	0.0415408	0.327363	34	34	16.7397	16.4816	19.3457	NaN	19.2665	17.8169	18.283	16.5138	19.9808	NaN
Q8VE37;Q6PFB2;A2CER2	sp|Q8VE37|RCC1_MOUSE Regulator of chromosome condensation OS=Mus musculus OX=10090 GN=Rcc1 PE=1 SV=1;tr|Q6PFB2|Q6PFB2_MOUSE Rcc1 protein OS=Mus musculus OX=10090 GN=Rcc1 PE=1 SV=1	Rcc1	Regulator of chromosome condensation	20.8221	17.9935	2.82859	1.3792	0.0417635	0.327363	17	17	NaN	20.4138	18.7934	23.0099	17.1936	18.674	NaN	19.7433	NaN	22.2694
Q3TVI8;D3YUE1;D3Z2F0;D3YY15	sp|Q3TVI8|PBIP1_MOUSE Pre-B-cell leukemia transcription factor-interacting protein 1 OS=Mus musculus OX=10090 GN=Pbxip1 PE=1 SV=2	Pbxip1	Pre-B-cell leukemia transcription factor-interacting protein 1	16.8203	19.2923	-2.47198	1.37572	0.0421002	0.327811	31	31	19.2292	18.3012	18.7799	NaN	17.582	15.3393	20.5747	NaN	20.2956	NaN
Q9DBG3;Q9DBG3-2;H3BKM0;H3BIY9;H3BJ06;Q5SWR0	sp|Q9DBG3|AP2B1_MOUSE AP-2 complex subunit beta OS=Mus musculus OX=10090 GN=Ap2b1 PE=1 SV=1;sp|Q9DBG3-2|AP2B1_MOUSE Isoform 2 of AP-2 complex subunit beta OS=Mus musculus OX=10090 GN=Ap2b1;tr|H3BKM0|H3BKM0_MOUSE AP complex subunit beta OS=Mus musculus OX=1	Ap2b1	AP-2 complex subunit beta;AP complex subunit beta	19.8876	21.3069	-1.41932	1.37515	0.0421553	0.327811	50	29	20.4949	20.5408	21.3611	NaN	21.4053	20.6358	21.4819	18.4861	21.7912	NaN
Q9CQJ6;E9Q0G1	sp|Q9CQJ6|DENR_MOUSE Density-regulated protein OS=Mus musculus OX=10090 GN=Denr PE=1 SV=1;tr|E9Q0G1|E9Q0G1_MOUSE Density-regulated protein (Fragment) OS=Mus musculus OX=10090 GN=Denr PE=1 SV=8	Denr	Density-regulated protein	18.2224	20.0031	-1.78062	1.37415	0.0422518	0.327811	9	9	19.4431	17.5932	20.3009	NaN	20.2652	18.8516	NaN	NaN	NaN	NaN
Q61029;Q61033-2	sp|Q61029|LAP2B_MOUSE Lamina-associated polypeptide 2, isoforms beta/delta/epsilon/gamma OS=Mus musculus OX=10090 GN=Tmpo PE=1 SV=4;sp|Q61033-2|LAP2A_MOUSE Isoform Zeta of Lamina-associated polypeptide 2, isoforms alpha/zeta OS=Mus musculus OX=10090 GN=Tmp	Tmpo	Lamina-associated polypeptide 2, isoforms beta/delta/epsilon/gamma;Lamina-associated polypeptide 2, isoforms alpha/zeta	24.0442	23.2866	0.757635	1.37114	0.0425465	0.328452	19	5	23.6012	24.2257	23.6029	23.833	23.1671	24.2999	23.2418	23.8843	22.8198	23.9781
Q0KL02;Q0KL02-4;Q0KL02-3;Q0KL02-2;A0A2I3BRP6;A0A2I3BQT2;A0A2I3BRK3;A0A2I3BS12;A0A2I3BPR4	sp|Q0KL02|TRIO_MOUSE Triple functional domain protein OS=Mus musculus OX=10090 GN=Trio PE=1 SV=3;sp|Q0KL02-4|TRIO_MOUSE Isoform 4 of Triple functional domain protein OS=Mus musculus OX=10090 GN=Trio;sp|Q0KL02-3|TRIO_MOUSE Isoform 3 of Triple functional dom	Trio	Triple functional domain protein	14.0065	15.6066	-1.60011	1.37036	0.0426225	0.328452	94	86	14.4127	13.8537	16.2511	14.2183	16.156	13.9475	NaN	NaN	NaN	NaN
O89079;D3Z315;F6YFR7;F6XIG5;E9Q6I5	sp|O89079|COPE_MOUSE Coatomer subunit epsilon OS=Mus musculus OX=10090 GN=Cope PE=1 SV=3;tr|D3Z315|D3Z315_MOUSE Coatomer subunit epsilon (Fragment) OS=Mus musculus OX=10090 GN=Cope PE=1 SV=1;tr|F6YFR7|F6YFR7_MOUSE Coatomer subunit epsilon (Fragment) OS=Mus	Cope	Coatomer subunit epsilon	20.427	21.4414	-1.01441	1.36347	0.0433047	0.331192	20	20	21.4437	21.0901	22.155	19.2938	20.785	20.161	21.5273	20.5643	21.2959	21.0257
Q60596	sp|Q60596|XRCC1_MOUSE DNA repair protein XRCC1 OS=Mus musculus OX=10090 GN=Xrcc1 PE=1 SV=2	Xrcc1	DNA repair protein XRCC1	20.983	17.4948	3.48825	1.36089	0.0435625	0.331192	18	18	NaN	20.9247	17.4948	22.7769	NaN	18.6638	NaN	20.4459	NaN	22.1037
P63260;B1ATY1;G3UYG0	sp|P63260|ACTG_MOUSE Actin, cytoplasmic 2 OS=Mus musculus OX=10090 GN=Actg1 PE=1 SV=1	Actg1	Actin, cytoplasmic 2;Actin, cytoplasmic 2, N-terminally processed	23.7211	25.0884	-1.36732	1.35841	0.0438118	0.331192	3	3	NaN	NaN	NaN	NaN	25.3852	24.3693	24.6878	23.1765	25.1922	23.6174
Q99NB9;G5E866;A0A087WNS2	sp|Q99NB9|SF3B1_MOUSE Splicing factor 3B subunit 1 OS=Mus musculus OX=10090 GN=Sf3b1 PE=1 SV=1;tr|G5E866|G5E866_MOUSE Splicing factor 3B subunit 1 OS=Mus musculus OX=10090 GN=Sf3b1 PE=1 SV=1	Sf3b1	Splicing factor 3B subunit 1	21.5504	20.7857	0.764669	1.35749	0.0439044	0.331192	71	71	21.1612	21.6959	21.181	21.711	20.4191	21.5804	20.8037	21.3862	20.3636	21.3784
Q9JLV1	sp|Q9JLV1|BAG3_MOUSE BAG family molecular chaperone regulator 3 OS=Mus musculus OX=10090 GN=Bag3 PE=1 SV=2	Bag3	BAG family molecular chaperone regulator 3	20.1029	21.1409	-1.03801	1.35485	0.0441723	0.331192	34	34	21.3105	20.646	21.5253	19.2147	21.3448	20.1681	21.2845	20.3827	20.2393	NaN
Q8K4Z5	sp|Q8K4Z5|SF3A1_MOUSE Splicing factor 3A subunit 1 OS=Mus musculus OX=10090 GN=Sf3a1 PE=1 SV=1	Sf3a1	Splicing factor 3A subunit 1	22.2777	21.4389	0.838813	1.35432	0.0442263	0.331192	40	40	22.1989	22.4028	21.648	22.7706	21.0368	22.1002	21.1705	22.226	21.1402	21.8888
Q9WTM5;A0A1B0GRW3;A0A1B0GSR4;A0A1B0GT54;A0A1B0GR89;A0A1B0GRT1	sp|Q9WTM5|RUVB2_MOUSE RuvB-like 2 OS=Mus musculus OX=10090 GN=Ruvbl2 PE=1 SV=3	Ruvbl2	RuvB-like 2	22.3829	21.2347	1.14817	1.35423	0.0442352	0.331192	33	33	NaN	21.638	21.5415	22.9351	21.997	22.3865	21.4402	22.2994	19.96	22.6552
Q9QZD9;A2AE03	sp|Q9QZD9|EIF3I_MOUSE Eukaryotic translation initiation factor 3 subunit I OS=Mus musculus OX=10090 GN=Eif3i PE=1 SV=1	Eif3i	Eukaryotic translation initiation factor 3 subunit I	18.9367	20.3978	-1.46114	1.35375	0.0442847	0.331192	23	23	21.3907	18.7222	19.7231	NaN	19.0117	19.2932	21.332	18.7946	20.5316	NaN
Q8BTS0;Q61656;S4R1I6;B1ARB9;B1ARC0;S4R1E3	tr|Q8BTS0|Q8BTS0_MOUSE DEAD (Asp-Glu-Ala-Asp) box polypeptide 5 OS=Mus musculus OX=10090 GN=Ddx5 PE=1 SV=1;sp|Q61656|DDX5_MOUSE Probable ATP-dependent RNA helicase DDX5 OS=Mus musculus OX=10090 GN=Ddx5 PE=1 SV=2;tr|S4R1I6|S4R1I6_MOUSE MCG2872, isoform CRA_	Ddx5	Probable ATP-dependent RNA helicase DDX5	25.3557	24.5961	0.759664	1.35152	0.0445127	0.331809	46	39	24.4687	25.2621	24.9451	25.5789	24.3916	25.8544	24.5686	25.1081	24.6063	24.975
Q923D5;A0A0N4SV69	sp|Q923D5|WBP11_MOUSE WW domain-binding protein 11 OS=Mus musculus OX=10090 GN=Wbp11 PE=1 SV=2	Wbp11	WW domain-binding protein 11	21.2955	19.3836	1.91195	1.34658	0.0450215	0.333422	22	16	21.0791	21.456	20.0605	21.2014	18.8195	21.2292	17.5752	NaN	NaN	NaN
Q3TMW1;E0CYE3	sp|Q3TMW1|C102A_MOUSE Coiled-coil domain-containing protein 102A OS=Mus musculus OX=10090 GN=Ccdc102a PE=1 SV=2	Ccdc102a	Coiled-coil domain-containing protein 102A	17.1892	18.9799	-1.79069	1.33796	0.0459239	0.338635	19	19	NaN	16.5965	18.4096	NaN	19.6539	17.7819	18.8762	NaN	NaN	NaN
P70168	sp|P70168|IMB1_MOUSE Importin subunit beta-1 OS=Mus musculus OX=10090 GN=Kpnb1 PE=1 SV=2	Kpnb1	Importin subunit beta-1	20.2198	21.5708	-1.35105	1.33577	0.0461562	0.338635	50	50	20.6535	21.3928	21.7793	18.7469	22.0639	21.6946	21.4131	19.9066	21.9443	19.3578
Q9Z2Q6;A0A338P769;A0A338P6R8	sp|Q9Z2Q6|SEPT5_MOUSE Septin-5 OS=Mus musculus OX=10090 GN=Sept5 PE=1 SV=2;tr|A0A338P769|A0A338P769_MOUSE Septin-5 OS=Mus musculus OX=10090 GN=Sept5 PE=1 SV=1;tr|A0A338P6R8|A0A338P6R8_MOUSE Predicted gene, 49601 OS=Mus musculus OX=10090 GN=Gm49601 PE=3 SV=	2023-09-05	Septin-5	19.1045	20.8012	-1.69665	1.33563	0.0461707	0.338635	22	1	19.9873	19.7375	21.2797	18.5444	21.3527	21.2389	20.606	19.5675	20.7801	16.4343
Q99KP6;Q99KP6-2;Q99KP6-3	sp|Q99KP6|PRP19_MOUSE Pre-mRNA-processing factor 19 OS=Mus musculus OX=10090 GN=Prpf19 PE=1 SV=1;sp|Q99KP6-2|PRP19_MOUSE Isoform 2 of Pre-mRNA-processing factor 19 OS=Mus musculus OX=10090 GN=Prpf19;sp|Q99KP6-3|PRP19_MOUSE Isoform 3 of Pre-mRNA-processing	Prpf19	Pre-mRNA-processing factor 19	22.5916	21.8275	0.76408	1.33339	0.0464094	0.338662	25	25	21.6982	22.4532	21.7741	22.037	21.517	22.7109	22.1164	22.7135	22.0318	23.0432
Q7TPR4	sp|Q7TPR4|ACTN1_MOUSE Alpha-actinin-1 OS=Mus musculus OX=10090 GN=Actn1 PE=1 SV=1	Actn1	Alpha-actinin-1	25.1428	25.9097	-0.766866	1.33092	0.046675	0.338662	88	3	25.518	25.495	25.9667	24.5056	26.0774	25.3431	25.9148	25.3436	26.0715	25.0267
Q9D8S3;A0A0R4J0T8;A0A2I3BQY0	sp|Q9D8S3|ARFG3_MOUSE ADP-ribosylation factor GTPase-activating protein 3 OS=Mus musculus OX=10090 GN=Arfgap3 PE=1 SV=2;tr|A0A0R4J0T8|A0A0R4J0T8_MOUSE ADP-ribosylation factor GTPase-activating protein 3 OS=Mus musculus OX=10090 GN=Arfgap3 PE=1 SV=1	Arfgap3	ADP-ribosylation factor GTPase-activating protein 3	18.6685	20.2091	-1.54056	1.33005	0.0467683	0.338662	22	22	NaN	19.1207	20.4015	17.6362	20.5798	19.2486	19.646	NaN	NaN	NaN
Q921U8-2;D3Z3Q3;Q921U8;Q921U8-4;Q921U8-3;D3Z525;D3YZ10	sp|Q921U8-2|SMTN_MOUSE Isoform L2 of Smoothelin OS=Mus musculus OX=10090 GN=Smtn;tr|D3Z3Q3|D3Z3Q3_MOUSE Smoothelin OS=Mus musculus OX=10090 GN=Smtn PE=1 SV=1;sp|Q921U8|SMTN_MOUSE Smoothelin OS=Mus musculus OX=10090 GN=Smtn PE=1 SV=2;sp|Q921U8-4|SMTN_MOUSE	Smtn	Smoothelin	20.4745	17.5147	2.95981	1.32837	0.0469495	0.338898	41	31	19.2994	21.5086	18.6021	21.9292	14.6426	18.2731	NaN	NaN	NaN	20.1872
Q99KV1;A0A338P778	sp|Q99KV1|DJB11_MOUSE DnaJ homolog subfamily B member 11 OS=Mus musculus OX=10090 GN=Dnajb11 PE=1 SV=1	Dnajb11	DnaJ homolog subfamily B member 11	20.392	21.5254	-1.13345	1.3251	0.0473044	0.339626	17	17	22.144	20.1428	21.1134	19.9009	21.1998	21.1322	21.1982	NaN	21.9715	NaN
P51660	sp|P51660|DHB4_MOUSE Peroxisomal multifunctional enzyme type 2 OS=Mus musculus OX=10090 GN=Hsd17b4 PE=1 SV=3	Hsd17b4	Peroxisomal multifunctional enzyme type 2;(3R)-hydroxyacyl-CoA dehydrogenase;Enoyl-CoA hydratase 2	19.7841	21.4422	-1.65807	1.32129	0.0477208	0.339626	32	32	21.5464	20.9219	21.0756	17.1081	21.1672	20.7638	21.2823	21.3028	22.1396	18.8241
Q3THK3	sp|Q3THK3|T2FA_MOUSE General transcription factor IIF subunit 1 OS=Mus musculus OX=10090 GN=Gtf2f1 PE=1 SV=2	Gtf2f1	General transcription factor IIF subunit 1	20.0389	17.9221	2.1168	1.32109	0.0477435	0.339626	17	17	NaN	20.8755	18.5743	21.2672	16.4071	17.4772	NaN	20.699	18.785	19.8756
G3UXW9;Q3MIA8;Q99LD4;A0A140LJB7;B1ATU4;Q99LD4-2	tr|G3UXW9|G3UXW9_MOUSE COP9 signalosome complex subunit 1 OS=Mus musculus OX=10090 GN=Gps1 PE=1 SV=1;tr|Q3MIA8|Q3MIA8_MOUSE COP9 signalosome complex subunit 1 OS=Mus musculus OX=10090 GN=Gps1 PE=1 SV=1;sp|Q99LD4|CSN1_MOUSE COP9 signalosome complex subunit	Gps1	COP9 signalosome complex subunit 1	21.2424	19.391	1.85141	1.31984	0.0478809	0.339626	21	21	19.5434	20.4723	21.0182	20.5661	20.532	21.1651	18.8234	22.7661	17.0379	NaN
Q9EPJ9;Q3TGS9;Q9EPJ9-2;V9GXM1;V9GWV1	sp|Q9EPJ9|ARFG1_MOUSE ADP-ribosylation factor GTPase-activating protein 1 OS=Mus musculus OX=10090 GN=Arfgap1 PE=1 SV=2;tr|Q3TGS9|Q3TGS9_MOUSE ADP-ribosylation factor GTPase-activating protein 1 OS=Mus musculus OX=10090 GN=Arfgap1 PE=1 SV=1;sp|Q9EPJ9-2|ARF	Arfgap1	ADP-ribosylation factor GTPase-activating protein 1	15.0792	17.2692	-2.18998	1.31852	0.048026	0.339626	17	17	NaN	15.0237	17.5691	15.6833	18.8739	14.5307	15.3646	NaN	NaN	NaN
O54941	sp|O54941|SMCE1_MOUSE SWI/SNF-related matrix-associated actin-dependent regulator of chromatin subfamily E member 1 OS=Mus musculus OX=10090 GN=Smarce1 PE=1 SV=1	Smarce1	SWI/SNF-related matrix-associated actin-dependent regulator of chromatin subfamily E member 1	21.2972	19.5577	1.7395	1.31584	0.0483233	0.339626	26	26	20.5144	21.8347	20.0577	22.4706	19.5765	21.4515	18.0824	NaN	NaN	19.4321
P60710;E9Q1F2	sp|P60710|ACTB_MOUSE Actin, cytoplasmic 1 OS=Mus musculus OX=10090 GN=Actb PE=1 SV=1;tr|E9Q1F2|E9Q1F2_MOUSE Actin, cytoplasmic 1 OS=Mus musculus OX=10090 GN=Actb PE=1 SV=1	Actb	Actin, cytoplasmic 1;Actin, cytoplasmic 1, N-terminally processed	28.8702	29.6983	-0.828109	1.3132	0.0486187	0.339626	54	NA	29.4015	28.923	29.5198	28.8016	29.7153	29.6361	29.9605	28.9272	29.8946	28.0632
A0A140LHA2;Q9WVA3;A0A140LJ21;A0A140LIM5;A0A140LI47	tr|A0A140LHA2|A0A140LHA2_MOUSE Mitotic checkpoint protein BUB3 OS=Mus musculus OX=10090 GN=Bub3 PE=1 SV=1;sp|Q9WVA3|BUB3_MOUSE Mitotic checkpoint protein BUB3 OS=Mus musculus OX=10090 GN=Bub3 PE=1 SV=2;tr|A0A140LJ21|A0A140LJ21_MOUSE Mitotic checkpoint prot	Bub3	Mitotic checkpoint protein BUB3	20.7597	19.5867	1.17305	1.31303	0.0486372	0.339626	16	16	18.7504	20.2806	19.7464	21.4589	18.5178	20.2204	20.2414	21.6135	20.6773	20.2252
Q7TSJ2;Q7TSJ2-2;D3Z6W1	sp|Q7TSJ2|MAP6_MOUSE Microtubule-associated protein 6 OS=Mus musculus OX=10090 GN=Map6 PE=1 SV=2;sp|Q7TSJ2-2|MAP6_MOUSE Isoform 2 of Microtubule-associated protein 6 OS=Mus musculus OX=10090 GN=Map6;tr|D3Z6W1|D3Z6W1_MOUSE Microtubule-associated protein 6 O	Map6	Microtubule-associated protein 6	17.2262	18.9212	-1.69494	1.31264	0.048681	0.339626	20	2	NaN	16.3598	19.0999	NaN	18.7424	17.5928	NaN	17.726	NaN	NaN
B9EKS2;Q6ZPY7;A0A286YDJ6;Q6ZPY7-2;Q3UI14	tr|B9EKS2|B9EKS2_MOUSE Jumonji domain containing 1B OS=Mus musculus OX=10090 GN=Kdm3b PE=1 SV=1;sp|Q6ZPY7|KDM3B_MOUSE Lysine-specific demethylase 3B OS=Mus musculus OX=10090 GN=Kdm3b PE=1 SV=2;tr|A0A286YDJ6|A0A286YDJ6_MOUSE Lysine-specific demethylase 3B O	Kdm3b	Lysine-specific demethylase 3B	18.6733	16.7031	1.97023	1.31194	0.04876	0.339626	46	45	17.1703	NaN	15.5357	19.1431	17.4033	18.2036	NaN	NaN	NaN	NaN
P61164;A0A494BB86;A0A494BAH0	sp|P61164|ACTZ_MOUSE Alpha-centractin OS=Mus musculus OX=10090 GN=Actr1a PE=1 SV=1;tr|A0A494BB86|A0A494BB86_MOUSE Alpha-centractin OS=Mus musculus OX=10090 GN=Actr1a PE=4 SV=1	Actr1a	Alpha-centractin	21.4458	22.5134	-1.06765	1.31125	0.048837	0.339626	21	10	21.674	22.1338	23.176	21.0942	23.026	22.2571	22.962	20.9319	21.7291	20.8119
E9PVC5;E9Q9E1;Q6NZJ6;E9PVC6;Q6NZJ6-2;A0A0J9YUS5;E9Q770;A0A0J9YUC1;D3Z439;D3YWM1;D3YWY7;A0A338P758;A0A338P7C5;D6RCH1;D3YWC6	tr|E9PVC5|E9PVC5_MOUSE Eukaryotic translation initiation factor 4 gamma 1 OS=Mus musculus OX=10090 GN=Eif4g1 PE=1 SV=1;tr|E9Q9E1|E9Q9E1_MOUSE Eukaryotic translation initiation factor 4 gamma 1 OS=Mus musculus OX=10090 GN=Eif4g1 PE=1 SV=1;sp|Q6NZJ6|IF4G1_MO	Eif4g1	Eukaryotic translation initiation factor 4 gamma 1	20.263	21.8504	-1.58733	1.30979	0.049002	0.339737	72	41	22.8502	21.9058	22.1297	20.0528	21.6753	21.0357	21.7408	20.638	20.8559	17.6829
Q8CAQ8-2	sp|Q8CAQ8-2|MIC60_MOUSE Isoform 2 of MICOS complex subunit Mic60 OS=Mus musculus OX=10090 GN=Immt	Immt	MICOS complex subunit Mic60	21.7624	22.6096	-0.847174	1.3079	0.0492158	0.339841	55	NA	22.0262	22.1087	22.6377	21.1951	22.953	22.3013	22.6528	22.0601	22.7781	21.1468
Q99JY0;D3YXU1	sp|Q99JY0|ECHB_MOUSE Trifunctional enzyme subunit beta, mitochondrial OS=Mus musculus OX=10090 GN=Hadhb PE=1 SV=1	Hadhb	Trifunctional enzyme subunit beta, mitochondrial;3-ketoacyl-CoA thiolase	19.8719	20.9366	-1.06479	1.30628	0.0493992	0.339841	24	24	21.0674	19.5262	20.1305	20.3013	21.3958	20.8686	21.373	20.0898	20.7166	18.5734
K3W4R5;A0A0R4J0K2;A2AGT5;Z4YL78;A2AGT5-3;A2AGT5-2	tr|K3W4R5|K3W4R5_MOUSE Cytoskeleton-associated protein 5 OS=Mus musculus OX=10090 GN=Ckap5 PE=1 SV=1;tr|A0A0R4J0K2|A0A0R4J0K2_MOUSE Cytoskeleton-associated protein 5 OS=Mus musculus OX=10090 GN=Ckap5 PE=1 SV=1;sp|A2AGT5|CKAP5_MOUSE Cytoskeleton-associated	Ckap5	Cytoskeleton-associated protein 5	16.3129	18.8516	-2.53872	1.30496	0.0495493	0.339841	95	95	16.4535	18.6904	20.1221	13.8754	19.6524	18.2274	19.6634	NaN	18.3667	14.4584
D3YZC9;D3YZD0;Q64213;E9Q4Q2;Q64213-2;Q64213-3;D3YVH4;F8WHF9;D6RDB7;F6YR19	tr|D3YZC9|D3YZC9_MOUSE Splicing factor 1 OS=Mus musculus OX=10090 GN=Sf1 PE=1 SV=1;tr|D3YZD0|D3YZD0_MOUSE Splicing factor 1 OS=Mus musculus OX=10090 GN=Sf1 PE=1 SV=1;sp|Q64213|SF01_MOUSE Splicing factor 1 OS=Mus musculus OX=10090 GN=Sf1 PE=1 SV=6;tr|E9Q4Q2	Sf1	Splicing factor 1	22.1968	21.3014	0.895376	1.30397	0.0496631	0.339841	21	21	21.461	22.2425	21.7205	22.4698	21.5076	22.4715	20.5165	21.7676	NaN	22.0325
P09103	sp|P09103|PDIA1_MOUSE Protein disulfide-isomerase OS=Mus musculus OX=10090 GN=P4hb PE=1 SV=2	P4hb	Protein disulfide-isomerase	23.4894	24.237	-0.747605	1.3031	0.0497619	0.339841	49	34	24.1399	23.2011	24.4373	23.7434	24.4262	24.0668	24.0849	23.3118	24.0964	23.1237
Q8VH51-2;Q8VH51;E9Q8F0;Q8VH51-3;F7AA45;B7ZD61;B7ZD63;B7ZD64;E9PZF9;E9Q999;D6RCZ8;D6RJ85	sp|Q8VH51-2|RBM39_MOUSE Isoform 2 of RNA-binding protein 39 OS=Mus musculus OX=10090 GN=Rbm39;sp|Q8VH51|RBM39_MOUSE RNA-binding protein 39 OS=Mus musculus OX=10090 GN=Rbm39 PE=1 SV=2;tr|E9Q8F0|E9Q8F0_MOUSE RNA-binding protein 39 OS=Mus musculus OX=10090 GN	Rbm39	RNA-binding protein 39	21.3791	20.0206	1.35849	1.29943	0.0501851	0.340296	26	26	20.348	21.8706	20.9352	21.7568	20.5373	21.7988	NaN	21.2146	18.2618	20.2547
Q9Z172-2;G3UZ60;G3UWI9;G3UWX9;G3UZA7;Q9Z172;G3UZX6	sp|Q9Z172-2|SUMO3_MOUSE Isoform 2 of Small ubiquitin-related modifier 3 OS=Mus musculus OX=10090 GN=Sumo3;tr|G3UZ60|G3UZ60_MOUSE Predicted gene, 49325 OS=Mus musculus OX=10090 GN=Gm49325 PE=4 SV=1;tr|G3UWI9|G3UWI9_MOUSE SMT3 suppressor of mif two 3 homolog	Sumo3	Small ubiquitin-related modifier 3;Small ubiquitin-related modifier	25.0997	22.2376	2.86207	1.29504	0.0506949	0.340296	4	2	NaN	25.495	NaN	26.6719	NaN	NaN	22.2376	23.8286	NaN	24.4033
A0A067XG53;O70589-3;O70589-4;O70589-5;O70589;O70589-2;F6ZQR2;B1AUH5;F7CD87;B1AUH6	tr|A0A067XG53|A0A067XG53_MOUSE Peripheral plasma membrane protein CASK (Fragment) OS=Mus musculus OX=10090 GN=Cask PE=1 SV=1;sp|O70589-3|CSKP_MOUSE Isoform 3 of Peripheral plasma membrane protein CASK OS=Mus musculus OX=10090 GN=Cask;sp|O70589-4|CSKP_MOUSE	Cask	Peripheral plasma membrane protein CASK	15.2021	17.6387	-2.43661	1.2949	0.0507103	0.340296	39	27	NaN	13.9912	18.3831	14.4923	18.5106	17.1229	16.0225	NaN	NaN	NaN
G5E8R3;E9QPD7;Q05920;A0A286YCC5;A0A494B912;A0A494B951	tr|G5E8R3|G5E8R3_MOUSE Pyruvate carboxylase OS=Mus musculus OX=10090 GN=Pcx PE=1 SV=1;tr|E9QPD7|E9QPD7_MOUSE Pyruvate carboxylase OS=Mus musculus OX=10090 GN=Pcx PE=1 SV=1;sp|Q05920|PYC_MOUSE Pyruvate carboxylase, mitochondrial OS=Mus musculus OX=10090 GN=	Pcx;Pc	Pyruvate carboxylase;Pyruvate carboxylase, mitochondrial	21.7358	24.739	-3.00325	1.29315	0.0509157	0.340296	70	70	23.5832	18.8638	25.1002	23.9865	25.5466	25.5309	25.1397	18.5619	24.3254	NaN
P58774-2	sp|P58774-2|TPM2_MOUSE Isoform 2 of Tropomyosin beta chain OS=Mus musculus OX=10090 GN=Tpm2	Tpm2	Tropomyosin beta chain	25.0163	25.9032	-0.88691	1.29188	0.0510649	0.340296	30	3	26.262	26.0626	25.56	24.6086	26.2001	25.0441	26.1307	24.7873	25.3633	24.5791
P62082	sp|P62082|RS7_MOUSE 40S ribosomal protein S7 OS=Mus musculus OX=10090 GN=Rps7 PE=2 SV=1	Rps7	40S ribosomal protein S7	22.2515	23.2461	-0.994575	1.29093	0.0511769	0.340296	18	18	23.4583	21.7927	22.7127	21.6036	22.3762	22.1525	23.4946	22.8539	24.1887	22.855
Q6NSP9	tr|Q6NSP9|Q6NSP9_MOUSE High mobility group protein HMGI-C OS=Mus musculus OX=10090 GN=Hmga2 PE=1 SV=1	Hmga2		25.612	24.2783	1.3337	1.29007	0.0512779	0.340296	12	2	NaN	24.9381	23.8261	26.4292	24.6624	23.9286	24.3254	25.9123	24.2992	26.8516
Q61696	sp|Q61696|HS71A_MOUSE Heat shock 70 kDa protein 1A OS=Mus musculus OX=10090 GN=Hspa1a PE=1 SV=2	Hspa1a	Heat shock 70 kDa protein 1A	21.2196	20.2719	0.947679	1.28991	0.0512973	0.340296	25	1	19.2432	21.085	20.4049	20.8852	21.1717	21.1427	20.8351	21.3275	19.7047	21.6577
Q8BIJ6;E9PWN2;E9PWN3	sp|Q8BIJ6|SYIM_MOUSE Isoleucine--tRNA ligase, mitochondrial OS=Mus musculus OX=10090 GN=Iars2 PE=1 SV=1;tr|E9PWN2|E9PWN2_MOUSE Isoleucine--tRNA ligase, mitochondrial OS=Mus musculus OX=10090 GN=Iars2 PE=1 SV=1;tr|E9PWN3|E9PWN3_MOUSE Isoleucine--tRNA ligase	Iars2	Isoleucine--tRNA ligase, mitochondrial	18.1177	20.4408	-2.32302	1.28971	0.0513204	0.340296	43	43	NaN	16.3662	18.361	17.6348	20.3504	17.5658	22.6109	19.4814	NaN	19.5405
P47754;D6RCW7;A0A0N4SVM0	sp|P47754|CAZA2_MOUSE F-actin-capping protein subunit alpha-2 OS=Mus musculus OX=10090 GN=Capza2 PE=1 SV=3;tr|D6RCW7|D6RCW7_MOUSE F-actin-capping protein subunit alpha OS=Mus musculus OX=10090 GN=Capza2 PE=1 SV=1;tr|A0A0N4SVM0|A0A0N4SVM0_MOUSE F-actin-capp	Capza2	F-actin-capping protein subunit alpha-2	20.7249	22.2849	-1.55997	1.2875	0.0515818	0.341038	18	16	21.9674	21.5595	22.1345	21.5479	22.2061	21.6145	22.2772	18.1778	22.8394	NaN
Q9EPU0;Q9EPU0-2;Q6ZQJ5	sp|Q9EPU0|RENT1_MOUSE Regulator of nonsense transcripts 1 OS=Mus musculus OX=10090 GN=Upf1 PE=1 SV=2;sp|Q9EPU0-2|RENT1_MOUSE Isoform 2 of Regulator of nonsense transcripts 1 OS=Mus musculus OX=10090 GN=Upf1	Upf1	Regulator of nonsense transcripts 1	18.374	20.2421	-1.86812	1.28464	0.051923	0.342302	59	59	20.6785	19.5426	19.4886	15.5243	19.4167	19.4453	20.0739	18.9839	21.553	NaN
Q8BP71;Q8BP71-5;Q8BP71-8;Q8BP71-2;Q8BP71-7;Q8BP71-3;Q9JJ43;Q9JJ43-3;A0A2R8VI79;Q9JJ43-5;A0A2K6EDK7;Q9JJ43-2;A0A2R8VK79;A0A2R8W6K5;Q9JJ43-4;A0A2I3BRU6;Q9JJ43-6;A0A2I3BRA9;Q8BP71-6;A0A2I3BR20;Q8BP71-4;Q8BIF2-4;Q8BIF2-5;Q8BIF2;Q8BIF2-2;Q8BIF2-3;Q9JJ43-7;A2A4W9;B7ZC11;Q8BP71-9	sp|Q8BP71|RFOX2_MOUSE RNA binding protein fox-1 homolog 2 OS=Mus musculus OX=10090 GN=Rbfox2 PE=1 SV=2;sp|Q8BP71-5|RFOX2_MOUSE Isoform 5 of RNA binding protein fox-1 homolog 2 OS=Mus musculus OX=10090 GN=Rbfox2;sp|Q8BP71-8|RFOX2_MOUSE Isoform 8 of RNA bind	Rbfox2;Rbfox1	RNA binding protein fox-1 homolog 2;RNA binding protein fox-1 homolog 1	19.7634	18.1744	1.58904	1.28265	0.052161	0.342879	14	14	18.0863	20.4688	19.1219	NaN	17.0119	20.2704	NaN	18.5511	18.4775	NaN
P37889	sp|P37889|FBLN2_MOUSE Fibulin-2 OS=Mus musculus OX=10090 GN=Fbln2 PE=1 SV=2	Fbln2	Fibulin-2	24.6454	25.8576	-1.21228	1.27687	0.0528602	0.346477	59	1	25.4953	25.232	25.1967	23.5763	25.3582	23.4325	26.4426	25.4679	26.7955	25.518
Q3TCH7;E9PXT5;F6UV36	sp|Q3TCH7|CUL4A_MOUSE Cullin-4A OS=Mus musculus OX=10090 GN=Cul4a PE=1 SV=1	Cul4a	Cullin-4A	18.8748	17.6289	1.24588	1.27022	0.0536763	0.349816	28	28	16.5431	19.0181	18.9429	18.3729	17.791	19.2004	17.2385	18.9077	NaN	NaN
P56183-3;P56183;P56183-2;A0A1W2P7C5	sp|P56183-3|RRP1_MOUSE Isoform 3 of Ribosomal RNA processing protein 1 homolog A OS=Mus musculus OX=10090 GN=Rrp1;sp|P56183|RRP1_MOUSE Ribosomal RNA processing protein 1 homolog A OS=Mus musculus OX=10090 GN=Rrp1 PE=1 SV=2;sp|P56183-2|RRP1_MOUSE Isoform 2	Rrp1	Ribosomal RNA processing protein 1 homolog A	20.5319	18.8813	1.6506	1.26584	0.0542204	0.352356	18	18	19.7843	20.8132	19.4539	21.5518	NaN	19.968	17.4057	19.7946	NaN	NaN
Q6P4T2	sp|Q6P4T2|U520_MOUSE U5 small nuclear ribonucleoprotein 200 kDa helicase OS=Mus musculus OX=10090 GN=Snrnp200 PE=1 SV=1	Snrnp200	U5 small nuclear ribonucleoprotein 200 kDa helicase	21.0983	20.116	0.982294	1.26414	0.0544322	0.352727	122	122	18.6749	21.175	20.6511	20.5143	20.3891	21.7213	20.5099	21.2094	20.3549	20.8712
Q5XJY5	sp|Q5XJY5|COPD_MOUSE Coatomer subunit delta OS=Mus musculus OX=10090 GN=Arcn1 PE=1 SV=2	Arcn1	Coatomer subunit delta	22.1546	22.9884	-0.833833	1.2629	0.0545883	0.352736	37	37	22.8508	22.9164	23.0839	21.4274	22.9268	22.7048	22.9061	22.1156	23.1744	21.6086
Q9CZD3	sp|Q9CZD3|GARS_MOUSE Glycine--tRNA ligase OS=Mus musculus OX=10090 GN=Gars PE=1 SV=1	Gars	Glycine--tRNA ligase	16.4612	18.5549	-2.09367	1.25754	0.0552659	0.354337	33	33	16.5878	16.7573	19.4995	15.6309	19.5775	16.9955	NaN	NaN	NaN	NaN
Q6PB66;F6V2A3	sp|Q6PB66|LPPRC_MOUSE Leucine-rich PPR motif-containing protein, mitochondrial OS=Mus musculus OX=10090 GN=Lrpprc PE=1 SV=2	Lrpprc	Leucine-rich PPR motif-containing protein, mitochondrial	18.8395	20.4186	-1.5791	1.25605	0.0554563	0.354337	80	80	20.3177	19.5215	21.2197	18.4906	21.5601	20.6416	18.7015	18.7819	20.2938	16.7618
P84089;A0A1W2P7H9;A0A1W2P7T3	sp|P84089|ERH_MOUSE Enhancer of rudimentary homolog OS=Mus musculus OX=10090 GN=Erh PE=1 SV=1;tr|A0A1W2P7H9|A0A1W2P7H9_MOUSE Enhancer of rudimentary homolog OS=Mus musculus OX=10090 GN=Erh PE=1 SV=1;tr|A0A1W2P7T3|A0A1W2P7T3_MOUSE Enhancer of rudimentary ho	Erh	Enhancer of rudimentary homolog	24.7885	23.9121	0.876408	1.25604	0.0554574	0.354337	5	2	23.8996	24.6089	24.2647	25.4714	24.5257	25.2036	23.154	24.517	23.7166	24.1417
Q8VEH5	sp|Q8VEH5|EPMIP_MOUSE EPM2A-interacting protein 1 OS=Mus musculus OX=10090 GN=Epm2aip1 PE=1 SV=1	Epm2aip1	EPM2A-interacting protein 1	18.7579	16.9009	1.85702	1.24933	0.0563215	0.357016	25	25	NaN	19.4201	17.2898	17.5923	16.512	19.2614	NaN	NaN	NaN	NaN
P70335;P70335-2;A0A3Q4EGR2;A0A3Q4L2X0	sp|P70335|ROCK1_MOUSE Rho-associated protein kinase 1 OS=Mus musculus OX=10090 GN=Rock1 PE=1 SV=1;sp|P70335-2|ROCK1_MOUSE Isoform 2 of Rho-associated protein kinase 1 OS=Mus musculus OX=10090 GN=Rock1;tr|A0A3Q4EGR2|A0A3Q4EGR2_MOUSE Rho-associated protein k	Rock1	Rho-associated protein kinase 1	16.3916	18.2875	-1.89594	1.24913	0.0563463	0.357016	57	57	16.5526	17.1383	18.6439	14.9182	19.666	16.7384	NaN	NaN	NaN	16.7713
P24270;A2AL20	sp|P24270|CATA_MOUSE Catalase OS=Mus musculus OX=10090 GN=Cat PE=1 SV=4	Cat	Catalase	17.3533	19.1827	-1.82938	1.24145	0.0573522	0.362383	32	32	16.9229	NaN	19.6831	15.2493	19.8159	18.9039	20.4557	17.5734	19.036	17.6867
Q8R1Q8	sp|Q8R1Q8|DC1L1_MOUSE Cytoplasmic dynein 1 light intermediate chain 1 OS=Mus musculus OX=10090 GN=Dync1li1 PE=1 SV=1	Dync1li1	Cytoplasmic dynein 1 light intermediate chain 1	19.1681	21.0706	-1.90251	1.23662	0.0579932	0.364588	31	30	20.7235	20.4918	20.7257	15.7926	21.0171	20.3839	21.3041	20.0043	21.5827	NaN
O88207;A3KGE7	sp|O88207|CO5A1_MOUSE Collagen alpha-1(V) chain OS=Mus musculus OX=10090 GN=Col5a1 PE=1 SV=2	Col5a1	Collagen alpha-1(V) chain	18.6906	20.7496	-2.05898	1.23554	0.058138	0.364588	54	2	19.666	15.9473	23.633	19.6776	20.85	20.1218	20.9645	18.6788	18.6345	19.0276
P62814;Q91YH6;A0A0U1RNU9	sp|P62814|VATB2_MOUSE V-type proton ATPase subunit B, brain isoform OS=Mus musculus OX=10090 GN=Atp6v1b2 PE=1 SV=1	Atp6v1b2	V-type proton ATPase subunit B, brain isoform	20.5154	21.4807	-0.965361	1.23522	0.0581807	0.364588	30	30	NaN	19.992	21.0163	19.7347	21.2477	20.5395	21.8645	21.1319	21.7943	21.1788
Q8CJ53-4;Q8CJ53-3	sp|Q8CJ53-4|CIP4_MOUSE Isoform 4 of Cdc42-interacting protein 4 OS=Mus musculus OX=10090 GN=Trip10;sp|Q8CJ53-3|CIP4_MOUSE Isoform 3 of Cdc42-interacting protein 4 OS=Mus musculus OX=10090 GN=Trip10	Trip10	Cdc42-interacting protein 4	16.9638	18.8093	-1.84551	1.23151	0.0586797	0.365334	22	1	18.4407	15.8444	18.4471	NaN	18.4149	18.0833	19.9346	NaN	NaN	NaN
Q8CCJ3;Q8CCJ3-1;Q8CCJ3-2	sp|Q8CCJ3|UFL1_MOUSE E3 UFM1-protein ligase 1 OS=Mus musculus OX=10090 GN=Ufl1 PE=1 SV=2;sp|Q8CCJ3-1|UFL1_MOUSE Isoform 2 of E3 UFM1-protein ligase 1 OS=Mus musculus OX=10090 GN=Ufl1	Ufl1	E3 UFM1-protein ligase 1	14.9677	16.8399	-1.87222	1.23028	0.0588464	0.365334	38	38	NaN	14.5187	16.3005	13.6987	17.2965	16.6856	16.9227	NaN	NaN	NaN
Q3V1V3	sp|Q3V1V3|ESF1_MOUSE ESF1 homolog OS=Mus musculus OX=10090 GN=Esf1 PE=1 SV=1	Esf1	ESF1 homolog	18.6202	16.5022	2.11801	1.23013	0.0588667	0.365334	34	34	16.2688	19.336	18.3227	17.8752	14.9151	20.0539	NaN	NaN	NaN	17.2158
A2AJ72;Q3TIX6;A0A0A6YVV5;F7AM43;A2AJ71;A0A0A6YY39;A0A0A6YX76;F6W2V3;A0A0A6YW42	tr|A2AJ72|A2AJ72_MOUSE Far upstream element (FUSE)-binding protein 3 OS=Mus musculus OX=10090 GN=Fubp3 PE=1 SV=1;tr|Q3TIX6|Q3TIX6_MOUSE Far upstream element (FUSE)-binding protein 3 OS=Mus musculus OX=10090 GN=Fubp3 PE=1 SV=1	Fubp3		16.9794	18.8718	-1.89248	1.22648	0.059363	0.366957	26	26	NaN	NaN	18.9869	NaN	18.7884	16.9794	18.8402	NaN	NaN	NaN
P63280;G3UYP0;Q8CFZ0;G3UZL6	sp|P63280|UBC9_MOUSE SUMO-conjugating enzyme UBC9 OS=Mus musculus OX=10090 GN=Ube2i PE=1 SV=1;tr|G3UYP0|G3UYP0_MOUSE SUMO-conjugating enzyme UBC9 (Fragment) OS=Mus musculus OX=10090 GN=Ube2i PE=1 SV=1;tr|Q8CFZ0|Q8CFZ0_MOUSE SUMO-conjugating enzyme UBC9 OS=	Ube2i	SUMO-conjugating enzyme UBC9	21.1133	19.5442	1.56905	1.22093	0.0601265	0.370672	13	13	NaN	21.3448	19.9869	21.0234	18.6905	19.3876	21.28	21.5449	18.2194	22.2658
P68040	sp|P68040|RACK1_MOUSE Receptor of activated protein C kinase 1 OS=Mus musculus OX=10090 GN=Rack1 PE=1 SV=3	Gnb2l1	Guanine nucleotide-binding protein subunit beta-2-like 1;Guanine nucleotide-binding protein subunit beta-2-like 1, N-terminally processed	23.6891	24.3755	-0.686405	1.21764	0.0605847	0.372389	23	23	24.5472	23.4852	24.0847	23.5012	24.0898	23.9904	24.5721	23.9733	24.5836	23.4953
P49722;Q8BKE0	sp|P49722|PSA2_MOUSE Proteasome subunit alpha type-2 OS=Mus musculus OX=10090 GN=Psma2 PE=1 SV=3;tr|Q8BKE0|Q8BKE0_MOUSE Proteasome endopeptidase complex (Fragment) OS=Mus musculus OX=10090 GN=Psma2 PE=1 SV=1	Psma2	Proteasome subunit alpha type-2	19.2861	20.4659	-1.17979	1.21659	0.0607316	0.372389	11	11	20.2482	18.094	20.6517	NaN	20.2129	19.1539	20.7507	20.5338	NaN	19.3626
P17427;A0A0J9YUA7	sp|P17427|AP2A2_MOUSE AP-2 complex subunit alpha-2 OS=Mus musculus OX=10090 GN=Ap2a2 PE=1 SV=2	Ap2a2	AP-2 complex subunit alpha-2	19.0843	20.4989	-1.41468	1.21521	0.0609241	0.372394	33	33	NaN	19.5761	20.134	NaN	19.8941	18.9011	20.4768	20.3366	21.4909	17.5233
A0A3Q4EH04;A0A3Q4L335;A0A3Q4L393;Q8BL97-3;Q8BL97-4;Q8BL97-2;Q8BL97;A0A3Q4EGP0	tr|A0A3Q4EH04|A0A3Q4EH04_MOUSE MCG17902, isoform CRA_d OS=Mus musculus OX=10090 GN=Srsf7 PE=1 SV=1;tr|A0A3Q4L335|A0A3Q4L335_MOUSE MCG17902, isoform CRA_e OS=Mus musculus OX=10090 GN=Srsf7 PE=1 SV=1;tr|A0A3Q4L393|A0A3Q4L393_MOUSE Serine/arginine-rich-splici	Srsf7	Serine/arginine-rich splicing factor 7	23.2251	22.2725	0.952632	1.21425	0.061059	0.372394	9	9	21.3072	23.0531	22.4886	22.8934	23.3797	24.1608	21.9731	23.1641	22.214	22.8544
Q9CVB6;D3YXG6;A0A087WRT2	sp|Q9CVB6|ARPC2_MOUSE Actin-related protein 2/3 complex subunit 2 OS=Mus musculus OX=10090 GN=Arpc2 PE=1 SV=3;tr|D3YXG6|D3YXG6_MOUSE Arp2/3 complex 34 kDa subunit OS=Mus musculus OX=10090 GN=Arpc2 PE=1 SV=1	Arpc2	Actin-related protein 2/3 complex subunit 2	21.3325	22.2313	-0.898792	1.20852	0.0618697	0.376333	31	31	22.0175	21.651	22.277	20.6727	21.8717	21.5217	22.0933	22.3064	22.897	20.5108
Q3U741;Q501J6;Q3TU25;Q501J6-2	tr|Q3U741|Q3U741_MOUSE DEAD (Asp-Glu-Ala-Asp) box polypeptide 17, isoform CRA_a OS=Mus musculus OX=10090 GN=Ddx17 PE=1 SV=1;sp|Q501J6|DDX17_MOUSE Probable ATP-dependent RNA helicase DDX17 OS=Mus musculus OX=10090 GN=Ddx17 PE=1 SV=1;tr|Q3TU25|Q3TU25_MOUSE P	Ddx17	Probable ATP-dependent RNA helicase DDX17	23.7529	23.031	0.721867	1.20712	0.0620694	0.376352	28	28	23.4028	23.9863	23.2796	23.9667	22.862	24.1356	22.8939	23.3497	22.7169	23.3261
Q62167	sp|Q62167|DDX3X_MOUSE ATP-dependent RNA helicase DDX3X OS=Mus musculus OX=10090 GN=Ddx3x PE=1 SV=3	Ddx3x	ATP-dependent RNA helicase DDX3X	22.0693	23.1079	-1.03856	1.20619	0.0622028	0.376352	47	10	23.1485	23.2891	23.2784	21.9931	22.6934	22.5295	23.2033	22.1162	23.2158	20.4187
Q9R1T2;Q9R1T2-2	sp|Q9R1T2|SAE1_MOUSE SUMO-activating enzyme subunit 1 OS=Mus musculus OX=10090 GN=Sae1 PE=1 SV=1;sp|Q9R1T2-2|SAE1_MOUSE Isoform 2 of SUMO-activating enzyme subunit 1 OS=Mus musculus OX=10090 GN=Sae1	Sae1	SUMO-activating enzyme subunit 1;SUMO-activating enzyme subunit 1, N-terminally processed	19.6571	18.3715	1.28562	1.20402	0.0625147	0.377238	24	24	18.9081	18.9248	18.8734	20.2366	17.3331	19.4839	NaN	19.9832	NaN	NaN
Q99020;Q20BD0;Q80XR6	sp|Q99020|ROAA_MOUSE Heterogeneous nuclear ribonucleoprotein A/B OS=Mus musculus OX=10090 GN=Hnrnpab PE=1 SV=1;tr|Q20BD0|Q20BD0_MOUSE Heterogeneous nuclear ribonucleoprotein A/B OS=Mus musculus OX=10090 GN=Hnrnpab PE=1 SV=1;tr|Q80XR6|Q80XR6_MOUSE Heterogen	Hnrnpab	Heterogeneous nuclear ribonucleoprotein A/B	25.49	24.7337	0.756269	1.19938	0.0631864	0.380087	20	20	24.7994	25.7466	25.2062	25.7583	24.8962	25.8909	24.3036	24.8341	24.4632	25.2201
B1AZ46;Q8BKX1-3;Q8BKX1-2;Q8BKX1-4	tr|B1AZ46|B1AZ46_MOUSE Brain-specific angiogenesis inhibitor 1-associated protein 2 OS=Mus musculus OX=10090 GN=Baiap2 PE=1 SV=1;sp|Q8BKX1-3|BAIP2_MOUSE Isoform 3 of Brain-specific angiogenesis inhibitor 1-associated protein 2 OS=Mus musculus OX=10090 GN=B	Baiap2	Brain-specific angiogenesis inhibitor 1-associated protein 2	17.5257	19.2248	-1.69911	1.19846	0.0633201	0.380087	29	1	18.7569	17.848	20.0096	16.1213	18.908	18.6079	NaN	NaN	NaN	NaN
Q8R2K3;Q9CYR0;D3Z3Y3	tr|Q8R2K3|Q8R2K3_MOUSE Single-stranded DNA binding protein 1 OS=Mus musculus OX=10090 GN=Ssbp1 PE=1 SV=1;sp|Q9CYR0|SSBP_MOUSE Single-stranded DNA-binding protein, mitochondrial OS=Mus musculus OX=10090 GN=Ssbp1 PE=1 SV=1	Ssbp1	Single-stranded DNA-binding protein;Single-stranded DNA-binding protein, mitochondrial	21.3552	19.7293	1.62581	1.19538	0.0637708	0.381788	7	7	NaN	20.4182	18.8327	NaN	20.6259	21.9632	NaN	21.3661	NaN	21.6732
Q80W00;Q80W00-2;S4R164	sp|Q80W00|PP1RA_MOUSE Serine/threonine-protein phosphatase 1 regulatory subunit 10 OS=Mus musculus OX=10090 GN=Ppp1r10 PE=1 SV=1;sp|Q80W00-2|PP1RA_MOUSE Isoform 2 of Serine/threonine-protein phosphatase 1 regulatory subunit 10 OS=Mus musculus OX=10090 GN=P	Ppp1r10	Serine/threonine-protein phosphatase 1 regulatory subunit 10	18.1963	15.7985	2.39782	1.19065	0.0644695	0.383924	25	25	NaN	19.7839	15.7985	17.5815	NaN	17.688	NaN	17.7319	NaN	NaN
P62242	sp|P62242|RS8_MOUSE 40S ribosomal protein S8 OS=Mus musculus OX=10090 GN=Rps8 PE=1 SV=2	Rps8	40S ribosomal protein S8	24.6911	25.3892	-0.69815	1.19049	0.0644929	0.383924	18	18	25.5882	24.3726	25.1681	24.9696	24.9743	24.7404	25.2579	24.7077	25.9578	24.6651
Q9D0E1;Q9D0E1-2;B8JK32;B8JK33;A0A3Q4EH91;F6W322;F7C9U3;A0A3Q4L2X3;G3X924;Q91VC4	sp|Q9D0E1|HNRPM_MOUSE Heterogeneous nuclear ribonucleoprotein M OS=Mus musculus OX=10090 GN=Hnrnpm PE=1 SV=3;sp|Q9D0E1-2|HNRPM_MOUSE Isoform 2 of Heterogeneous nuclear ribonucleoprotein M OS=Mus musculus OX=10090 GN=Hnrnpm;tr|B8JK32|B8JK32_MOUSE Heterogene	Hnrnpm	Heterogeneous nuclear ribonucleoprotein M	25.0487	24.3173	0.731401	1.18955	0.0646325	0.383924	55	55	24.225	24.8155	24.6692	25.3351	24.561	25.6914	24.0574	24.6773	24.0739	24.7244
Q8CI51;Q8CI51-2;A0A0G2JEJ0;A0A0G2JGZ5;Q9CRA2	sp|Q8CI51|PDLI5_MOUSE PDZ and LIM domain protein 5 OS=Mus musculus OX=10090 GN=Pdlim5 PE=1 SV=4	Pdlim5	PDZ and LIM domain protein 5	23.6647	24.3703	-0.705642	1.18053	0.0659893	0.389952	38	6	23.9208	24.2576	24.7137	23.3327	24.4105	23.4792	24.2246	23.7059	24.582	23.548
Q99MR6-3;Q99MR6-4;Q99MR6-2;Q99MR6;A0A0G2JDF8;A0A0G2JG65;A0A0G2JDN3;A0A0G2JDF1;A0A1Y7VNN4;A0A0G2JE73;A0A0G2JG75	sp|Q99MR6-3|SRRT_MOUSE Isoform C of Serrate RNA effector molecule homolog OS=Mus musculus OX=10090 GN=Srrt;sp|Q99MR6-4|SRRT_MOUSE Isoform D of Serrate RNA effector molecule homolog OS=Mus musculus OX=10090 GN=Srrt;sp|Q99MR6-2|SRRT_MOUSE Isoform B of Serrat	Srrt	Serrate RNA effector molecule homolog	22.8403	21.6233	1.21703	1.1751	0.0668191	0.391568	43	43	23.2565	23.2338	22.2751	23.6916	21.5818	22.8426	20.983	22.2878	20.0201	22.1458
Q9Z1Q9;G3UY93;G3UZ22;G3UYW2;G3UZX1	sp|Q9Z1Q9|SYVC_MOUSE Valine--tRNA ligase OS=Mus musculus OX=10090 GN=Vars PE=1 SV=1;tr|G3UY93|G3UY93_MOUSE Valine--tRNA ligase (Fragment) OS=Mus musculus OX=10090 GN=Vars PE=1 SV=1	Vars	Valine--tRNA ligase	21.4207	22.1778	-0.757115	1.17443	0.0669224	0.391568	70	70	22.0193	21.8721	21.972	21.0199	21.7703	21.4985	22.2843	21.794	22.8433	20.9191
Q61768;E9QAK5;A2ARD4	sp|Q61768|KINH_MOUSE Kinesin-1 heavy chain OS=Mus musculus OX=10090 GN=Kif5b PE=1 SV=3;tr|E9QAK5|E9QAK5_MOUSE Kinesin-like protein (Fragment) OS=Mus musculus OX=10090 GN=Kif5b PE=1 SV=1	Kif5b	Kinesin-1 heavy chain;Kinesin-like protein	20.4498	21.7873	-1.33755	1.1722	0.0672662	0.391568	69	54	21.9705	21.6397	22.2878	20.664	22.05	21.4891	21.5402	20.5497	21.088	17.9065
E9QKZ2;Q91YE6;E0CXB2;F6TLX3;E0CY46;F6UT58	tr|E9QKZ2|E9QKZ2_MOUSE Importin-9 OS=Mus musculus OX=10090 GN=Ipo9 PE=1 SV=1;sp|Q91YE6|IPO9_MOUSE Importin-9 OS=Mus musculus OX=10090 GN=Ipo9 PE=1 SV=3;tr|E0CXB2|E0CXB2_MOUSE Importin-9 OS=Mus musculus OX=10090 GN=Ipo9 PE=1 SV=1	Ipo9	Importin-9	17.8084	19.4458	-1.63739	1.17178	0.0673317	0.391568	40	40	18.7496	18.9258	19.0339	15.3771	19.2755	19.2724	20.2564	19.3564	19.9134	16.1102
L0N7N1;E9Q3T3;A0A0J9YUN5	sp|L0N7N1|KIF14_MOUSE Kinesin-like protein KIF14 OS=Mus musculus OX=10090 GN=Kif14 PE=1 SV=1;tr|E9Q3T3|E9Q3T3_MOUSE Kinesin-like protein KIF14 OS=Mus musculus OX=10090 GN=Kif14 PE=1 SV=1	Kif14	Kinesin-like protein KIF14;Kinesin-like protein	26.4111	24.6097	1.80139	1.17093	0.0674643	0.391568	19	19	27.0256	25.7501	25.755	26.495	23.1353	27.8224	22.9269	25.5768	24.2056	NaN
A0A087WQS2;Q9CQC6;A0A087WPF9;A0A087WS48	tr|A0A087WQS2|A0A087WQS2_MOUSE Basic leucine zipper and W2 domain-containing protein 1 OS=Mus musculus OX=10090 GN=Bzw1 PE=1 SV=1;sp|Q9CQC6|BZW1_MOUSE Basic leucine zipper and W2 domain-containing protein 1 OS=Mus musculus OX=10090 GN=Bzw1 PE=1 SV=1;tr|A0A	Bzw1	Basic leucine zipper and W2 domain-containing protein 1	21.0287	21.7446	-0.715965	1.16853	0.0678369	0.392731	21	21	22.1471	21.3559	22.0353	20.6667	21.573	21.0217	21.7118	21.4375	21.2559	20.6615
Q9R1C7;A0A1B0GRU8;Q9R1C7-2;A2AQW6;A0A1B0GSF1	sp|Q9R1C7|PR40A_MOUSE Pre-mRNA-processing factor 40 homolog A OS=Mus musculus OX=10090 GN=Prpf40a PE=1 SV=1;tr|A0A1B0GRU8|A0A1B0GRU8_MOUSE Pre-mRNA-processing factor 40 homolog A OS=Mus musculus OX=10090 GN=Prpf40a PE=1 SV=1;sp|Q9R1C7-2|PR40A_MOUSE Isoform	Prpf40a	Pre-mRNA-processing factor 40 homolog A	19.9055	18.3679	1.53756	1.16501	0.06839	0.393216	36	34	18.3939	20.8955	19.8258	20.011	18.4038	20.7374	16.61	17.9781	18.606	NaN
Q8C2Q3;E9QL13;Q8C2Q3-2	sp|Q8C2Q3|RBM14_MOUSE RNA-binding protein 14 OS=Mus musculus OX=10090 GN=Rbm14 PE=1 SV=1;tr|E9QL13|E9QL13_MOUSE MCG8382, isoform CRA_c OS=Mus musculus OX=10090 GN=Rbm14 PE=1 SV=2;sp|Q8C2Q3-2|RBM14_MOUSE Isoform 2 of RNA-binding protein 14 OS=Mus musculus O	Rbm14	RNA-binding protein 14	22.4695	21.7073	0.762179	1.16463	0.0684498	0.393216	31	25	22.0646	22.1357	21.8858	22.4868	21.3387	22.4741	21.1583	22.0547	22.0893	23.1963
Q9D0N7;D3Z616;D3YTP6;A0A338P679	sp|Q9D0N7|CAF1B_MOUSE Chromatin assembly factor 1 subunit B OS=Mus musculus OX=10090 GN=Chaf1b PE=1 SV=1	Chaf1b	Chromatin assembly factor 1 subunit B	22.5334	19.0573	3.47612	1.15933	0.0692902	0.395127	26	26	NaN	23.2226	19.0573	24.7547	NaN	19.6223	NaN	22.7377	NaN	22.3299
Q3URD3-2;Q3URD3;H7BX64;D3Z7V3;F8WIH0;F6YCM8;Q3URD3-5;F6UV57;Q3URD3-4;Q3URD3-3;F6WY34	sp|Q3URD3-2|SLMAP_MOUSE Isoform 2 of Sarcolemmal membrane-associated protein OS=Mus musculus OX=10090 GN=Slmap;sp|Q3URD3|SLMAP_MOUSE Sarcolemmal membrane-associated protein OS=Mus musculus OX=10090 GN=Slmap PE=1 SV=2;tr|H7BX64|H7BX64_MOUSE Sarcolemmal memb	Slmap	Sarcolemmal membrane-associated protein	16.8426	18.5086	-1.66597	1.15534	0.0699295	0.397779	46	46	17.0684	16.3617	18.8051	16.5765	19.6523	17.5897	NaN	NaN	NaN	NaN
Q03958;G3UYF9;A0A3Q4EBT3	sp|Q03958|PFD6_MOUSE Prefoldin subunit 6 OS=Mus musculus OX=10090 GN=Pfdn6 PE=1 SV=1;tr|G3UYF9|G3UYF9_MOUSE Prefoldin subunit 6 OS=Mus musculus OX=10090 GN=Pfdn6 PE=1 SV=1;tr|A0A3Q4EBT3|A0A3Q4EBT3_MOUSE Prefoldin subunit 6 OS=Mus musculus OX=10090 GN=Pfdn6	Pfdn6	Prefoldin subunit 6	19.5797	20.7025	-1.12282	1.15278	0.0703427	0.398448	8	7	20.0409	19.8088	21.3848	19.3829	21.2818	19.5474	20.1025	NaN	NaN	NaN
Q9CWK8	sp|Q9CWK8|SNX2_MOUSE Sorting nexin-2 OS=Mus musculus OX=10090 GN=Snx2 PE=1 SV=2	Snx2	Sorting nexin-2	20.9474	22.2959	-1.34841	1.1508	0.0706645	0.398448	24	22	21.679	21.0693	22.2846	19.9115	23.3698	22.5109	21.8501	20.298	NaN	NaN
Q9JHU4;F6ZX84	sp|Q9JHU4|DYHC1_MOUSE Cytoplasmic dynein 1 heavy chain 1 OS=Mus musculus OX=10090 GN=Dync1h1 PE=1 SV=2	Dync1h1	Cytoplasmic dynein 1 heavy chain 1	23.6632	24.8515	-1.18829	1.1503	0.0707458	0.398448	296	296	24.0914	24.683	25.127	22.958	25.3297	25.1176	25.0819	23.611	24.6273	21.9463
Q8BK67;A2AWQ2	sp|Q8BK67|RCC2_MOUSE Protein RCC2 OS=Mus musculus OX=10090 GN=Rcc2 PE=1 SV=1	Rcc2	Protein RCC2	19.7088	16.6339	3.07489	1.14871	0.0710052	0.398923	27	27	NaN	19.1633	18.9277	21.4251	14.3402	17.0647	NaN	19.407	NaN	21.4839
Q9D0F3;D3Z5B9	sp|Q9D0F3|LMAN1_MOUSE Protein ERGIC-53 OS=Mus musculus OX=10090 GN=Lman1 PE=1 SV=1	Lman1	Protein ERGIC-53	20.8263	21.7897	-0.963446	1.14712	0.0712661	0.399405	25	25	21.4534	20.06	21.9757	21.1008	22.1347	22.0055	21.5221	21.3536	21.8627	19.6115
Q8CGY8	sp|Q8CGY8|OGT1_MOUSE UDP-N-acetylglucosamine--peptide N-acetylglucosaminyltransferase 110 kDa subunit OS=Mus musculus OX=10090 GN=Ogt PE=1 SV=2	Ogt	UDP-N-acetylglucosamine--peptide N-acetylglucosaminyltransferase 110 kDa subunit	17.4434	19.3334	-1.89004	1.14501	0.071613	0.399703	48	3	NaN	16.1288	19.7393	17.6352	18.9276	18.5662	NaN	NaN	NaN	NaN
Q7TMK9;G3V018	sp|Q7TMK9|HNRPQ_MOUSE Heterogeneous nuclear ribonucleoprotein Q OS=Mus musculus OX=10090 GN=Syncrip PE=1 SV=2;tr|G3V018|G3V018_MOUSE Heterogeneous nuclear ribonucleoprotein Q OS=Mus musculus OX=10090 GN=Syncrip PE=1 SV=1	Syncrip	Heterogeneous nuclear ribonucleoprotein Q	22.6556	23.4559	-0.800293	1.14466	0.0716697	0.399703	26	3	24.0422	23.4325	23.2523	21.7879	22.9564	22.9184	23.4365	22.5472	23.5921	22.5921
P62855	sp|P62855|RS26_MOUSE 40S ribosomal protein S26 OS=Mus musculus OX=10090 GN=Rps26 PE=1 SV=3	Rps26	40S ribosomal protein S26	23.6479	24.3299	-0.681991	1.13903	0.0726048	0.402722	7	7	24.4794	23.1413	24.2068	23.5168	23.9604	23.6781	24.2793	23.7738	24.7237	24.1297
Q9DC33;Q9DC33-2;A0A1L1SRA5;Q9DC33-3	sp|Q9DC33|HM20A_MOUSE High mobility group protein 20A OS=Mus musculus OX=10090 GN=Hmg20a PE=1 SV=1;sp|Q9DC33-2|HM20A_MOUSE Isoform 2 of High mobility group protein 20A OS=Mus musculus OX=10090 GN=Hmg20a	Hmg20a	High mobility group protein 20A	21.3565	18.1944	3.16205	1.13749	0.0728636	0.402722	9	9	NaN	20.4996	18.1944	22.6912	NaN	19.3933	NaN	22.8418	NaN	NaN
O70591;F8WJ30	sp|O70591|PFD2_MOUSE Prefoldin subunit 2 OS=Mus musculus OX=10090 GN=Pfdn2 PE=1 SV=2;tr|F8WJ30|F8WJ30_MOUSE Prefoldin subunit 2 (Fragment) OS=Mus musculus OX=10090 GN=Pfdn2 PE=1 SV=1	Pfdn2	Prefoldin subunit 2	19.1775	20.9276	-1.75003	1.13705	0.0729381	0.402722	7	7	NaN	19.2971	20.7724	17.5131	21.1391	20.7225	20.8712	NaN	NaN	NaN
Q01149;E0CXI2	sp|Q01149|CO1A2_MOUSE Collagen alpha-2(I) chain OS=Mus musculus OX=10090 GN=Col1a2 PE=1 SV=2	Col1a2	Collagen alpha-2(I) chain	23.7188	24.5317	-0.812875	1.13702	0.0729421	0.402722	73	73	24.0909	23.5273	25.2104	23.6975	24.106	23.006	25.1001	24.2623	24.1511	24.101
Q5FWK3;A2AH25	sp|Q5FWK3|RHG01_MOUSE Rho GTPase-activating protein 1 OS=Mus musculus OX=10090 GN=Arhgap1 PE=1 SV=1;tr|A2AH25|A2AH25_MOUSE Rho GTPase-activating protein 1 OS=Mus musculus OX=10090 GN=Arhgap1 PE=1 SV=1	Arhgap1	Rho GTPase-activating protein 1	17.8658	20.5365	-2.67073	1.13493	0.0732941	0.402722	26	26	21.0934	19.8924	19.5404	14.6142	19.2761	19.0907	NaN	NaN	22.236	NaN
Q922F4	sp|Q922F4|TBB6_MOUSE Tubulin beta-6 chain OS=Mus musculus OX=10090 GN=Tubb6 PE=1 SV=1	Tubb6	Tubulin beta-6 chain	21.8657	22.6608	-0.795084	1.13473	0.0733276	0.402722	18	15	22.6439	22.8614	22.3266	21.3356	22.8128	22.0799	22.6523	21.9553	22.8685	21.0965
Q3UPL0;Q3UPL0-2;S4R192;S4R256;S4R1T5;Q3UPL0-3;S4R1Y8	sp|Q3UPL0|SC31A_MOUSE Protein transport protein Sec31A OS=Mus musculus OX=10090 GN=Sec31a PE=1 SV=2;sp|Q3UPL0-2|SC31A_MOUSE Isoform 2 of Protein transport protein Sec31A OS=Mus musculus OX=10090 GN=Sec31a	Sec31a	Protein transport protein Sec31A	22.8643	23.6721	-0.807708	1.13403	0.0734468	0.402722	58	15	23.2127	23.6091	24.1021	21.8506	23.9088	23.2758	23.5164	22.7284	23.6204	22.8578
P70460	sp|P70460|VASP_MOUSE Vasodilator-stimulated phosphoprotein OS=Mus musculus OX=10090 GN=Vasp PE=1 SV=4	Vasp	Vasodilator-stimulated phosphoprotein	19.4866	20.3935	-0.906939	1.13228	0.0737422	0.403372	24	24	19.8053	19.6001	20.9101	19.4608	20.7354	19.3989	19.8988	NaN	20.618	NaN
F8VPR1;Q8BVA4	tr|F8VPR1|F8VPR1_MOUSE Leiomodin-1 OS=Mus musculus OX=10090 GN=Lmod1 PE=1 SV=1;sp|Q8BVA4|LMOD1_MOUSE Leiomodin-1 OS=Mus musculus OX=10090 GN=Lmod1 PE=1 SV=1	Lmod1	Leiomodin-1	20.5293	21.7946	-1.26525	1.12894	0.0743114	0.405513	22	22	22.4158	21.4785	20.906	19.5618	20.5156	NaN	22.259	21.1807	22.8765	19.8964
Q60847;Q60847-2;Q60847-5;E9PX70;Q60847-3;Q60847-4;F6WIM8	sp|Q60847|COCA1_MOUSE Collagen alpha-1(XII) chain OS=Mus musculus OX=10090 GN=Col12a1 PE=2 SV=3;sp|Q60847-2|COCA1_MOUSE Isoform 2 of Collagen alpha-1(XII) chain OS=Mus musculus OX=10090 GN=Col12a1;sp|Q60847-5|COCA1_MOUSE Isoform 5 of Collagen alpha-1(XII)	Col12a1	Collagen alpha-1(XII) chain	21.4354	23.0175	-1.58211	1.12661	0.0747121	0.406726	162	162	20.4349	20.4611	23.9808	19.9834	23.7606	23.4969	23.5414	21.801	23.3698	21.4346
A0A087WRT4;F2Z4A3;A0A1L1SQU7;A0A087WPU4;Q8BNA6-2	tr|A0A087WRT4|A0A087WRT4_MOUSE FAT atypical cadherin 1 OS=Mus musculus OX=10090 GN=Fat1 PE=1 SV=2;tr|F2Z4A3|F2Z4A3_MOUSE FAT atypical cadherin 1 OS=Mus musculus OX=10090 GN=Fat1 PE=1 SV=1;tr|A0A1L1SQU7|A0A1L1SQU7_MOUSE FAT atypical cadherin 1 OS=Mus muscul	Fat1		12.9239	15.6186	-2.69472	1.12391	0.0751778	0.407526	170	168	13.5294	14.3274	19.5734	12.9257	17.4214	12.6608	15.659	NaN	11.9099	11.7816
E9PZM7;A0A2I3BQU5;A0A2I3BRQ7	tr|E9PZM7|E9PZM7_MOUSE SR-related CTD-associated factor 11 OS=Mus musculus OX=10090 GN=Scaf11 PE=1 SV=1;tr|A0A2I3BQU5|A0A2I3BQU5_MOUSE SR-related CTD-associated factor 11 OS=Mus musculus OX=10090 GN=Scaf11 PE=1 SV=1	Scaf11		20.9037	19.1049	1.79883	1.12351	0.0752465	0.407526	27	27	19.7552	21.7684	18.4546	21.182	NaN	19.7607	NaN	NaN	NaN	NaN
Q9Z1G3;A0A2I3BPD0;A0A2I3BQD9;D3Z5W3;Q99L60-3;Q99L60;Q99L60-2	sp|Q9Z1G3|VATC1_MOUSE V-type proton ATPase subunit C 1 OS=Mus musculus OX=10090 GN=Atp6v1c1 PE=1 SV=4	Atp6v1c1	V-type proton ATPase subunit C 1	16.9089	18.6496	-1.74068	1.12103	0.0756784	0.407526	26	26	NaN	16.8774	19.038	NaN	17.1382	16.0174	19.7725	NaN	NaN	17.8319
Q61598;Q61598-2;A0A1Y7VL99;A0A1Y7VLG4	sp|Q61598|GDIB_MOUSE Rab GDP dissociation inhibitor beta OS=Mus musculus OX=10090 GN=Gdi2 PE=1 SV=1;sp|Q61598-2|GDIB_MOUSE Isoform 2 of Rab GDP dissociation inhibitor beta OS=Mus musculus OX=10090 GN=Gdi2;tr|A0A1Y7VL99|A0A1Y7VL99_MOUSE Rab GDP dissociation	Gdi2	Rab GDP dissociation inhibitor beta	20.9748	21.7314	-0.756581	1.12061	0.0757506	0.407526	41	32	21.4236	21.1372	21.4374	20.1582	21.9354	21.6924	21.6009	20.868	22.2598	21.0185
Q61554	sp|Q61554|FBN1_MOUSE Fibrillin-1 OS=Mus musculus OX=10090 GN=Fbn1 PE=1 SV=2	Fbn1	Fibrillin-1	18.4192	20.2663	-1.84714	1.11563	0.0766256	0.409759	117	110	19.4043	16.9775	19.7413	17.4655	20.8425	20.824	20.6508	15.9001	20.6928	20.929
E9PWL5;J3QK26;A0A1B0GXK0;A0A087WSK4;Q8BHD2;F6QG91;A0A087WPU8;Q64163-2;Q64163-3;Q64163-4;Q64163	tr|E9PWL5|E9PWL5_MOUSE Transcription factor OS=Mus musculus OX=10090 GN=Tfdp2 PE=1 SV=1;tr|J3QK26|J3QK26_MOUSE Transcription factor OS=Mus musculus OX=10090 GN=Tfdp2 PE=1 SV=1;tr|A0A1B0GXK0|A0A1B0GXK0_MOUSE Transcription factor Dp-2 (Fragment) OS=Mus muscu	Tfdp2	Transcription factor Dp-2	26.0291	24.7382	1.29085	1.11517	0.0767063	0.409759	1	1	NaN	25.7377	NaN	26.0698	25.0493	26.2798	24.4272	NaN	NaN	NaN
Q3U962	sp|Q3U962|CO5A2_MOUSE Collagen alpha-2(V) chain OS=Mus musculus OX=10090 GN=Col5a2 PE=1 SV=1	Col5a2	Collagen alpha-2(V) chain	17.4418	19.6026	-2.16073	1.11007	0.0776127	0.412567	62	60	17.7378	15.403	22.3152	19.5287	20.5608	19.0198	19.9129	15.188	17.4861	18.0696
E9PVZ8;Q9CTU9	tr|E9PVZ8|E9PVZ8_MOUSE Golgi autoantigen, golgin subfamily b, macrogolgin 1 OS=Mus musculus OX=10090 GN=Golgb1 PE=1 SV=1	Golgb1		17.9651	19.517	-1.55197	1.10788	0.0780048	0.412567	179	2	18.6497	18.0234	20.5509	16.5154	19.7447	19.3564	19.1229	NaN	NaN	NaN
Q99KW3-1;A0A2U3TZ82;Q99KW3-4;Q99KW3;Q99KW3-2;G5E8W1;A0A2R8VI29;J9JI90	sp|Q99KW3-1|TARA_MOUSE Isoform 1 of TRIO and F-actin-binding protein OS=Mus musculus OX=10090 GN=Triobp;tr|A0A2U3TZ82|A0A2U3TZ82_MOUSE TRIO and F-actin-binding protein OS=Mus musculus OX=10090 GN=Triobp PE=1 SV=1;sp|Q99KW3-4|TARA_MOUSE Isoform 4 of TRIO an	Triobp	TRIO and F-actin-binding protein	17.6794	19.1695	-1.49002	1.10555	0.0784238	0.412567	43	42	NaN	17.9119	20.4639	18.1837	18.592	16.9427	18.4525	NaN	NaN	NaN
E9QA16;E9Q0M9;E9Q9F3;F6RGN9	tr|E9QA16|E9QA16_MOUSE Caldesmon 1 OS=Mus musculus OX=10090 GN=Cald1 PE=1 SV=1;tr|E9Q0M9|E9Q0M9_MOUSE Caldesmon 1 OS=Mus musculus OX=10090 GN=Cald1 PE=1 SV=1	Cald1		25.2375	25.9609	-0.723359	1.10459	0.0785972	0.412567	4	NA	25.7813	25.8278	26.3388	25.2691	26.4617	25.1749	25.776	25.2946	25.4465	24.6212
Q3UMU9-3;Q3UMU9;Q3UMU9-4;Q3UMU9-2	sp|Q3UMU9-3|HDGR2_MOUSE Isoform 3 of Hepatoma-derived growth factor-related protein 2 OS=Mus musculus OX=10090 GN=Hdgfl2;sp|Q3UMU9|HDGR2_MOUSE Hepatoma-derived growth factor-related protein 2 OS=Mus musculus OX=10090 GN=Hdgfl2 PE=1 SV=1;sp|Q3UMU9-4|HDGR2_M	Hdgfrp2	Hepatoma-derived growth factor-related protein 2	22.093	20.6537	1.43928	1.10455	0.0786058	0.412567	26	25	21.1028	22.9572	21.1366	24.1355	20.5856	21.6264	NaN	20.2644	19.7898	21.4813
Q99LP6	sp|Q99LP6|GRPE1_MOUSE GrpE protein homolog 1, mitochondrial OS=Mus musculus OX=10090 GN=Grpel1 PE=1 SV=1	Grpel1	GrpE protein homolog 1, mitochondrial	15.5343	18.4058	-2.87147	1.1039	0.0787227	0.412567	13	13	20.9351	14.924	18.0333	16.1447	16.249	NaN	NaN	NaN	NaN	NaN
Q8R3N6;A0A3Q4EBV8	sp|Q8R3N6|THOC1_MOUSE THO complex subunit 1 OS=Mus musculus OX=10090 GN=Thoc1 PE=1 SV=1;tr|A0A3Q4EBV8|A0A3Q4EBV8_MOUSE THO complex subunit 1 (Fragment) OS=Mus musculus OX=10090 GN=Thoc1 PE=1 SV=1	Thoc1	THO complex subunit 1	18.451	17.0405	1.41051	1.10287	0.0789099	0.412567	29	29	16.3192	17.5675	18.0252	18.7312	16.7771	19.0543	NaN	NaN	NaN	NaN
P24369	sp|P24369|PPIB_MOUSE Peptidyl-prolyl cis-trans isomerase B OS=Mus musculus OX=10090 GN=Ppib PE=1 SV=2	Ppib	Peptidyl-prolyl cis-trans isomerase B	22.612	23.317	-0.705001	1.10243	0.07899	0.412567	17	17	23.4527	22.1557	23.2044	23.0477	23.4106	23.249	23.4788	22.5633	23.0383	22.044
Q8VDD5;A0A2R8VKI5;F2Z494;A0A2R8W6V7	sp|Q8VDD5|MYH9_MOUSE Myosin-9 OS=Mus musculus OX=10090 GN=Myh9 PE=1 SV=4	Myh9	Myosin-9	26.4556	27.2348	-0.779168	1.09929	0.0795623	0.413977	241	207	26.905	27.1601	27.4771	25.9341	27.8258	27.0491	27.0396	26.2446	26.9264	25.8902
Q3U186;A2AT41	sp|Q3U186|SYRM_MOUSE Probable arginine--tRNA ligase, mitochondrial OS=Mus musculus OX=10090 GN=Rars2 PE=1 SV=1	Rars2	Probable arginine--tRNA ligase, mitochondrial	28.8916	25.4924	3.39916	1.09839	0.079727	0.413977	23	23	28.7376	NaN	26.3582	28.5933	21.8297	NaN	NaN	NaN	25.0442	29.1899
E9Q6R7;A0A1W2P7C0;Q61636;A0A1W2P8G5;A0A1W2P8A5;A0A1W2P6L4;B1AV35;Q05AA6	tr|E9Q6R7|E9Q6R7_MOUSE Utrophin OS=Mus musculus OX=10090 GN=Utrn PE=1 SV=1	Utrn		18.687	20.6308	-1.94372	1.09626	0.0801203	0.413977	174	170	19.2512	20.3674	21.3837	16.7529	21.9151	21.269	20.6507	19.2693	19.9531	15.7767
D3YVW2;Q8BXA1	tr|D3YVW2|D3YVW2_MOUSE Golgi integral membrane protein 4 OS=Mus musculus OX=10090 GN=Golim4 PE=1 SV=1;sp|Q8BXA1|GOLI4_MOUSE Golgi integral membrane protein 4 OS=Mus musculus OX=10090 GN=Golim4 PE=1 SV=1	Golim4	Golgi integral membrane protein 4	17.1247	19.2119	-2.08716	1.09559	0.0802443	0.413977	30	26	20.6174	15.5202	18.4726	NaN	18.7574	18.7292	19.0001	NaN	NaN	NaN
H3BLH0;Q6DIC0;F2Z4A9;H3BJK2;E9QAB8;A0A140LID0;H3BKN5;A0A140LHF4;A0A140LI14;A0A140LHE2;A0A140LJD7;A0A140LIQ9;H3BKJ3;A0A140LIM0;H3BLI4;H3BK47;A0A140LHP6;A0A140LHZ8;A0A140LIV3;Q9D007;H3BJI1;A0A140LJK1;H3BJM2;A0A140LHJ8;A0A140LHL7	tr|H3BLH0|H3BLH0_MOUSE Probable global transcription activator SNF2L2 OS=Mus musculus OX=10090 GN=Smarca2 PE=1 SV=1;sp|Q6DIC0|SMCA2_MOUSE Probable global transcription activator SNF2L2 OS=Mus musculus OX=10090 GN=Smarca2 PE=1 SV=1;tr|F2Z4A9|F2Z4A9_MOUSE Pr	Smarca2	Probable global transcription activator SNF2L2	17.9645	15.9368	2.02773	1.09475	0.0803997	0.413977	27	25	NaN	17.1834	15.9368	18.6318	NaN	18.0784	NaN	NaN	NaN	NaN
F8WJD4;Q80X82;S4R2Q3;D3Z2M2;F6UJ99	tr|F8WJD4|F8WJD4_MOUSE Symplekin OS=Mus musculus OX=10090 GN=Sympk PE=1 SV=1;sp|Q80X82|SYMPK_MOUSE Symplekin OS=Mus musculus OX=10090 GN=Sympk PE=1 SV=1	Sympk	Symplekin	17.778	15.5306	2.24736	1.09253	0.0808105	0.415155	59	59	NaN	18.1854	14.6398	14.9924	14.8662	19.834	17.0858	18.1	NaN	NaN
Q9D1J3;A0A1W2P7G2	sp|Q9D1J3|SARNP_MOUSE SAP domain-containing ribonucleoprotein OS=Mus musculus OX=10090 GN=Sarnp PE=1 SV=3;tr|A0A1W2P7G2|A0A1W2P7G2_MOUSE SAP domain-containing ribonucleoprotein OS=Mus musculus OX=10090 GN=Sarnp PE=1 SV=1	Sarnp	SAP domain-containing ribonucleoprotein	22.8354	22.0853	0.750066	1.08722	0.081805	0.418972	13	6	21.8786	22.168	21.7008	22.7558	21.9224	22.4624	22.4808	23.1247	22.444	23.666
E9QAQ7;A2BH40;A2BH40-4;A2BH40-2;A2BH40-3	tr|E9QAQ7|E9QAQ7_MOUSE AT-rich interactive domain-containing protein 1A OS=Mus musculus OX=10090 GN=Arid1a PE=1 SV=1;sp|A2BH40|ARI1A_MOUSE AT-rich interactive domain-containing protein 1A OS=Mus musculus OX=10090 GN=Arid1a PE=1 SV=1;sp|A2BH40-4|ARI1A_MOUSE	Arid1a	AT-rich interactive domain-containing protein 1A	16.703	14.9383	1.76474	1.08661	0.0819209	0.418972	41	39	14.9383	16.3107	NaN	16.8739	NaN	16.9245	NaN	NaN	NaN	NaN
Q9R0E2;A8Y5E6;F6WNR1	sp|Q9R0E2|PLOD1_MOUSE Procollagen-lysine,2-oxoglutarate 5-dioxygenase 1 OS=Mus musculus OX=10090 GN=Plod1 PE=1 SV=1	Plod1	Procollagen-lysine,2-oxoglutarate 5-dioxygenase 1	16.5738	17.6796	-1.1058	1.08285	0.0826325	0.41995	35	34	18.0699	NaN	18.4821	16.1332	16.4605	16.3051	17.4454	17.2831	17.9402	NaN
A0A2I3BPY7;Q9EP71	tr|A0A2I3BPY7|A0A2I3BPY7_MOUSE Ankycorbin OS=Mus musculus OX=10090 GN=Rai14 PE=1 SV=1;sp|Q9EP71|RAI14_MOUSE Ankycorbin OS=Mus musculus OX=10090 GN=Rai14 PE=1 SV=1	Rai14	Ankycorbin	20.4457	21.429	-0.983318	1.08253	0.0826941	0.41995	58	57	21.0014	20.9363	21.1839	18.8884	21.5743	21.1119	21.8943	21.4832	21.4913	19.8088
Q61576;A2A4H9;F6W360	sp|Q61576|FKB10_MOUSE Peptidyl-prolyl cis-trans isomerase FKBP10 OS=Mus musculus OX=10090 GN=Fkbp10 PE=1 SV=2;tr|A2A4H9|A2A4H9_MOUSE Peptidylprolyl isomerase OS=Mus musculus OX=10090 GN=Fkbp10 PE=1 SV=1	Fkbp10	Peptidyl-prolyl cis-trans isomerase FKBP10	17.9279	19.8199	-1.89201	1.08172	0.0828485	0.41995	26	25	19.8495	15.7063	20.7958	17.0943	20.5125	19.4021	21.5882	18.5899	16.3537	18.8471
Q9JM76;H7BWZ3;A0A0G2JFK7;D3Z2F7;D3Z2F8	sp|Q9JM76|ARPC3_MOUSE Actin-related protein 2/3 complex subunit 3 OS=Mus musculus OX=10090 GN=Arpc3 PE=1 SV=3;tr|H7BWZ3|H7BWZ3_MOUSE Actin-related protein 2/3 complex subunit 3 OS=Mus musculus OX=10090 GN=Arpc3 PE=1 SV=1;tr|A0A0G2JFK7|A0A0G2JFK7_MOUSE Acti	Arpc3	Actin-related protein 2/3 complex subunit 3	22.0166	22.6547	-0.638051	1.07885	0.0833968	0.420758	9	9	22.6282	22.5856	22.6962	21.8414	22.9955	21.8073	22.5939	22.1049	22.3595	21.7439
E9Q481;Q6P2K6;Q6P2K6-2;A0A1Y7VJG9	tr|E9Q481|E9Q481_MOUSE Serine/threonine-protein phosphatase 4 regulatory subunit 3A OS=Mus musculus OX=10090 GN=Ppp4r3a PE=1 SV=1;sp|Q6P2K6|P4R3A_MOUSE Serine/threonine-protein phosphatase 4 regulatory subunit 3A OS=Mus musculus OX=10090 GN=Ppp4r3a PE=1 SV	Smek1	Serine/threonine-protein phosphatase 4 regulatory subunit 3A	17.2121	15.6379	1.57424	1.07801	0.0835583	0.420758	27	20	NaN	16.4548	15.7354	17.3372	15.5404	18.705	NaN	16.3516	NaN	NaN
D3YYT1;Q922P9	tr|D3YYT1|D3YYT1_MOUSE Putative oxidoreductase GLYR1 OS=Mus musculus OX=10090 GN=Glyr1 PE=1 SV=1;sp|Q922P9|GLYR1_MOUSE Putative oxidoreductase GLYR1 OS=Mus musculus OX=10090 GN=Glyr1 PE=1 SV=1	Glyr1	Putative oxidoreductase GLYR1	18.5024	16.2997	2.2027	1.07798	0.0835637	0.420758	21	21	15.3224	17.1429	17.2769	20.0906	NaN	18.2735	NaN	NaN	NaN	NaN
E9Q5K9;E9Q5K9-3;E9Q5K9-2;D6RG95	sp|E9Q5K9|YTDC1_MOUSE YTH domain-containing protein 1 OS=Mus musculus OX=10090 GN=Ythdc1 PE=1 SV=2;sp|E9Q5K9-3|YTDC1_MOUSE Isoform 3 of YTH domain-containing protein 1 OS=Mus musculus OX=10090 GN=Ythdc1;sp|E9Q5K9-2|YTDC1_MOUSE Isoform 2 of YTH domain-conta	Ythdc1	YTH domain-containing protein 1	17.4872	16.2466	1.24057	1.0767	0.0838107	0.420758	13	13	NaN	17.2872	16.2023	17.9216	16.291	17.2528	NaN	NaN	NaN	NaN
Q8BH57-2;Q8BH57;Q8BH57-3;A0A1L1SS76	sp|Q8BH57-2|WDR48_MOUSE Isoform 2 of WD repeat-containing protein 48 OS=Mus musculus OX=10090 GN=Wdr48;sp|Q8BH57|WDR48_MOUSE WD repeat-containing protein 48 OS=Mus musculus OX=10090 GN=Wdr48 PE=1 SV=1;sp|Q8BH57-3|WDR48_MOUSE Isoform 3 of WD repeat-containi	Wdr48	WD repeat-containing protein 48	16.9441	15.3865	1.55763	1.07608	0.0839302	0.420758	22	22	NaN	16.6291	15.7446	17.9707	15.0284	16.2327	NaN	NaN	NaN	NaN
Q8R3V5-1;Q8R3V5;A2AWI7;A2AWI9;Q8R3V5-3	sp|Q8R3V5-1|SHLB2_MOUSE Isoform 1 of Endophilin-B2 OS=Mus musculus OX=10090 GN=Sh3glb2;sp|Q8R3V5|SHLB2_MOUSE Endophilin-B2 OS=Mus musculus OX=10090 GN=Sh3glb2 PE=1 SV=2;tr|A2AWI7|A2AWI7_MOUSE Endophilin-B2 OS=Mus musculus OX=10090 GN=Sh3glb2 PE=1 SV=1;tr|A	Sh3glb2	Endophilin-B2	17.7895	19.5988	-1.80939	1.07075	0.0849669	0.425021	18	17	NaN	19.0845	19.8726	16.4884	19.3251	17.7955	NaN	NaN	NaN	NaN
A0A0R4J0Z1;P08003	tr|A0A0R4J0Z1|A0A0R4J0Z1_MOUSE Protein disulfide-isomerase A4 OS=Mus musculus OX=10090 GN=Pdia4 PE=1 SV=1;sp|P08003|PDIA4_MOUSE Protein disulfide-isomerase A4 OS=Mus musculus OX=10090 GN=Pdia4 PE=1 SV=3	Pdia4	Protein disulfide-isomerase A4	22.5058	23.172	-0.666177	1.06882	0.0853451	0.42546	44	44	23.0387	21.8742	22.9569	22.3879	23.3443	23.1111	23.363	22.343	23.157	22.8127
A0A3B2W864;B2KF67;A0A338P6T6;H3BJY4	tr|A0A3B2W864|A0A3B2W864_MOUSE Uncharacterized protein OS=Mus musculus OX=10090 GN=Gm49804 PE=4 SV=1			22.947	23.8255	-0.87854	1.06827	0.0854545	0.42546	12	NA	24.7083	22.9322	23.1789	22.7367	22.7164	22.3822	24.0309	23.1471	24.493	23.5367
Q9CPP0	sp|Q9CPP0|NPM3_MOUSE Nucleoplasmin-3 OS=Mus musculus OX=10090 GN=Npm3 PE=1 SV=3	Npm3	Nucleoplasmin-3	20.9656	19.058	1.90759	1.06745	0.0856143	0.42546	8	8	18.3438	21.8914	NaN	21.4834	NaN	19.522	19.7722	NaN	NaN	NaN
Q99K48;Q99K48-2;B1AXT0	sp|Q99K48|NONO_MOUSE Non-POU domain-containing octamer-binding protein OS=Mus musculus OX=10090 GN=Nono PE=1 SV=3	Nono	Non-POU domain-containing octamer-binding protein	24.4939	23.5186	0.975333	1.06468	0.086163	0.426563	38	38	24.0341	24.7795	24.3627	25.5816	23.5182	24.654	23.2601	24.1874	22.4178	23.2669
P10126;D3YZ68;D3Z3I8	sp|P10126|EF1A1_MOUSE Elongation factor 1-alpha 1 OS=Mus musculus OX=10090 GN=Eef1a1 PE=1 SV=3;tr|D3YZ68|D3YZ68_MOUSE Elongation factor 1-alpha 1 (Fragment) OS=Mus musculus OX=10090 GN=Eef1a1 PE=1 SV=1	Eef1a1	Elongation factor 1-alpha 1	26.8028	27.4647	-0.661889	1.06135	0.0868268	0.427524	43	26	27.3338	27.1551	27.3361	26.3128	27.6011	27.3582	27.5227	26.9127	27.5296	26.2754
P54823	sp|P54823|DDX6_MOUSE Probable ATP-dependent RNA helicase DDX6 OS=Mus musculus OX=10090 GN=Ddx6 PE=1 SV=1	Ddx6	Probable ATP-dependent RNA helicase DDX6	23.3038	24.0188	-0.714993	1.05994	0.0871081	0.427524	35	35	23.7231	23.8856	23.8882	22.7014	24.2495	23.7133	24.5126	23.4165	23.7205	22.8021
A0A0R4J0V5;P08775	tr|A0A0R4J0V5|A0A0R4J0V5_MOUSE DNA-directed RNA polymerase subunit OS=Mus musculus OX=10090 GN=Polr2a PE=1 SV=1;sp|P08775|RPB1_MOUSE DNA-directed RNA polymerase II subunit RPB1 OS=Mus musculus OX=10090 GN=Polr2a PE=1 SV=3	Polr2a	DNA-directed RNA polymerase II subunit RPB1	19.7718	17.5889	2.18293	1.0574	0.0876186	0.427524	80	80	20.4087	19.8454	17.0704	19.8797	12.6973	19.3918	18.3871	20.1448	19.3811	19.5974
Q8BMJ2;A0A494BBF9;A0A494BA98;A0A494BA30;A0A494B919	sp|Q8BMJ2|SYLC_MOUSE Leucine--tRNA ligase, cytoplasmic OS=Mus musculus OX=10090 GN=Lars PE=1 SV=2	Lars	Leucine--tRNA ligase, cytoplasmic	19.8237	20.5902	-0.76649	1.05691	0.0877173	0.427524	69	69	20.5787	20.0229	20.9486	19.0808	20.506	19.8686	20.8301	20.3225	20.0875	NaN
Q8BP47;A0A494BAX5;A0A494BB89;A0A494BAW6;A0A494B927;A0A494B949;A0A494B996;A0A494B9G0	sp|Q8BP47|SYNC_MOUSE Asparagine--tRNA ligase, cytoplasmic OS=Mus musculus OX=10090 GN=Nars PE=1 SV=2;tr|A0A494BAX5|A0A494BAX5_MOUSE Asparagine--tRNA ligase, cytoplasmic (Fragment) OS=Mus musculus OX=10090 GN=Nars PE=4 SV=1;tr|A0A494BB89|A0A494BB89_MOUSE As	Nars	Asparagine--tRNA ligase, cytoplasmic	20.5246	21.1625	-0.637963	1.05531	0.0880421	0.427524	27	27	21.5867	20.7222	21.151	20.0941	21.0838	20.3279	20.8631	21.0285	21.128	20.4501
Q9R1P4;A0A1B0GS70	sp|Q9R1P4|PSA1_MOUSE Proteasome subunit alpha type-1 OS=Mus musculus OX=10090 GN=Psma1 PE=1 SV=1;tr|A0A1B0GS70|A0A1B0GS70_MOUSE Proteasome endopeptidase complex OS=Mus musculus OX=10090 GN=Psma1 PE=1 SV=1	Psma1	Proteasome subunit alpha type-1	19.9622	21.5848	-1.6226	1.05478	0.088149	0.427524	21	21	21.5921	20.3745	21.54	20.0673	21.6225	21.6172	NaN	17.7899	NaN	NaN
Q9JIF7	sp|Q9JIF7|COPB_MOUSE Coatomer subunit beta OS=Mus musculus OX=10090 GN=Copb1 PE=1 SV=1	Copb1	Coatomer subunit beta	21.6844	22.9414	-1.25696	1.05414	0.0882788	0.427524	56	56	22.3972	22.3768	23.244	18.9083	22.9778	22.5999	22.8837	22.6199	23.2041	21.9171
Q9QYI3;F7BTP8;A2A5E1	sp|Q9QYI3|DNJC7_MOUSE DnaJ homolog subfamily C member 7 OS=Mus musculus OX=10090 GN=Dnajc7 PE=1 SV=2;tr|F7BTP8|F7BTP8_MOUSE DnaJ homolog subfamily C member 7 (Fragment) OS=Mus musculus OX=10090 GN=Dnajc7 PE=1 SV=1	Dnajc7	DnaJ homolog subfamily C member 7	18.6451	16.8153	1.82982	1.05029	0.089065	0.430418	28	28	15.9748	19.8714	17.8544	19.2725	16.6166	16.7913	NaN	NaN	NaN	NaN
A0A0R4J195;Q9CSU0;Q9CSU0-2;Q9CSU0-3;F6YB25;F7DAY5	tr|A0A0R4J195|A0A0R4J195_MOUSE Regulation of nuclear pre-mRNA domain-containing protein 1B OS=Mus musculus OX=10090 GN=Rprd1b PE=1 SV=1;sp|Q9CSU0|RPR1B_MOUSE Regulation of nuclear pre-mRNA domain-containing protein 1B OS=Mus musculus OX=10090 GN=Rprd1b PE=	Rprd1b	Regulation of nuclear pre-mRNA domain-containing protein 1B	19.508	18.4179	1.09016	1.04612	0.0899253	0.432978	13	11	NaN	19.1393	18.769	19.9073	18.0667	19.4411	NaN	19.5443	NaN	NaN
Q8BTS4	sp|Q8BTS4|NUP54_MOUSE Nuclear pore complex protein Nup54 OS=Mus musculus OX=10090 GN=Nup54 PE=1 SV=1	Nup54	Nuclear pore complex protein Nup54	17.7038	16.0172	1.6866	1.04368	0.0904323	0.434266	30	30	NaN	NaN	16.2764	NaN	15.6881	17.7038	16.0873	NaN	NaN	NaN
Q9Z2N8;A0A0A6YWG8;D3YVN1;F8WI57;Q99MR0;A0A0A6YWR1;A0A0A6YW15;D3Z4L2	sp|Q9Z2N8|ACL6A_MOUSE Actin-like protein 6A OS=Mus musculus OX=10090 GN=Actl6a PE=1 SV=2;tr|A0A0A6YWG8|A0A0A6YWG8_MOUSE Actin-like protein 6A (Fragment) OS=Mus musculus OX=10090 GN=Actl6a PE=1 SV=1;tr|D3YVN1|D3YVN1_MOUSE Actin-like protein 6A (Fragment) OS	Actl6a	Actin-like protein 6A	20.6636	19.4042	1.25931	1.0405	0.0910956	0.435585	16	16	16.8773	20.4771	19.5794	20.1127	20.0191	19.8106	20.47	21.3735	20.0754	21.544
Q9Z2D8;D3YTR5;Q9Z2D8-2;D3YTR4;F6WZH1	sp|Q9Z2D8|MBD3_MOUSE Methyl-CpG-binding domain protein 3 OS=Mus musculus OX=10090 GN=Mbd3 PE=1 SV=1;tr|D3YTR5|D3YTR5_MOUSE Methyl-CpG-binding domain protein 3 OS=Mus musculus OX=10090 GN=Mbd3 PE=1 SV=1;sp|Q9Z2D8-2|MBD3_MOUSE Isoform 2 of Methyl-CpG-binding	Mbd3	Methyl-CpG-binding domain protein 3	19.2698	17.3944	1.87539	1.03931	0.0913451	0.435585	21	20	17.259	19.1942	15.9357	20.5585	18.9885	NaN	NaN	NaN	NaN	18.0567
Z4YJT3;Q6ZQ58;Q6ZQ58-2;Q9D423	tr|Z4YJT3|Z4YJT3_MOUSE La-related protein 1 OS=Mus musculus OX=10090 GN=Larp1 PE=1 SV=1;sp|Q6ZQ58|LARP1_MOUSE La-related protein 1 OS=Mus musculus OX=10090 GN=Larp1 PE=1 SV=3	Larp1	La-related protein 1	15.4303	17.0611	-1.63086	1.03906	0.0913979	0.435585	51	51	17.3508	16.1506	18.9784	15.1963	16.6619	14.9439	15.2535	NaN	NaN	NaN
P14873	sp|P14873|MAP1B_MOUSE Microtubule-associated protein 1B OS=Mus musculus OX=10090 GN=Map1b PE=1 SV=2	Map1b	Microtubule-associated protein 1B;MAP1B heavy chain;MAP1 light chain LC1	16.6988	19.3878	-2.68902	1.03872	0.0914709	0.435585	93	93	22.3849	19.7981	18.8407	16.1029	15.8725	13.1873	20.256	17.7068	19.5849	NaN
Q91YR1;D3Z2H0	sp|Q91YR1|TWF1_MOUSE Twinfilin-1 OS=Mus musculus OX=10090 GN=Twf1 PE=1 SV=2	Twf1	Twinfilin-1	16.0478	17.9607	-1.91287	1.0335	0.0925771	0.439934	23	20	16.9831	NaN	18.7617	NaN	18.8591	16.0478	16.9494	NaN	18.2501	NaN
Q9D0R2;A0A2I3BPK8	sp|Q9D0R2|SYTC_MOUSE Threonine--tRNA ligase, cytoplasmic OS=Mus musculus OX=10090 GN=Tars PE=1 SV=2	Tars	Threonine--tRNA ligase, cytoplasmic	13.6025	16.7375	-3.13498	1.02914	0.0935098	0.44258	39	36	14.701	NaN	17.1052	NaN	18.4063	13.6025	NaN	NaN	NaN	NaN
Q99LF7;A0A1Y7VNZ0	tr|Q99LF7|Q99LF7_MOUSE DDB1 and CUL4-associated factor 4 OS=Mus musculus OX=10090 GN=Dcaf4 PE=1 SV=1;tr|A0A1Y7VNZ0|A0A1Y7VNZ0_MOUSE DDB1 and CUL4-associated factor 4 OS=Mus musculus OX=10090 GN=Dcaf4 PE=1 SV=1	Dcaf4		26.3798	28.5515	-2.17169	1.02517	0.0943701	0.445669	3	3	28.9584	27.3788	NaN	27.4653	NaN	24.2954	28.1446	NaN	NaN	NaN
P40142;A0A286YE28;E0CY51	sp|P40142|TKT_MOUSE Transketolase OS=Mus musculus OX=10090 GN=Tkt PE=1 SV=1;tr|A0A286YE28|A0A286YE28_MOUSE Transketolase (Fragment) OS=Mus musculus OX=10090 GN=Tkt PE=1 SV=1	Tkt	Transketolase	22.7004	22.0773	0.623079	1.02392	0.0946417	0.446028	41	41	22.2742	22.386	22.1111	23.1166	22.4396	22.634	21.7774	22.3891	21.7844	22.9763
P63276	sp|P63276|RS17_MOUSE 40S ribosomal protein S17 OS=Mus musculus OX=10090 GN=Rps17 PE=1 SV=2	Rps17	40S ribosomal protein S17	22.1589	23.1541	-0.995118	1.02043	0.0954052	0.448699	11	11	23.6005	23.0924	23.4875	20.7191	23.2404	23.0555	22.634	22.8199	22.8079	21.1079
P70255-2	sp|P70255-2|NFIC_MOUSE Isoform 2 of Nuclear factor 1 C-type OS=Mus musculus OX=10090 GN=Nfic	Nfic	Nuclear factor 1 C-type	22.4214	20.8908	1.53057	1.01882	0.0957598	0.448877	13	NA	21.4116	22.4122	19.6774	23.2642	21.5834	20.6338	NaN	NaN	NaN	23.3754
F7DBB3;Q3URZ6	tr|F7DBB3|F7DBB3_MOUSE AHNAK nucleoprotein 2 (Fragment) OS=Mus musculus OX=10090 GN=Ahnak2 PE=1 SV=1;tr|Q3URZ6|Q3URZ6_MOUSE AHNAK nucleoprotein 2 OS=Mus musculus OX=10090 GN=Ahnak2 PE=1 SV=1	Ahnak2		26.0623	26.6933	-0.631027	1.01847	0.0958365	0.448877	68	47	26.3979	25.9612	26.8665	26.1599	27.0534	26.6413	26.7584	25.9262	26.3902	25.6226
Q9JHJ0;A0A1L1SQ12;A0A1L1SR42	sp|Q9JHJ0|TMOD3_MOUSE Tropomodulin-3 OS=Mus musculus OX=10090 GN=Tmod3 PE=1 SV=1	Tmod3	Tropomodulin-3	18.5363	20.0152	-1.47898	1.01535	0.0965264	0.451182	17	16	20.0076	18.9338	20.586	16.4814	20.4941	20.1936	20.0126	NaN	18.9758	NaN
Q60715-2;E9Q7B0	sp|Q60715-2|P4HA1_MOUSE Isoform 2 of Prolyl 4-hydroxylase subunit alpha-1 OS=Mus musculus OX=10090 GN=P4ha1;tr|E9Q7B0|E9Q7B0_MOUSE Prolyl 4-hydroxylase subunit alpha-1 OS=Mus musculus OX=10090 GN=P4ha1 PE=1 SV=1	P4ha1	Prolyl 4-hydroxylase subunit alpha-1	21.8957	22.6652	-0.769533	1.01393	0.0968439	0.45174	33	2	22.481	21.2942	22.3507	21.2474	22.1414	21.8189	23.2522	22.4851	23.1009	22.6328
Q69ZN7;A0A286YDF5;E9Q390;Q69ZN7-4;A0A286YCZ3;Q69ZN7-2;Q69ZN7-3;A0A286YE65;A0A286YDV5	sp|Q69ZN7|MYOF_MOUSE Myoferlin OS=Mus musculus OX=10090 GN=Myof PE=1 SV=2;tr|A0A286YDF5|A0A286YDF5_MOUSE Myoferlin OS=Mus musculus OX=10090 GN=Myof PE=1 SV=1;tr|E9Q390|E9Q390_MOUSE Myoferlin OS=Mus musculus OX=10090 GN=Myof PE=1 SV=2;sp|Q69ZN7-4|MYOF_MOUSE	Myof	Myoferlin	20.1516	21.4782	-1.32666	1.012	0.0972741	0.452821	144	141	20.9551	20.9225	21.3177	19.0811	21.8899	21.4456	21.6315	21.7043	21.5971	17.6044
Q80XR5;P26369;Q3KQM4;A0A140LJK3;A0A140LJ08	tr|Q80XR5|Q80XR5_MOUSE U2 snRNP auxiliary factor large subunit OS=Mus musculus OX=10090 GN=U2af2 PE=1 SV=1;sp|P26369|U2AF2_MOUSE Splicing factor U2AF 65 kDa subunit OS=Mus musculus OX=10090 GN=U2af2 PE=1 SV=3;tr|Q3KQM4|Q3KQM4_MOUSE U2 snRNP auxiliary facto	U2af2	Splicing factor U2AF 65 kDa subunit	22.174	21.3137	0.860292	1.01107	0.0974823	0.452866	17	17	21.8538	22.2278	21.9454	22.4701	21.4059	22.6945	19.7674	21.849	21.5961	21.6287
P70288;A0A0R4J008;Q8BQ10	sp|P70288|HDAC2_MOUSE Histone deacetylase 2 OS=Mus musculus OX=10090 GN=Hdac2 PE=1 SV=1;tr|A0A0R4J008|A0A0R4J008_MOUSE Histone deacetylase OS=Mus musculus OX=10090 GN=Hdac2 PE=1 SV=1;tr|Q8BQ10|Q8BQ10_MOUSE Histone deacetylase 2 OS=Mus musculus OX=10090 GN=	Hdac2	Histone deacetylase 2	20.3915	19.0628	1.32868	1.00605	0.0986165	0.457204	16	16	20.6404	19.913	18.1698	19.9514	18.3782	19.7638	NaN	21.8539	NaN	20.4755
Q8VEK3;Q8VEK3-2;A0A087WPX7	sp|Q8VEK3|HNRPU_MOUSE Heterogeneous nuclear ribonucleoprotein U OS=Mus musculus OX=10090 GN=Hnrnpu PE=1 SV=1;sp|Q8VEK3-2|HNRPU_MOUSE Isoform 2 of Heterogeneous nuclear ribonucleoprotein U OS=Mus musculus OX=10090 GN=Hnrnpu	Hnrnpu	Heterogeneous nuclear ribonucleoprotein U	25.6046	25.0111	0.593548	1.00414	0.099051	0.457481	55	55	25.1979	25.0872	24.9181	25.9523	24.8078	25.8902	24.9901	25.5234	25.1413	25.57
Q3UL36;A0A140LIS5;Q3UL36-2	sp|Q3UL36|ARGL1_MOUSE Arginine and glutamate-rich protein 1 OS=Mus musculus OX=10090 GN=Arglu1 PE=1 SV=2;tr|A0A140LIS5|A0A140LIS5_MOUSE Arginine and glutamate-rich protein 1 (Fragment) OS=Mus musculus OX=10090 GN=Arglu1 PE=1 SV=1;sp|Q3UL36-2|ARGL1_MOUSE Is	Arglu1	Arginine and glutamate-rich protein 1	24.588	22.9853	1.6027	1.00114	0.0997379	0.458904	12	12	NaN	24.7124	23.5426	24.9026	24.2458	24.149	21.1674	NaN	NaN	NaN
Q9CWL8	sp|Q9CWL8|CTBL1_MOUSE Beta-catenin-like protein 1 OS=Mus musculus OX=10090 GN=Ctnnbl1 PE=1 SV=1	Ctnnbl1	Beta-catenin-like protein 1	19.7811	18.1786	1.60242	1.00006	0.0999852	0.458904	18	18	NaN	19.742	19.3595	19.748	16.9978	19.8531	NaN	NaN	NaN	NaN
P29341;Q9D4E6;A0A2I3BR37;A2A5N3;F6ZAX1;Q8C7D3	sp|P29341|PABP1_MOUSE Polyadenylate-binding protein 1 OS=Mus musculus OX=10090 GN=Pabpc1 PE=1 SV=2	Pabpc1	Polyadenylate-binding protein 1	22.9636	23.6248	-0.661123	1.00005	0.0999891	0.458904	43	24	24.1607	23.6552	23.5496	22.9674	23.0592	22.7974	23.5097	22.8263	23.8448	22.572
Q8BGC0;Q8BGC0-2	sp|Q8BGC0|HTSF1_MOUSE HIV Tat-specific factor 1 homolog OS=Mus musculus OX=10090 GN=Htatsf1 PE=1 SV=1	Htatsf1	HIV Tat-specific factor 1 homolog	20.0277	18.5963	1.43134	0.998759	0.100286	0.459343	36	36	19.8401	19.3392	16.2496	20.2865	18.6632	20.6188	19.6324	19.8662	NaN	NaN
Q60865;F6YP03;F6YLI0;A2BH47	sp|Q60865|CAPR1_MOUSE Caprin-1 OS=Mus musculus OX=10090 GN=Caprin1 PE=1 SV=2	Caprin1	Caprin-1	22.143	22.9783	-0.835367	0.997131	0.100663	0.460144	25	25	24.3206	22.6232	22.6717	21.8033	22.1721	21.4111	22.8705	22.2542	22.8567	22.6229
Q9JIF0-3	sp|Q9JIF0-3|ANM1_MOUSE Isoform 3 of Protein arginine N-methyltransferase 1 OS=Mus musculus OX=10090 GN=Prmt1	Prmt1	Protein arginine N-methyltransferase 1	23.0516	22.3294	0.722195	0.993926	0.101409	0.462626	28	3	21.4307	22.2134	22.3278	23.3682	22.4937	23.2237	22.6155	22.9672	22.7794	23.4855
P26041	sp|P26041|MOES_MOUSE Moesin OS=Mus musculus OX=10090 GN=Msn PE=1 SV=3	Msn	Moesin	26.2211	26.8358	-0.614718	0.990979	0.102099	0.463919	58	43	27.1201	26.6455	26.8371	26.2245	26.884	26.514	26.9446	26.0306	26.3934	25.6909
P97807-2;P97807;H3BKG7	sp|P97807-2|FUMH_MOUSE Isoform Cytoplasmic of Fumarate hydratase, mitochondrial OS=Mus musculus OX=10090 GN=Fh;sp|P97807|FUMH_MOUSE Fumarate hydratase, mitochondrial OS=Mus musculus OX=10090 GN=Fh PE=1 SV=3	Fh	Fumarate hydratase, mitochondrial	17.8669	19.5628	-1.69584	0.989107	0.10254	0.464997	23	23	19.3107	15.9326	19.8411	17.7162	21.0031	20.2637	18.0962	17.5553	NaN	NaN
E9Q616;A0A494BBD5;G5E8K8;A0A494B8Y7	tr|E9Q616|E9Q616_MOUSE AHNAK nucleoprotein (desmoyokin) OS=Mus musculus OX=10090 GN=Ahnak PE=1 SV=1	Ahnak		27.079	27.7664	-0.687433	0.986792	0.103088	0.465631	353	353	27.6154	27.5407	27.8897	27.0238	28.2563	27.7433	27.6617	26.7748	27.409	26.3124
P50518;A0A0N4SW07;A0A0N4SW34;A0A0N4SWA3;Q9D593	sp|P50518|VATE1_MOUSE V-type proton ATPase subunit E 1 OS=Mus musculus OX=10090 GN=Atp6v1e1 PE=1 SV=2	Atp6v1e1	V-type proton ATPase subunit E 1	19.6065	20.7538	-1.14732	0.985597	0.103372	0.465992	15	15	20.4747	19.7637	20.8747	17.8198	20.3798	20.4754	21.2861	NaN	NaN	20.3672
Q60902;Q60902-2;Q60902-3;A0A1D5RLS1	sp|Q60902|EP15R_MOUSE Epidermal growth factor receptor substrate 15-like 1 OS=Mus musculus OX=10090 GN=Eps15l1 PE=1 SV=3;sp|Q60902-2|EP15R_MOUSE Isoform 2 of Epidermal growth factor receptor substrate 15-like 1 OS=Mus musculus OX=10090 GN=Eps15l1;sp|Q60902	Eps15l1	Epidermal growth factor receptor substrate 15-like 1	17.2281	18.73	-1.50197	0.982594	0.104089	0.468008	44	3	19.0541	18.0479	18.762	NaN	20.149	17.5096	16.955	16.1267	NaN	NaN
P58774	sp|P58774|TPM2_MOUSE Tropomyosin beta chain OS=Mus musculus OX=10090 GN=Tpm2 PE=1 SV=1	Tpm2	Tropomyosin beta chain	24.2331	25.2198	-0.98663	0.982009	0.10423	0.468008	4	3	25.2862	NaN	25.1407	NaN	25.8652	24.6532	24.9506	23.813	24.8561	NaN
P62702;V9GWY0	sp|P62702|RS4X_MOUSE 40S ribosomal protein S4, X isoform OS=Mus musculus OX=10090 GN=Rps4x PE=1 SV=2	Rps4x	40S ribosomal protein S4, X isoform	23.9598	24.6697	-0.709953	0.977929	0.105213	0.469695	26	26	25.1289	23.2655	24.1964	23.9854	24.0092	23.8492	24.8342	24.6198	25.1799	24.0789
F8VQC7;Q61595;A0A087WQ25;A0A087WRS1;Q61595-15	tr|F8VQC7|F8VQC7_MOUSE Kinectin OS=Mus musculus OX=10090 GN=Ktn1 PE=1 SV=1;sp|Q61595|KTN1_MOUSE Kinectin OS=Mus musculus OX=10090 GN=Ktn1 PE=1 SV=1;tr|A0A087WQ25|A0A087WQ25_MOUSE Kinectin OS=Mus musculus OX=10090 GN=Ktn1 PE=1 SV=1;tr|A0A087WRS1|A0A087WRS1_	Ktn1	Kinectin	19.7948	20.9023	-1.10747	0.977621	0.105288	0.469695	77	NA	22.1756	21.4334	20.7596	18.3614	20.461	20.2145	21.3646	19.1208	19.7507	19.8439
Q62093	sp|Q62093|SRSF2_MOUSE Serine/arginine-rich splicing factor 2 OS=Mus musculus OX=10090 GN=Srsf2 PE=1 SV=4	Srsf2	Serine/arginine-rich splicing factor 2	24.1795	23.4704	0.70908	0.977435	0.105333	0.469695	11	11	22.708	24.5271	23.7343	23.5785	24.1633	24.7938	23.4755	23.9927	23.2708	24.0051
Q05186	sp|Q05186|RCN1_MOUSE Reticulocalbin-1 OS=Mus musculus OX=10090 GN=Rcn1 PE=1 SV=1	Rcn1	Reticulocalbin-1	18.1521	19.7743	-1.62218	0.976896	0.105464	0.469695	19	19	20.3143	17.2874	19.9684	NaN	20.6316	19.0168	18.1829	NaN	NaN	NaN
Q8BWY3	sp|Q8BWY3|ERF1_MOUSE Eukaryotic peptide chain release factor subunit 1 OS=Mus musculus OX=10090 GN=Etf1 PE=1 SV=4	Etf1	Eukaryotic peptide chain release factor subunit 1	19.2182	20.0989	-0.880697	0.973802	0.106218	0.469695	24	24	20.7183	20.0607	19.9557	19.0155	19.3863	19.1309	20.3353	18.6658	NaN	NaN
Q9D1Q6	sp|Q9D1Q6|ERP44_MOUSE Endoplasmic reticulum resident protein 44 OS=Mus musculus OX=10090 GN=Erp44 PE=1 SV=1	Erp44	Endoplasmic reticulum resident protein 44	17.7169	19.8503	-2.13336	0.973784	0.106222	0.469695	22	22	NaN	15.0114	19.2961	NaN	19.4425	19.4732	20.8122	19.804	NaN	16.579
Q8BG81;Q3UDD3;F6VR84	sp|Q8BG81|PDIP3_MOUSE Polymerase delta-interacting protein 3 OS=Mus musculus OX=10090 GN=Poldip3 PE=1 SV=1;tr|Q3UDD3|Q3UDD3_MOUSE Polymerase delta-interacting protein 3 OS=Mus musculus OX=10090 GN=Poldip3 PE=1 SV=1	Poldip3	Polymerase delta-interacting protein 3	20.0986	18.5081	1.59049	0.97366	0.106253	0.469695	21	21	19.8759	19.9246	17.2986	NaN	17.5833	20.2726	19.2746	NaN	NaN	NaN
P47738;A0A0G2JEU1;A0A0G2JFQ0;A0A0G2JF60;D3YYF3;Q62148;G3UWP3	sp|P47738|ALDH2_MOUSE Aldehyde dehydrogenase, mitochondrial OS=Mus musculus OX=10090 GN=Aldh2 PE=1 SV=1;tr|A0A0G2JEU1|A0A0G2JEU1_MOUSE Aldehyde dehydrogenase, mitochondrial OS=Mus musculus OX=10090 GN=Aldh2 PE=1 SV=1	Aldh2	Aldehyde dehydrogenase, mitochondrial	22.793	23.7502	-0.957269	0.971038	0.106896	0.471625	35	33	22.7781	22.9257	23.5767	22.1566	24.9058	24.3324	23.867	22.6724	23.6236	21.8778
P50516;P50516-2;D3Z1B9;D3YWH3;D3YZ23	sp|P50516|VATA_MOUSE V-type proton ATPase catalytic subunit A OS=Mus musculus OX=10090 GN=Atp6v1a PE=1 SV=2;sp|P50516-2|VATA_MOUSE Isoform 2 of V-type proton ATPase catalytic subunit A OS=Mus musculus OX=10090 GN=Atp6v1a	Atp6v1a	V-type proton ATPase catalytic subunit A	19.423	20.2388	-0.815888	0.970046	0.107141	0.471711	37	37	19.0553	19.5202	20.2732	NaN	20.556	19.7981	20.2718	19.2468	21.038	19.1267
Q9CXT8;D3Z1T9	sp|Q9CXT8|MPPB_MOUSE Mitochondrial-processing peptidase subunit beta OS=Mus musculus OX=10090 GN=Pmpcb PE=1 SV=1	Pmpcb	Mitochondrial-processing peptidase subunit beta	15.4195	17.7812	-2.36174	0.969282	0.107329	0.471711	22	22	NaN	14.4234	15.8203	NaN	19.7421	15.4244	NaN	NaN	NaN	16.4106
Q9Z1Z2	sp|Q9Z1Z2|STRAP_MOUSE Serine-threonine kinase receptor-associated protein OS=Mus musculus OX=10090 GN=Strap PE=1 SV=2	Strap	Serine-threonine kinase receptor-associated protein	17.1223	18.7833	-1.66104	0.967963	0.107656	0.471877	22	22	18.5208	19.3986	18.9659	16.4603	18.8632	18.5834	NaN	15.9247	NaN	15.2442
P62737;A0A494B9T3;A0A0U1RQ96	sp|P62737|ACTA_MOUSE Actin, aortic smooth muscle OS=Mus musculus OX=10090 GN=Acta2 PE=1 SV=1;tr|A0A494B9T3|A0A494B9T3_MOUSE Actin, aortic smooth muscle (Fragment) OS=Mus musculus OX=10090 GN=Acta2 PE=4 SV=1	Acta2	Actin, aortic smooth muscle	26.3223	27.22	-0.897722	0.966187	0.108097	0.471877	26	1	27.5898	27.1358	26.3684	25.3479	26.4099	25.5655	27.7303	26.8833	28.0018	26.6791
A2AL85;Q8BSY0;Q8CBM2;Q3TU40;A2AL81;A2AL77;A2AL83;A2AL79;Q6P8S1;A2AL78;A2AL75;A2AL71;Q9CR06;A2AL74;A2AL76;Q8BSY0-2	tr|A2AL85|A2AL85_MOUSE Aspartyl/asparaginyl beta-hydroxylase OS=Mus musculus OX=10090 GN=Asph PE=1 SV=1;sp|Q8BSY0|ASPH_MOUSE Aspartyl/asparaginyl beta-hydroxylase OS=Mus musculus OX=10090 GN=Asph PE=1 SV=1;tr|Q8CBM2|Q8CBM2_MOUSE Aspartyl/asparaginyl beta-h	Asph	Aspartyl/asparaginyl beta-hydroxylase	19.6182	20.5624	-0.944171	0.965246	0.108331	0.471877	37	37	20.9725	19.2685	20.8114	20.0478	20.8838	20.6841	20.6048	18.4724	19.5394	NaN
H7BX26;Q6A065;A0A0A6YXK7;A0A0A6YX99;Q6A065-2;Q6A065-3;A0A0A6YVZ3;A0A0A6YWV9;A0A0A6YXR9;A0A0A6YXT4	tr|H7BX26|H7BX26_MOUSE Centrosomal protein of 170 kDa OS=Mus musculus OX=10090 GN=Cep170 PE=1 SV=1;sp|Q6A065|CE170_MOUSE Centrosomal protein of 170 kDa OS=Mus musculus OX=10090 GN=Cep170 PE=1 SV=2	Cep170	Centrosomal protein of 170 kDa	17.2409	18.644	-1.40313	0.964193	0.108594	0.471877	70	67	18.7301	18.3253	18.0889	NaN	19.113	17.6273	NaN	NaN	NaN	15.77
Q5SWZ5;F6XZM9	tr|Q5SWZ5|Q5SWZ5_MOUSE Myosin phosphatase Rho-interacting protein OS=Mus musculus OX=10090 GN=Mprip PE=1 SV=1	Mprip		18.3719	20.0727	-1.70081	0.962548	0.109006	0.471877	83	25	18.8178	20.5133	20.1079	16.1089	20.7204	19.6068	20.6447	17.2586	NaN	NaN
Q9DBR0;A0A494B9I1;A0A494BAG5;A0A494BAZ0;A0A494B9W0;A0A494BAT4	sp|Q9DBR0|AKAP8_MOUSE A-kinase anchor protein 8 OS=Mus musculus OX=10090 GN=Akap8 PE=1 SV=1	Akap8	A-kinase anchor protein 8	19.4034	18.0835	1.31992	0.961505	0.109269	0.471877	26	26	NaN	19.9371	18.5907	NaN	16.8379	18.1945	19.1574	NaN	17.748	20.0787
A0A2R8W6J9;Q8R093;Q8CGR7	tr|A0A2R8W6J9|A0A2R8W6J9_MOUSE Uridine phosphorylase OS=Mus musculus OX=10090 GN=Upp2 PE=1 SV=1;tr|Q8R093|Q8R093_MOUSE Uridine phosphorylase OS=Mus musculus OX=10090 GN=Upp2 PE=1 SV=1;sp|Q8CGR7|UPP2_MOUSE Uridine phosphorylase 2 OS=Mus musculus OX=10090 GN	Upp2	Uridine phosphorylase;Uridine phosphorylase 2	25.1596	23.428	1.73159	0.960942	0.10941	0.471877	1	1	NaN	25.6673	22.6364	NaN	21.3892	NaN	24.3069	24.1418	25.3795	25.6697
D3Z3E8;E9PW39;D3YVL0;P23249	tr|D3Z3E8|D3Z3E8_MOUSE Putative helicase MOV-10 OS=Mus musculus OX=10090 GN=Mov10 PE=1 SV=1;tr|E9PW39|E9PW39_MOUSE Putative helicase MOV-10 OS=Mus musculus OX=10090 GN=Mov10 PE=1 SV=1;tr|D3YVL0|D3YVL0_MOUSE Putative helicase MOV-10 OS=Mus musculus OX=10090	Mov10	Putative helicase MOV-10	18.1757	16.2716	1.90407	0.960062	0.109632	0.471877	46	46	16.8234	18.0185	15.0609	NaN	18.367	18.3329	14.8353	NaN	NaN	NaN
Q3TML0;Q922R8	tr|Q3TML0|Q3TML0_MOUSE Protein disulfide-isomerase A6 OS=Mus musculus OX=10090 GN=Pdia6 PE=1 SV=1;sp|Q922R8|PDIA6_MOUSE Protein disulfide-isomerase A6 OS=Mus musculus OX=10090 GN=Pdia6 PE=1 SV=3	Pdia6	Protein disulfide-isomerase A6	23.7164	24.3707	-0.654388	0.96002	0.109643	0.471877	25	25	24.1185	23.3154	24.5463	23.6962	24.6107	24.6249	24.5564	23.2428	24.0218	23.7024
P62827;Q61820	sp|P62827|RAN_MOUSE GTP-binding nuclear protein Ran OS=Mus musculus OX=10090 GN=Ran PE=1 SV=3	Ran	GTP-binding nuclear protein Ran	24.6535	24.0833	0.57022	0.958823	0.109945	0.472289	15	6	24.0672	24.3121	24.1514	24.876	24.0313	24.2318	24.1607	24.7803	24.0057	25.0672
E9QMH7;Q9DBZ1	tr|E9QMH7|E9QMH7_MOUSE Inhibitor of nuclear factor kappa-B kinase-interacting protein OS=Mus musculus OX=10090 GN=Ikbip PE=1 SV=1;sp|Q9DBZ1|IKIP_MOUSE Inhibitor of nuclear factor kappa-B kinase-interacting protein OS=Mus musculus OX=10090 GN=Ikbip PE=1 SV=	Ikbip	Inhibitor of nuclear factor kappa-B kinase-interacting protein	20.59	21.7187	-1.12874	0.955624	0.110758	0.473996	29	26	21.6949	20.1319	21.7524	18.2273	21.7821	21.9586	21.0223	21.3544	22.3418	21.2776
Q9WUM4;E9PX03;E9PZJ0;E9PVJ1;B9EIZ7;Q920M5-3;Q920M5-2;Q920M5;Q920M5-4	sp|Q9WUM4|COR1C_MOUSE Coronin-1C OS=Mus musculus OX=10090 GN=Coro1c PE=1 SV=2	Coro1c	Coronin-1C	20.6445	21.443	-0.798576	0.952014	0.111683	0.477056	22	22	21.7644	21.7715	21.5637	20.2417	20.8244	20.026	21.5545	NaN	21.5082	20.5387
Q91V61;Q91V61-2;Q3U4F0;A0A494BB84	sp|Q91V61|SFXN3_MOUSE Sideroflexin-3 OS=Mus musculus OX=10090 GN=Sfxn3 PE=1 SV=1;sp|Q91V61-2|SFXN3_MOUSE Isoform 2 of Sideroflexin-3 OS=Mus musculus OX=10090 GN=Sfxn3;tr|Q3U4F0|Q3U4F0_MOUSE Sideroflexin-3 OS=Mus musculus OX=10090 GN=Sfxn3 PE=1 SV=1	Sfxn3	Sideroflexin-3	18.894	20.1225	-1.22859	0.949052	0.112447	0.477899	18	17	18.8332	NaN	20.5049	18.4059	20.7745	20.4049	20.638	17.871	19.8621	NaN
Q91VM5;A0A2I3BRL8;A0A2I3BQC0	sp|Q91VM5|RMXL1_MOUSE RNA binding motif protein, X-linked-like-1 OS=Mus musculus OX=10090 GN=Rbmxl1 PE=2 SV=1;tr|A0A2I3BRL8|A0A2I3BRL8_MOUSE Predicted gene 7324 OS=Mus musculus OX=10090 GN=Gm7324 PE=4 SV=1	Rbmxl1	RNA binding motif protein, X-linked-like-1	24.6762	24.0817	0.594433	0.948222	0.112662	0.477899	32	8	24.5222	24.7478	24.4809	24.8517	23.7463	24.95	23.8605	24.5458	23.7989	24.2855
Q3UYV9	sp|Q3UYV9|NCBP1_MOUSE Nuclear cap-binding protein subunit 1 OS=Mus musculus OX=10090 GN=Ncbp1 PE=1 SV=2	Ncbp1	Nuclear cap-binding protein subunit 1	19.2063	17.5069	1.69945	0.94778	0.112777	0.477899	34	34	NaN	19.3249	17.5069	19.7417	NaN	18.5523	NaN	NaN	NaN	NaN
K7N747	tr|K7N747|K7N747_MOUSE Vomeronasal 2, receptor 109 OS=Mus musculus OX=10090 GN=Vmn2r109 PE=1 SV=1	Vmn2r109		27.2535	28.393	-1.13957	0.947409	0.112873	0.477899	1	1	NaN	NaN	28.886	NaN	NaN	27.1375	28.026	NaN	28.2671	27.3694
P51863	sp|P51863|VA0D1_MOUSE V-type proton ATPase subunit d 1 OS=Mus musculus OX=10090 GN=Atp6v0d1 PE=1 SV=2	Atp6v0d1	V-type proton ATPase subunit d 1	19.3042	21.2668	-1.9626	0.9472	0.112928	0.477899	16	16	NaN	16.324	21.0078	20.8407	20.3494	20.7479	22.1861	NaN	21.5239	NaN
A2AWT5;A2AWT6;A2AWT7;P25976;P25976-2;E9Q4A8;G3UZW9	tr|A2AWT5|A2AWT5_MOUSE Nucleolar transcription factor 1 OS=Mus musculus OX=10090 GN=Ubtf PE=1 SV=1;tr|A2AWT6|A2AWT6_MOUSE Nucleolar transcription factor 1 OS=Mus musculus OX=10090 GN=Ubtf PE=1 SV=1;tr|A2AWT7|A2AWT7_MOUSE Nucleolar transcription factor 1 OS	Ubtf	Nucleolar transcription factor 1	24.9396	23.1836	1.75592	0.945214	0.113445	0.479201	44	44	23.6082	24.937	25.5668	26.5746	24.9002	25.2033	22.1899	23.4795	19.6531	24.5034
Q61941;Q8C9V5;Q8BGK0;E9Q8F4	sp|Q61941|NNTM_MOUSE NAD(P) transhydrogenase, mitochondrial OS=Mus musculus OX=10090 GN=Nnt PE=1 SV=2;tr|Q8C9V5|Q8C9V5_MOUSE NAD(P) transhydrogenase, mitochondrial OS=Mus musculus OX=10090 GN=Nnt PE=1 SV=1;tr|Q8BGK0|Q8BGK0_MOUSE NAD(P) transhydrogenase, mi	Nnt	NAD(P) transhydrogenase, mitochondrial	18.5868	20.1228	-1.53596	0.943417	0.113916	0.479412	52	52	18.6554	19.1541	18.992	15.4844	21.201	20.7031	20.7399	18.9904	21.0257	18.6022
Q9JL35	sp|Q9JL35|HMGN5_MOUSE High mobility group nucleosome-binding domain-containing protein 5 OS=Mus musculus OX=10090 GN=Hmgn5 PE=1 SV=2	Hmgn5	High mobility group nucleosome-binding domain-containing protein 5	20.7902	18.7349	2.05525	0.940555	0.114669	0.479881	32	32	21.3783	21.0519	17.1342	22.2955	17.6923	18.7795	NaN	21.0337	NaN	NaN
Q8BG30	sp|Q8BG30|NELFA_MOUSE Negative elongation factor A OS=Mus musculus OX=10090 GN=Nelfa PE=1 SV=1	Nelfa	Negative elongation factor A	19.517	21.0219	-1.5049	0.940044	0.114804	0.479881	16	16	21.0219	19.6968	NaN	19.345	NaN	19.5092	NaN	NaN	NaN	NaN
P57780	sp|P57780|ACTN4_MOUSE Alpha-actinin-4 OS=Mus musculus OX=10090 GN=Actn4 PE=1 SV=1	Actn4	Alpha-actinin-4	23.8288	24.369	-0.540162	0.9389	0.115106	0.479881	51	2	23.9801	23.9116	24.5816	23.6487	24.4773	23.8018	24.2928	23.7455	24.5131	24.0366
C0HKD9;C0HKD8	sp|C0HKD9|MFA1B_MOUSE Microfibrillar-associated protein 1B OS=Mus musculus OX=10090 GN=Mfap1b PE=1 SV=1;sp|C0HKD8|MFA1A_MOUSE Microfibrillar-associated protein 1A OS=Mus musculus OX=10090 GN=Mfap1a PE=1 SV=1			21.3043	20.1453	1.15896	0.938255	0.115278	0.479881	16	16	20.4762	21.269	20.7129	21.9943	19.2469	20.6496	NaN	NaN	NaN	NaN
B7FAU9;B7FAV1;F6XC15;J3JS91;F6Z2C0;Q8BTM8-2;F7AVL7	tr|B7FAU9|B7FAU9_MOUSE Filamin, alpha OS=Mus musculus OX=10090 GN=Flna PE=1 SV=1;tr|B7FAV1|B7FAV1_MOUSE Filamin, alpha (Fragment) OS=Mus musculus OX=10090 GN=Flna PE=1 SV=1	Flna		25.723	26.3913	-0.668343	0.937056	0.115596	0.479881	199	1	26.2098	26.1859	26.101	24.7078	26.2302	25.6171	26.6547	26.1779	26.7608	25.9261
Q5RKN9;P47753;A0A0G2JE27	tr|Q5RKN9|Q5RKN9_MOUSE F-actin-capping protein subunit alpha OS=Mus musculus OX=10090 GN=Capza1 PE=1 SV=1;sp|P47753|CAZA1_MOUSE F-actin-capping protein subunit alpha-1 OS=Mus musculus OX=10090 GN=Capza1 PE=1 SV=4	Capza1	F-actin-capping protein subunit alpha-1	20.1736	20.9702	-0.796598	0.935602	0.115984	0.479881	12	12	21.259	20.8634	20.8233	19.6515	21.2936	21.0203	19.9139	19.4971	21.561	19.8356
Q4VAA2;A0A087WNP6;Q4VAA2-2;A0A087WRM0;A0A087WS49;F8WGL9	sp|Q4VAA2|CDV3_MOUSE Protein CDV3 OS=Mus musculus OX=10090 GN=Cdv3 PE=1 SV=2;tr|A0A087WNP6|A0A087WNP6_MOUSE Protein CDV3 OS=Mus musculus OX=10090 GN=Cdv3 PE=1 SV=1;sp|Q4VAA2-2|CDV3_MOUSE Isoform 2 of Protein CDV3 OS=Mus musculus OX=10090 GN=Cdv3	Cdv3	Protein CDV3	20.5127	21.1224	-0.609717	0.933771	0.116474	0.479881	15	15	21.7525	20.5688	20.753	20.3685	21.5701	20.7747	20.7753	20.2754	20.7611	20.576
Q8BT60;Q9D6C8;Q3UYN2;Q9Z140;Q8BLR2	sp|Q8BT60|CPNE3_MOUSE Copine-3 OS=Mus musculus OX=10090 GN=Cpne3 PE=1 SV=2	Cpne3	Copine-3	19.229	18.0886	1.14034	0.93352	0.116541	0.479881	18	18	16.8586	19.3812	19.3988	19.3778	18.372	18.9279	17.7252	NaN	NaN	NaN
Q62048;D3Z375;Q62048-2	sp|Q62048|PEA15_MOUSE Astrocytic phosphoprotein PEA-15 OS=Mus musculus OX=10090 GN=Pea15 PE=1 SV=1;tr|D3Z375|D3Z375_MOUSE Phosphoprotein-enriched in astrocytes 15A (Fragment) OS=Mus musculus OX=10090 GN=Pea15a PE=1 SV=1;sp|Q62048-2|PEA15_MOUSE Isoform 2 of	Pea15;Pea15a	Astrocytic phosphoprotein PEA-15	15.9377	17.8046	-1.8669	0.93323	0.116619	0.479881	8	8	17.6385	NaN	19.9403	16.2982	15.9373	15.5772	17.7023	NaN	NaN	NaN
Q91WK2	sp|Q91WK2|EIF3H_MOUSE Eukaryotic translation initiation factor 3 subunit H OS=Mus musculus OX=10090 GN=Eif3h PE=1 SV=1	Eif3h	Eukaryotic translation initiation factor 3 subunit H	19.6416	21.2755	-1.63396	0.933107	0.116652	0.479881	23	23	22.1471	21.1767	21.3597	16.9671	20.534	20.7809	20.4401	NaN	21.8967	NaN
Q99LI7	sp|Q99LI7|CSTF3_MOUSE Cleavage stimulation factor subunit 3 OS=Mus musculus OX=10090 GN=Cstf3 PE=1 SV=1	Cstf3	Cleavage stimulation factor subunit 3	18.7684	16.9037	1.86466	0.93257	0.116797	0.479881	30	30	NaN	18.9696	17.8922	17.3328	15.9152	20.0028	NaN	NaN	NaN	NaN
O54946;A0A0G2JER9;O54946-2;G3X8S5;F6YRQ2;A0A0G2JGN9;A0A0G2JEI3;Q9QYI8;A0A087WP03	sp|O54946|DNJB6_MOUSE DnaJ homolog subfamily B member 6 OS=Mus musculus OX=10090 GN=Dnajb6 PE=1 SV=4;tr|A0A0G2JER9|A0A0G2JER9_MOUSE DnaJ homolog subfamily B member 6 OS=Mus musculus OX=10090 GN=Dnajb6 PE=1 SV=1;sp|O54946-2|DNJB6_MOUSE Isoform B of DnaJ hom	Dnajb6	DnaJ homolog subfamily B member 6	18.7674	20.3485	-1.58108	0.932335	0.11686	0.479881	14	13	NaN	19.1197	19.1535	19.6848	21.5434	17.5601	NaN	18.705	NaN	NaN
Q9JKF1;A0A0U1RNG5;A0A0U1RPU3;A0A0U1RPI2	sp|Q9JKF1|IQGA1_MOUSE Ras GTPase-activating-like protein IQGAP1 OS=Mus musculus OX=10090 GN=Iqgap1 PE=1 SV=2	Iqgap1	Ras GTPase-activating-like protein IQGAP1	21.1099	22.0764	-0.966412	0.931917	0.116972	0.479881	98	93	20.555	21.1055	22.648	21.003	22.743	22.3417	22.017	21.371	22.4188	19.7285
Q9DBH5	sp|Q9DBH5|LMAN2_MOUSE Vesicular integral-membrane protein VIP36 OS=Mus musculus OX=10090 GN=Lman2 PE=1 SV=2	Lman2	Vesicular integral-membrane protein VIP36	19.3438	16.8629	2.48095	0.929421	0.117646	0.480917	18	18	NaN	18.472	13.4958	19.7069	19.2761	19.8527	17.8167	NaN	NaN	NaN
Q9WVK4	sp|Q9WVK4|EHD1_MOUSE EH domain-containing protein 1 OS=Mus musculus OX=10090 GN=Ehd1 PE=1 SV=1	Ehd1	EH domain-containing protein 1	20.2651	21.4959	-1.23075	0.926394	0.118469	0.481604	38	23	21.8325	21.4168	21.1451	17.201	21.2356	20.8623	21.9091	21.2091	21.357	20.6364
Q00899;Q3TTC2	sp|Q00899|TYY1_MOUSE Transcriptional repressor protein YY1 OS=Mus musculus OX=10090 GN=Yy1 PE=1 SV=1	Yy1	Transcriptional repressor protein YY1	19.4198	18.2556	1.16412	0.925877	0.118611	0.481604	14	13	NaN	19.5023	18.5031	19.8966	18.0082	18.8604	NaN	NaN	NaN	NaN
O70251;A0A087WS46;G3UX43;M0QWK5;M0QWH8;G3UZ47	sp|O70251|EF1B_MOUSE Elongation factor 1-beta OS=Mus musculus OX=10090 GN=Eef1b PE=1 SV=5;tr|A0A087WS46|A0A087WS46_MOUSE Eukaryotic translation elongation factor 1 beta 2 OS=Mus musculus OX=10090 GN=Eef1b2 PE=1 SV=1	Eef1b;Eef1b2	Elongation factor 1-beta	23.5779	24.1346	-0.556691	0.92519	0.118798	0.481604	13	13	24.284	23.7122	23.9637	23.0481	24.2278	23.4482	24.0938	24.0064	24.1036	23.6747
Q8VHX6;Q8VHX6-2	sp|Q8VHX6|FLNC_MOUSE Filamin-C OS=Mus musculus OX=10090 GN=Flnc PE=1 SV=3;sp|Q8VHX6-2|FLNC_MOUSE Isoform 2 of Filamin-C OS=Mus musculus OX=10090 GN=Flnc	Flnc	Filamin-C	24.8844	25.4573	-0.572883	0.921665	0.119766	0.481604	169	169	25.1168	25.1502	25.405	24.2692	25.4662	24.807	25.5842	25.2128	25.7142	24.9828
Q99PT1	sp|Q99PT1|GDIR1_MOUSE Rho GDP-dissociation inhibitor 1 OS=Mus musculus OX=10090 GN=Arhgdia PE=1 SV=3	Arhgdia	Rho GDP-dissociation inhibitor 1	20.9237	22.2208	-1.29709	0.92159	0.119787	0.481604	14	14	22.9659	21.307	21.735	21.5426	21.9617	21.7728	NaN	19.0726	NaN	NaN
Q9EQH3	sp|Q9EQH3|VPS35_MOUSE Vacuolar protein sorting-associated protein 35 OS=Mus musculus OX=10090 GN=Vps35 PE=1 SV=1	Vps35	Vacuolar protein sorting-associated protein 35	22.0172	22.6941	-0.67693	0.921574	0.119792	0.481604	43	43	22.2982	22.4925	22.687	21.2447	22.7859	22.7626	22.7699	22.2277	22.9297	21.3585
O08579;I7HJS1;Q3THM8;B7FAU5;D6RFS0	sp|O08579|EMD_MOUSE Emerin OS=Mus musculus OX=10090 GN=Emd PE=1 SV=1;tr|I7HJS1|I7HJS1_MOUSE Emerin OS=Mus musculus OX=10090 GN=Emd PE=1 SV=1;tr|Q3THM8|Q3THM8_MOUSE Emerin OS=Mus musculus OX=10090 GN=Emd PE=1 SV=1;tr|B7FAU5|B7FAU5_MOUSE Emerin OS=Mus muscul	Emd	Emerin	21.4428	20.5187	0.924046	0.920953	0.119963	0.481604	22	22	19.7435	21.4476	21.2065	20.7567	21.3178	21.6636	19.807	21.9032	NaN	NaN
Q9QUR6	sp|Q9QUR6|PPCE_MOUSE Prolyl endopeptidase OS=Mus musculus OX=10090 GN=Prep PE=1 SV=1	Prep	Prolyl endopeptidase	18.2671	20.0308	-1.76376	0.920323	0.120137	0.481604	43	43	21.2077	16.999	18.0958	19.4135	20.789	18.3888	NaN	NaN	NaN	NaN
G5E8N7;Q9JLV6;E9Q9A5;Q9JLV6-2;A0A0J9YVJ6;A0A140LIZ1;A0A0J9YV48;A0A0J9YTV1;A0A0J9YUF9;A0A0J9YUT2;A0A0J9YVH5;A0A140LJ53	tr|G5E8N7|G5E8N7_MOUSE Bifunctional polynucleotide phosphatase/kinase OS=Mus musculus OX=10090 GN=Pnkp PE=1 SV=1;sp|Q9JLV6|PNKP_MOUSE Bifunctional polynucleotide phosphatase/kinase OS=Mus musculus OX=10090 GN=Pnkp PE=1 SV=2;tr|E9Q9A5|E9Q9A5_MOUSE Bifunctio	Pnkp	Bifunctional polynucleotide phosphatase/kinase;Polynucleotide 3-phosphatase;Polynucleotide 5-hydroxyl-kinase	19.6734	20.9779	-1.30446	0.918293	0.1207	0.482634	26	26	20.7126	19.8194	NaN	20.8936	NaN	18.5797	21.2431	NaN	NaN	19.401
Q3U9G9;A0A0A6YXT6;A0A0A6YW01;A0A0A6YXW3;A0A0A6YY12;A0A0A6YWS3	sp|Q3U9G9|LBR_MOUSE Delta(14)-sterol reductase OS=Mus musculus OX=10090 GN=Lbr PE=1 SV=2	Lbr	Lamin-B receptor	21.664	20.8538	0.81013	0.917871	0.120817	0.482634	24	24	20.1893	22.1678	21.5648	22.0469	20.6017	20.9965	21.0596	22.2076	NaN	20.9011
Q9Z0R4;E9Q3I4;E9Q0N0;Q9Z0R4-2;E9Q3I5;E9Q3I8;E9Q3I9;Q6NZJ5;D3Z6P4;A0A338P6L8;A0A338P6K7;F6R6C8;Q6J1S9;F6ZLP6;A0A338P7I4;F6U8U1	sp|Q9Z0R4|ITSN1_MOUSE Intersectin-1 OS=Mus musculus OX=10090 GN=Itsn1 PE=1 SV=2;tr|E9Q3I4|E9Q3I4_MOUSE Intersectin-1 OS=Mus musculus OX=10090 GN=Itsn1 PE=1 SV=1;tr|E9Q0N0|E9Q0N0_MOUSE Intersectin-1 OS=Mus musculus OX=10090 GN=Itsn1 PE=1 SV=1;sp|Q9Z0R4-2|IT	Itsn1	Intersectin-1	16.9048	18.1676	-1.26277	0.914346	0.121802	0.485717	46	25	NaN	16.443	19.0146	16.3777	18.9513	16.0938	16.7316	18.7048	17.973	NaN
Q8VDJ3;A0A087WP83;A0A087WS92;A0A087WPC5;A0A087WQY9;A0A087WNQ4;A0A087WPH2	sp|Q8VDJ3|VIGLN_MOUSE Vigilin OS=Mus musculus OX=10090 GN=Hdlbp PE=1 SV=1;tr|A0A087WP83|A0A087WP83_MOUSE Vigilin OS=Mus musculus OX=10090 GN=Hdlbp PE=1 SV=1	Hdlbp	Vigilin	23.177	23.7942	-0.61719	0.909358	0.123209	0.487336	77	77	23.4591	23.4912	23.6435	22.2787	23.6853	23.266	23.9831	23.4088	24.2	23.4403
Q9D8N0	sp|Q9D8N0|EF1G_MOUSE Elongation factor 1-gamma OS=Mus musculus OX=10090 GN=Eef1g PE=1 SV=3	Eef1g	Elongation factor 1-gamma	23.9853	24.5365	-0.551161	0.908817	0.123362	0.487336	31	31	24.2263	24.1338	24.3158	23.65	24.3596	23.965	24.965	24.0788	24.8155	24.0988
Q8BGD9;B2RWE8	sp|Q8BGD9|IF4B_MOUSE Eukaryotic translation initiation factor 4B OS=Mus musculus OX=10090 GN=Eif4b PE=1 SV=1;tr|B2RWE8|B2RWE8_MOUSE Eif4b protein OS=Mus musculus OX=10090 GN=Eif4b PE=1 SV=1	Eif4b	Eukaryotic translation initiation factor 4B	21.4605	23.0602	-1.59969	0.908514	0.123449	0.487336	28	28	24.4178	23.6617	23.5469	22.8564	23.3079	22.4245	21.9596	18.3628	22.0688	19.9973
Q99K41	sp|Q99K41|EMIL1_MOUSE EMILIN-1 OS=Mus musculus OX=10090 GN=Emilin1 PE=1 SV=1	Emilin1	EMILIN-1	22.1048	23.3562	-1.25142	0.908369	0.12349	0.487336	53	52	23.2144	22.1993	22.2256	19.2014	23.1245	23.0224	23.9809	23.0563	24.2357	23.0447
P39053-6;P39053-4;P39053-5;P39053;A0A0J9YUE9;A0A0J9YUN4;P39053-3;F6W8Z8;F6TH70;F6RRH9;D6RH60	sp|P39053-6|DYN1_MOUSE Isoform 6 of Dynamin-1 OS=Mus musculus OX=10090 GN=Dnm1;sp|P39053-4|DYN1_MOUSE Isoform 4 of Dynamin-1 OS=Mus musculus OX=10090 GN=Dnm1;sp|P39053-5|DYN1_MOUSE Isoform 5 of Dynamin-1 OS=Mus musculus OX=10090 GN=Dnm1;sp|P39053|DYN1_MOUS	Dnm1	Dynamin-1	18.8187	20.0717	-1.25303	0.907456	0.12375	0.487357	47	38	NaN	18.0729	19.8553	20.2351	19.8982	20.0155	19.9944	16.9513	20.539	NaN
Q8K1N2;Q8K1N2-2;D3Z069;F6QU68;D3Z231	sp|Q8K1N2|PHLB2_MOUSE Pleckstrin homology-like domain family B member 2 OS=Mus musculus OX=10090 GN=Phldb2 PE=1 SV=2;sp|Q8K1N2-2|PHLB2_MOUSE Isoform 2 of Pleckstrin homology-like domain family B member 2 OS=Mus musculus OX=10090 GN=Phldb2;tr|D3Z069|D3Z069_	Phldb2	Pleckstrin homology-like domain family B member 2	18.9373	20.0073	-1.07002	0.906824	0.12393	0.487357	62	61	20.3742	20.5565	20.2698	17.3425	19.869	19.4313	19.0983	18.4187	20.4251	NaN
Q9Z1Z0;Q9Z1Z0-2;Q9Z1Z0-4;Q9Z1Z0-3;A0A0J9YUG0	sp|Q9Z1Z0|USO1_MOUSE General vesicular transport factor p115 OS=Mus musculus OX=10090 GN=Uso1 PE=1 SV=2;sp|Q9Z1Z0-2|USO1_MOUSE Isoform 2 of General vesicular transport factor p115 OS=Mus musculus OX=10090 GN=Uso1;sp|Q9Z1Z0-4|USO1_MOUSE Isoform 4 of General	Uso1	General vesicular transport factor p115	17.6159	18.9796	-1.36372	0.905061	0.124434	0.487357	44	44	NaN	18.1199	19.1486	15.911	19.6403	18.8168	19.3503	NaN	17.7792	NaN
F8VPU2;E9Q805	sp|F8VPU2|FARP1_MOUSE FERM, ARHGEF and pleckstrin domain-containing protein 1 OS=Mus musculus OX=10090 GN=Farp1 PE=1 SV=1	Farp1	FERM, RhoGEF and pleckstrin domain-containing protein 1	19.4108	20.8888	-1.478	0.904811	0.124506	0.487357	48	47	21.3968	20.624	20.6461	15.8893	20.6257	20.1249	19.7984	21.1218	21.9771	19.2941
P54103;E9Q9H3;E9Q9H2;Q3TRX6	sp|P54103|DNJC2_MOUSE DnaJ homolog subfamily C member 2 OS=Mus musculus OX=10090 GN=Dnajc2 PE=1 SV=2;tr|E9Q9H3|E9Q9H3_MOUSE DnaJ homolog subfamily C member 2 OS=Mus musculus OX=10090 GN=Dnajc2 PE=1 SV=1;tr|E9Q9H2|E9Q9H2_MOUSE DnaJ homolog subfamily C membe	Dnajc2	DnaJ homolog subfamily C member 2;DnaJ homolog subfamily C member 2, N-terminally processed	17.1137	18.7997	-1.68599	0.902601	0.125141	0.487357	24	24	19.8382	19.1708	19.3113	NaN	19.4656	14.8054	16.5835	17.315	NaN	17.1634
Q3UHX2	sp|Q3UHX2|HAP28_MOUSE 28 kDa heat- and acid-stable phosphoprotein OS=Mus musculus OX=10090 GN=Pdap1 PE=1 SV=1	Pdap1	28 kDa heat- and acid-stable phosphoprotein	21.0513	22.3873	-1.336	0.901899	0.125343	0.487357	9	9	23.1545	22.242	22.1203	21.9313	22.2698	21.4566	22.0045	18.5753	NaN	NaN
Q9Z315;A0A494B9E9	sp|Q9Z315|SNUT1_MOUSE U4/U6.U5 tri-snRNP-associated protein 1 OS=Mus musculus OX=10090 GN=Sart1 PE=1 SV=1	Sart1	U4/U6.U5 tri-snRNP-associated protein 1	19.6347	18.3957	1.23894	0.901743	0.125388	0.487357	37	37	17.0399	19.7762	19.3744	19.2481	18.7729	19.8798	NaN	NaN	NaN	NaN
P11440;D3Z2T9;Q3V3A1-3;Q3V3A1	sp|P11440|CDK1_MOUSE Cyclin-dependent kinase 1 OS=Mus musculus OX=10090 GN=Cdk1 PE=1 SV=3;tr|D3Z2T9|D3Z2T9_MOUSE Cyclin-dependent kinase 1 (Fragment) OS=Mus musculus OX=10090 GN=Cdk1 PE=1 SV=1	Cdk1	Cyclin-dependent kinase 1	21.3203	19.5945	1.72579	0.90164	0.125418	0.487357	22	21	21.0354	22.0249	20.1724	22.1968	17.5758	NaN	NaN	21.8054	NaN	19.2542
Q91VE6;Q91VE6-2;E0CXU3	sp|Q91VE6|MK67I_MOUSE MKI67 FHA domain-interacting nucleolar phosphoprotein OS=Mus musculus OX=10090 GN=Nifk PE=1 SV=1;sp|Q91VE6-2|MK67I_MOUSE Isoform 2 of MKI67 FHA domain-interacting nucleolar phosphoprotein OS=Mus musculus OX=10090 GN=Nifk	Nifk	MKI67 FHA domain-interacting nucleolar phosphoprotein	17.9227	19.2374	-1.31479	0.895282	0.127268	0.492865	17	17	19.1653	17.4274	19.3095	18.9339	NaN	16.7083	NaN	18.621	NaN	NaN
P54775;A0A140LIZ5	sp|P54775|PRS6B_MOUSE 26S proteasome regulatory subunit 6B OS=Mus musculus OX=10090 GN=Psmc4 PE=1 SV=2;tr|A0A140LIZ5|A0A140LIZ5_MOUSE 26S proteasome regulatory subunit 6B OS=Mus musculus OX=10090 GN=Psmc4 PE=1 SV=1	Psmc4	26S protease regulatory subunit 6B	18.5587	20.0419	-1.4832	0.893196	0.12788	0.493921	38	38	18.1138	18.9588	21.1778	17.9115	20.5958	20.7436	19.6984	19.5515	20.6236	15.628
P97822;P97822-2;E9Q5H2;E9PZF5;E9Q0X5;E9Q2G1;A0A0G2JEK9;P97822-3	sp|P97822|AN32E_MOUSE Acidic leucine-rich nuclear phosphoprotein 32 family member E OS=Mus musculus OX=10090 GN=Anp32e PE=1 SV=2;sp|P97822-2|AN32E_MOUSE Isoform 2 of Acidic leucine-rich nuclear phosphoprotein 32 family member E OS=Mus musculus OX=10090 GN=	Anp32e	Acidic leucine-rich nuclear phosphoprotein 32 family member E	22.2415	21.2902	0.951352	0.89288	0.127973	0.493921	11	11	20.8601	23.4517	20.951	22.4593	21.6158	22.6775	21.7338	20.5799	NaN	22.0394
Q8C483;P26638;A2AFS0;A2AFS1	tr|Q8C483|Q8C483_MOUSE Serine--tRNA ligase, cytoplasmic OS=Mus musculus OX=10090 GN=Sars PE=1 SV=1;sp|P26638|SYSC_MOUSE Serine--tRNA ligase, cytoplasmic OS=Mus musculus OX=10090 GN=Sars PE=1 SV=3;tr|A2AFS0|A2AFS0_MOUSE Serine--tRNA ligase, cytoplasmic (Fra	Sars	Serine--tRNA ligase, cytoplasmic	17.5366	19.3446	-1.80796	0.889569	0.128953	0.49473	34	34	16.1522	18.5377	19.9464	17.8679	20.2558	19.1426	19.9734	NaN	20.3952	14.5983
A0A0N4SVC2;E9QP00;Q6PFR5;A0A0N4SV13	tr|A0A0N4SVC2|A0A0N4SVC2_MOUSE Transformer-2 protein homolog alpha OS=Mus musculus OX=10090 GN=Tra2a PE=1 SV=1;tr|E9QP00|E9QP00_MOUSE Transformer-2 protein homolog alpha OS=Mus musculus OX=10090 GN=Tra2a PE=1 SV=1;sp|Q6PFR5|TRA2A_MOUSE Transformer-2 protei	Tra2a	Transformer-2 protein homolog alpha	20.8769	19.6258	1.25102	0.888633	0.129231	0.49473	10	10	NaN	20.7943	20.4664	NaN	18.7853	20.8796	NaN	20.9567	NaN	NaN
Q9WTX6;Q3TPM3;D3Z2H3;A0A0N4SUW1;D3YUS8	sp|Q9WTX6|CUL1_MOUSE Cullin-1 OS=Mus musculus OX=10090 GN=Cul1 PE=1 SV=1;tr|Q3TPM3|Q3TPM3_MOUSE Cullin-1 (Fragment) OS=Mus musculus OX=10090 GN=Cul1 PE=1 SV=1	Cul1	Cullin-1	18.2574	16.7554	1.50204	0.888511	0.129267	0.49473	39	39	NaN	18.811	18.2683	18.473	16.9125	17.4883	NaN	NaN	15.0852	NaN
P68372	sp|P68372|TBB4B_MOUSE Tubulin beta-4B chain OS=Mus musculus OX=10090 GN=Tubb4b PE=1 SV=1	Tubb4b	Tubulin beta-4B chain	25.5222	26.2263	-0.704097	0.884341	0.130515	0.4952	40	1	25.7551	25.8736	26.2874	24.884	26.9744	26.5762	26.1034	25.1736	26.0111	25.1035
Q9DBJ1	sp|Q9DBJ1|PGAM1_MOUSE Phosphoglycerate mutase 1 OS=Mus musculus OX=10090 GN=Pgam1 PE=1 SV=3	Pgam1	Phosphoglycerate mutase 1	17.3373	18.9894	-1.65209	0.883836	0.130666	0.4952	17	14	17.6654	18.2713	19.6434	18.7486	19.9094	NaN	NaN	NaN	18.7392	14.9919
Q8BUM3	sp|Q8BUM3|PTN7_MOUSE Tyrosine-protein phosphatase non-receptor type 7 OS=Mus musculus OX=10090 GN=Ptpn7 PE=1 SV=1	Ptpn7	Tyrosine-protein phosphatase non-receptor type 7	29.2551	30.7142	-1.45913	0.883636	0.130727	0.4952	1	1	NaN	29.9965	31.4245	NaN	28.8506	30.0032	29.688	28.667	32.8938	28.3537
Q9DAW9;A0A0G2JDV8;A0A0G2JFC8;A0A0G2JFG3	sp|Q9DAW9|CNN3_MOUSE Calponin-3 OS=Mus musculus OX=10090 GN=Cnn3 PE=1 SV=1;tr|A0A0G2JDV8|A0A0G2JDV8_MOUSE Calponin OS=Mus musculus OX=10090 GN=Cnn3 PE=1 SV=1	Cnn3	Calponin-3	24.2871	24.9249	-0.637801	0.881916	0.131245	0.4952	21	10	25.0939	24.7507	24.9453	23.2072	25.0588	24.8348	24.8438	24.4864	24.6826	24.1564
Q8BGJ5;Q922I7;Q8CB58;P17225;E9QMW9;E9Q279;F7DCW4;E9PZ39;F7AXP1	tr|Q8BGJ5|Q8BGJ5_MOUSE MCG13402, isoform CRA_a OS=Mus musculus OX=10090 GN=Ptbp1 PE=1 SV=1;tr|Q922I7|Q922I7_MOUSE MCG13402, isoform CRA_c OS=Mus musculus OX=10090 GN=Ptbp1 PE=1 SV=1;tr|Q8CB58|Q8CB58_MOUSE MCG13402, isoform CRA_d OS=Mus musculus OX=10090 GN	Ptbp1	Polypyrimidine tract-binding protein 1	24.5318	23.9974	0.534352	0.880904	0.131552	0.4952	29	24	23.6682	24.5633	24.0035	24.2197	23.7858	24.8619	24.1757	24.3856	24.3539	24.6283
O35129;F6QPR1;F6Q8V7	sp|O35129|PHB2_MOUSE Prohibitin-2 OS=Mus musculus OX=10090 GN=Phb2 PE=1 SV=1;tr|F6QPR1|F6QPR1_MOUSE Prohibitin-2 (Fragment) OS=Mus musculus OX=10090 GN=Phb2 PE=1 SV=1	Phb2	Prohibitin-2	19.7463	21.3386	-1.59235	0.880739	0.131602	0.4952	20	20	21.7877	20.0366	20.7725	21.028	21.8241	21.7462	21.0864	16.1743	21.2225	NaN
P46061;A0A2R8VHK9;A0A2R8W753	sp|P46061|RAGP1_MOUSE Ran GTPase-activating protein 1 OS=Mus musculus OX=10090 GN=Rangap1 PE=1 SV=2	Rangap1	Ran GTPase-activating protein 1	21.3126	22.1554	-0.842786	0.879729	0.131908	0.4952	35	35	22.1584	22.3726	22.5434	20.2785	21.8931	21.9897	22.4297	20.6097	21.7523	NaN
Q3TGU7;P50580;P50580-2	tr|Q3TGU7|Q3TGU7_MOUSE Proliferation-associated 2G4 OS=Mus musculus OX=10090 GN=Pa2g4 PE=1 SV=1;sp|P50580|PA2G4_MOUSE Proliferation-associated protein 2G4 OS=Mus musculus OX=10090 GN=Pa2g4 PE=1 SV=3;sp|P50580-2|PA2G4_MOUSE Isoform 2 of Proliferation-associ	Pa2g4	Proliferation-associated protein 2G4	19.9603	20.893	-0.932725	0.879488	0.131981	0.4952	24	24	21.8407	20.1029	21.263	21.2925	20.323	19.9853	20.7008	20.2711	20.3375	18.1496
P61255;B1ARA3;B1ARA5	sp|P61255|RL26_MOUSE 60S ribosomal protein L26 OS=Mus musculus OX=10090 GN=Rpl26 PE=1 SV=1;tr|B1ARA3|B1ARA3_MOUSE 60S ribosomal protein L26 (Fragment) OS=Mus musculus OX=10090 GN=Rpl26 PE=1 SV=1;tr|B1ARA5|B1ARA5_MOUSE 60S ribosomal protein L26 OS=Mus muscu	Rpl26	60S ribosomal protein L26	22.9234	23.8998	-0.976446	0.879467	0.131988	0.4952	10	10	25.2082	23.6408	24.1332	24.5247	23.4606	22.5461	23.576	21.991	23.1211	21.9144
Q9ET54-6;Q9ET54-4;Q9ET54;Q9ET54-3;Q9ET54-2;D3Z1J5	sp|Q9ET54-6|PALLD_MOUSE Isoform 6 of Palladin OS=Mus musculus OX=10090 GN=Palld;sp|Q9ET54-4|PALLD_MOUSE Isoform 4 of Palladin OS=Mus musculus OX=10090 GN=Palld;sp|Q9ET54|PALLD_MOUSE Palladin OS=Mus musculus OX=10090 GN=Palld PE=1 SV=2;sp|Q9ET54-3|PALLD_MOU	Palld	Palladin	21.3932	22.2704	-0.877187	0.879185	0.132073	0.4952	48	10	22.7392	22.6155	21.7752	20.2792	21.4683	20.339	22.5347	21.8263	22.8348	21.9062
Q8BMK4	sp|Q8BMK4|CKAP4_MOUSE Cytoskeleton-associated protein 4 OS=Mus musculus OX=10090 GN=Ckap4 PE=1 SV=2	Ckap4	Cytoskeleton-associated protein 4	24.6505	25.1887	-0.538231	0.878253	0.132357	0.4952	55	55	25.0464	24.4713	25.1958	24.1889	24.9754	24.8679	25.4069	25.0823	25.3192	24.6422
E9QKR1;A0A0A6YW06;Q03173-6;Q03173-3;Q03173-4;A0A0A6YXC8;J3QNM3;E9QKQ9;Q03173-5;Q03173-2;A0A0A6YVZ6	tr|E9QKR1|E9QKR1_MOUSE Protein enabled homolog OS=Mus musculus OX=10090 GN=Enah PE=1 SV=2;tr|A0A0A6YW06|A0A0A6YW06_MOUSE Protein enabled homolog OS=Mus musculus OX=10090 GN=Enah PE=1 SV=1;sp|Q03173-6|ENAH_MOUSE Isoform 6 of Protein enabled homolog OS=Mus m	Enah	Protein enabled homolog	15.7707	18.3003	-2.52953	0.875196	0.133292	0.495688	25	1	17.0384	18.16	19.2859	NaN	18.5764	13.3815	NaN	NaN	NaN	NaN
Q9Z247	sp|Q9Z247|FKBP9_MOUSE Peptidyl-prolyl cis-trans isomerase FKBP9 OS=Mus musculus OX=10090 GN=Fkbp9 PE=1 SV=1	Fkbp9	Peptidyl-prolyl cis-trans isomerase FKBP9	16.4457	19.1009	-2.65523	0.874748	0.133429	0.495688	22	22	16.0257	13.7039	20.0547	NaN	19.8158	20.0591	20.5073	15.5739	NaN	NaN
P59325;Q8BVV6;A0A1Y7VJG2;A0A1Y7VNP4;A0A1Y7VKT5;A0A1Y7VLQ0;A0A1Y7VLL6;A0A1Y7VLK2	sp|P59325|IF5_MOUSE Eukaryotic translation initiation factor 5 OS=Mus musculus OX=10090 GN=Eif5 PE=1 SV=1;tr|Q8BVV6|Q8BVV6_MOUSE Eukaryotic translation initiation factor 5 OS=Mus musculus OX=10090 GN=Eif5 PE=1 SV=1;tr|A0A1Y7VJG2|A0A1Y7VJG2_MOUSE Eukaryotic	Eif5	Eukaryotic translation initiation factor 5	17.1712	19.0436	-1.87235	0.8718	0.134338	0.497845	22	22	NaN	15.485	18.6254	NaN	19.4067	18.8575	20.4297	NaN	17.7125	NaN
P99024	sp|P99024|TBB5_MOUSE Tubulin beta-5 chain OS=Mus musculus OX=10090 GN=Tubb5 PE=1 SV=1	Tubb5	Tubulin beta-5 chain	25.5243	26.2011	-0.676775	0.87094	0.134604	0.497845	6	5	25.8738	26.0932	26.3513	24.9488	26.7894	26.3885	26.0849	25.3705	25.906	24.8205
Q8CIE6;F8WHL2;F6XJN3;D6RH55	sp|Q8CIE6|COPA_MOUSE Coatomer subunit alpha OS=Mus musculus OX=10090 GN=Copa PE=1 SV=2;tr|F8WHL2|F8WHL2_MOUSE Coatomer subunit alpha OS=Mus musculus OX=10090 GN=Copa PE=1 SV=1	Copa	Coatomer subunit alpha;Xenin;Proxenin;Coatomer subunit alpha	22.4062	23.1128	-0.706606	0.870746	0.134665	0.497845	85	85	22.7055	22.9621	23.2466	21.5757	23.4871	23.2268	23.0561	22.7663	23.0686	21.5001
O08529	sp|O08529|CAN2_MOUSE Calpain-2 catalytic subunit OS=Mus musculus OX=10090 GN=Capn2 PE=1 SV=4	Capn2	Calpain-2 catalytic subunit	18.7421	19.7275	-0.985456	0.868508	0.13536	0.499607	39	39	20.3025	17.8201	19.909	NaN	20.2439	19.6007	18.4547	19.2548	NaN	18.2928
Q99JI4;A0A286YDW8	sp|Q99JI4|PSMD6_MOUSE 26S proteasome non-ATPase regulatory subunit 6 OS=Mus musculus OX=10090 GN=Psmd6 PE=1 SV=1	Psmd6	26S proteasome non-ATPase regulatory subunit 6	19.7782	20.7299	-0.951754	0.866598	0.135957	0.500999	26	26	21.0104	19.7437	21.0708	20.5172	20.8206	20.512	20.0178	18.3398	NaN	NaN
Q9ERK4;E9Q1T9;F6ZEW4;E9QAX7;F7D1H9	sp|Q9ERK4|XPO2_MOUSE Exportin-2 OS=Mus musculus OX=10090 GN=Cse1l PE=1 SV=1;tr|E9Q1T9|E9Q1T9_MOUSE Exportin-2 OS=Mus musculus OX=10090 GN=Cse1l PE=1 SV=1;tr|F6ZEW4|F6ZEW4_MOUSE Exportin-2 (Fragment) OS=Mus musculus OX=10090 GN=Cse1l PE=1 SV=1	Cse1l	Exportin-2	24.5136	23.5495	0.96413	0.865296	0.136365	0.501169	54	54	21.4113	24.4077	24.4096	24.2604	24.7497	25.3062	23.9175	24.3449	23.2593	24.249
Q921M3;Q921M3-2	sp|Q921M3|SF3B3_MOUSE Splicing factor 3B subunit 3 OS=Mus musculus OX=10090 GN=Sf3b3 PE=1 SV=1;sp|Q921M3-2|SF3B3_MOUSE Isoform 2 of Splicing factor 3B subunit 3 OS=Mus musculus OX=10090 GN=Sf3b3	Sf3b3	Splicing factor 3B subunit 3	23.5512	22.9081	0.643126	0.86505	0.136443	0.501169	54	54	21.9584	23.272	22.8751	23.3571	22.859	24.2264	23.532	23.4039	23.3159	23.4965
Q6P542;G3V012	sp|Q6P542|ABCF1_MOUSE ATP-binding cassette sub-family F member 1 OS=Mus musculus OX=10090 GN=Abcf1 PE=1 SV=1	Abcf1	ATP-binding cassette sub-family F member 1	16.8345	18.1661	-1.3316	0.863997	0.136774	0.501578	34	34	18.3888	17.249	18.9897	NaN	17.1197	16.4199	NaN	NaN	NaN	NaN
E9Q6J5-2;E9Q6J5;E9Q6J5-3	sp|E9Q6J5-2|BD1L1_MOUSE Isoform 2 of Biorientation of chromosomes in cell division protein 1-like 1 OS=Mus musculus OX=10090 GN=Bod1l;sp|E9Q6J5|BD1L1_MOUSE Biorientation of chromosomes in cell division protein 1-like 1 OS=Mus musculus OX=10090 GN=Bod1l PE=	Bod1l		18.6555	17.129	1.52649	0.861284	0.137631	0.50391	72	69	17.7486	19.0066	16.5093	19.6463	NaN	17.3135	NaN	NaN	NaN	NaN
Q3UH59;Q61879;Q5SV64;Q8BXF2	tr|Q3UH59|Q3UH59_MOUSE Myosin-10 OS=Mus musculus OX=10090 GN=Myh10 PE=1 SV=1;sp|Q61879|MYH10_MOUSE Myosin-10 OS=Mus musculus OX=10090 GN=Myh10 PE=1 SV=2;tr|Q5SV64|Q5SV64_MOUSE Myosin-10 OS=Mus musculus OX=10090 GN=Myh10 PE=1 SV=1	Myh10	Myosin-10	24.7302	25.382	-0.651725	0.860575	0.137856	0.503925	185	173	24.6763	24.9182	25.5739	24.1325	26.1895	25.4524	25.3195	24.6473	25.1506	24.5007
D3YWX2;F6YTL8;E9Q803;Q9R0I7	tr|D3YWX2|D3YWX2_MOUSE YLP motif-containing protein 1 OS=Mus musculus OX=10090 GN=Ylpm1 PE=1 SV=2;tr|F6YTL8|F6YTL8_MOUSE YLP motif-containing protein 1 (Fragment) OS=Mus musculus OX=10090 GN=Ylpm1 PE=1 SV=1;tr|E9Q803|E9Q803_MOUSE YLP motif-containing prote	Ylpm1	YLP motif-containing protein 1	18.4334	17.2981	1.13533	0.85575	0.139396	0.50539	58	58	18.2853	18.8159	17.0157	17.5686	16.5932	18.9157	NaN	NaN	NaN	NaN
A0A3B2WCL5;Q9CT10	tr|A0A3B2WCL5|A0A3B2WCL5_MOUSE RAN binding protein 3, isoform CRA_i OS=Mus musculus OX=10090 GN=Ranbp3 PE=1 SV=1;sp|Q9CT10|RANB3_MOUSE Ran-binding protein 3 OS=Mus musculus OX=10090 GN=Ranbp3 PE=1 SV=2	Ranbp3	Ran-binding protein 3	17.0099	15.2302	1.77967	0.855218	0.139567	0.50539	27	27	NaN	15.9778	15.2302	17.3569	NaN	18.2845	NaN	16.4203	NaN	NaN
Q8BX90;F6TLV3;E0CXY0	sp|Q8BX90|FND3A_MOUSE Fibronectin type-III domain-containing protein 3A OS=Mus musculus OX=10090 GN=Fndc3a PE=1 SV=3;tr|F6TLV3|F6TLV3_MOUSE Fibronectin type-III domain-containing protein 3A (Fragment) OS=Mus musculus OX=10090 GN=Fndc3a PE=1 SV=1	Fndc3a	Fibronectin type-III domain-containing protein 3A	17.1039	18.4974	-1.3935	0.855158	0.139586	0.50539	41	41	18.6294	15.3542	17.9263	17.666	18.9366	18.2916	NaN	NaN	NaN	NaN
Q9WTI7-3;Q9WTI7;Q9WTI7-4;Q5ND45	sp|Q9WTI7-3|MYO1C_MOUSE Isoform 3 of Unconventional myosin-Ic OS=Mus musculus OX=10090 GN=Myo1c;sp|Q9WTI7|MYO1C_MOUSE Unconventional myosin-Ic OS=Mus musculus OX=10090 GN=Myo1c PE=1 SV=2;sp|Q9WTI7-4|MYO1C_MOUSE Isoform 4 of Unconventional myosin-Ic OS=Mus	Myo1c	Unconventional myosin-Ic	21.7708	22.7075	-0.936742	0.853352	0.140168	0.505635	66	2	22.0937	22.8173	22.9602	20.0767	22.9736	22.9888	22.8486	22.2797	22.6616	20.6915
P47962;D3YYV8	sp|P47962|RL5_MOUSE 60S ribosomal protein L5 OS=Mus musculus OX=10090 GN=Rpl5 PE=1 SV=3;tr|D3YYV8|D3YYV8_MOUSE 60S ribosomal protein L5 (Fragment) OS=Mus musculus OX=10090 GN=Rpl5 PE=1 SV=1	Rpl5	60S ribosomal protein L5	21.309	22.5292	-1.22027	0.852996	0.140283	0.505635	19	19	24.054	21.9348	22.3108	22.8977	21.9775	21.3145	22.0299	21.9266	22.274	18.4713
P68369;P05214	sp|P68369|TBA1A_MOUSE Tubulin alpha-1A chain OS=Mus musculus OX=10090 GN=Tuba1a PE=1 SV=1;sp|P05214|TBA3_MOUSE Tubulin alpha-3 chain OS=Mus musculus OX=10090 GN=Tuba3a PE=1 SV=1	Tuba1a;Tuba3a	Tubulin alpha-1A chain;Tubulin alpha-3 chain	26.0417	26.7438	-0.702116	0.852885	0.140319	0.505635	43	1	26.1574	26.5547	26.7577	25.0143	27.3266	26.9488	26.7979	26.117	26.6796	25.5738
Q3UEB3-2;Q3UEB3-3	sp|Q3UEB3-2|PUF60_MOUSE Isoform 2 of Poly(U)-binding-splicing factor PUF60 OS=Mus musculus OX=10090 GN=Puf60;sp|Q3UEB3-3|PUF60_MOUSE Isoform 3 of Poly(U)-binding-splicing factor PUF60 OS=Mus musculus OX=10090 GN=Puf60	Puf60	Poly(U)-binding-splicing factor PUF60	19.6976	17.8687	1.82885	0.85168	0.140708	0.505847	27	1	NaN	20.4644	20.0502	20.0304	16.3781	21.0031	17.1779	17.2925	NaN	NaN
O55128	sp|O55128|SAP18_MOUSE Histone deacetylase complex subunit SAP18 OS=Mus musculus OX=10090 GN=Sap18 PE=1 SV=1	Sap18	Histone deacetylase complex subunit SAP18	21.6714	21.0076	0.663835	0.851332	0.140821	0.505847	13	1	20.8951	22.1977	21.8492	21.3985	20.9792	21.7674	20.55	NaN	20.7646	21.3221
Q99JR5;H3BJ97;H3BKM8	sp|Q99JR5|TINAL_MOUSE Tubulointerstitial nephritis antigen-like OS=Mus musculus OX=10090 GN=Tinagl1 PE=1 SV=1;tr|H3BJ97|H3BJ97_MOUSE Tubulointerstitial nephritis antigen-like OS=Mus musculus OX=10090 GN=Tinagl1 PE=1 SV=1	Tinagl1	Tubulointerstitial nephritis antigen-like	22.4159	23.8878	-1.4719	0.849255	0.141496	0.507473	19	19	24.2258	22.4159	NaN	NaN	23.0456	NaN	23.6625	NaN	24.6172	NaN
Q80U93;A2ATN3;A0A0A6YW83	sp|Q80U93|NU214_MOUSE Nuclear pore complex protein Nup214 OS=Mus musculus OX=10090 GN=Nup214 PE=1 SV=2	Nup214	Nuclear pore complex protein Nup214	16.8952	18.1442	-1.24896	0.845328	0.142782	0.511059	72	72	18.0726	16.8153	19.4774	15.7277	18.9966	18.6446	16.03	17.0039	NaN	16.2846
P42208;F6WYM0;D3YYB1;D3Z3C0;D3Z1S1;D3YZU7;D3YV76	sp|P42208|SEPT2_MOUSE Septin-2 OS=Mus musculus OX=10090 GN=Sept2 PE=1 SV=2;tr|F6WYM0|F6WYM0_MOUSE Septin-2 (Fragment) OS=Mus musculus OX=10090 GN=Sept2 PE=1 SV=2;tr|D3YYB1|D3YYB1_MOUSE Septin-2 (Fragment) OS=Mus musculus OX=10090 GN=Sept2 PE=1 SV=1;tr|D3Z3	2023-09-02	Septin-2	22.9014	23.5584	-0.657011	0.844833	0.142944	0.511059	31	2	23.271	23.2231	23.3318	21.6101	23.4778	23.3106	23.7648	23.1343	23.9468	23.2291
Q9CW46;A0A1L1SRY4;Q9CW46-2	sp|Q9CW46|RAVR1_MOUSE Ribonucleoprotein PTB-binding 1 OS=Mus musculus OX=10090 GN=Raver1 PE=1 SV=2;tr|A0A1L1SRY4|A0A1L1SRY4_MOUSE Predicted gene, 38431 (Fragment) OS=Mus musculus OX=10090 GN=Gm38431 PE=1 SV=1	Raver1	Ribonucleoprotein PTB-binding 1	17.9636	16.3512	1.61236	0.844007	0.143217	0.511231	27	27	NaN	18.7363	NaN	17.8568	16.3512	17.2977	NaN	NaN	NaN	NaN
Q7M6Y3-6;Q7M6Y3;Q7M6Y3-4;A0A1L1SUR7	sp|Q7M6Y3-6|PICAL_MOUSE Isoform 6 of Phosphatidylinositol-binding clathrin assembly protein OS=Mus musculus OX=10090 GN=Picalm;sp|Q7M6Y3|PICAL_MOUSE Phosphatidylinositol-binding clathrin assembly protein OS=Mus musculus OX=10090 GN=Picalm PE=1 SV=1;sp|Q7M6	Picalm	Phosphatidylinositol-binding clathrin assembly protein	20.4432	21.1101	-0.666876	0.840968	0.144222	0.513214	27	2	21.3911	20.6461	21.4069	NaN	21.0893	20.5998	20.9693	20.0838	20.694	NaN
Q9D8L3;Q62186	tr|Q9D8L3|Q9D8L3_MOUSE Signal sequence receptor, delta OS=Mus musculus OX=10090 GN=Ssr4 PE=1 SV=1;sp|Q62186|SSRD_MOUSE Translocon-associated protein subunit delta OS=Mus musculus OX=10090 GN=Ssr4 PE=1 SV=1	Ssr4	Translocon-associated protein subunit delta	19.6541	21.1656	-1.51152	0.839395	0.144746	0.514275	5	5	NaN	19.7889	20.0547	20.848	19.9145	20.6532	21.649	NaN	23.0443	17.3263
Q3UBX0;D3Z0I8;D3Z7P2;D3Z3Z2;D3YX08	sp|Q3UBX0|TM109_MOUSE Transmembrane protein 109 OS=Mus musculus OX=10090 GN=Tmem109 PE=1 SV=2;tr|D3Z0I8|D3Z0I8_MOUSE Transmembrane protein 109 (Fragment) OS=Mus musculus OX=10090 GN=Tmem109 PE=1 SV=1;tr|D3Z7P2|D3Z7P2_MOUSE Transmembrane protein 109 (Fragme	Tmem109	Transmembrane protein 109	18.7832	17.3979	1.38534	0.837632	0.145334	0.515419	5	5	18.543	17.3024	16.7831	19.8676	16.8675	19.1796	NaN	NaN	NaN	NaN
Q8BMF4	sp|Q8BMF4|ODP2_MOUSE Dihydrolipoyllysine-residue acetyltransferase component of pyruvate dehydrogenase complex, mitochondrial OS=Mus musculus OX=10090 GN=Dlat PE=1 SV=2	Dlat	Dihydrolipoyllysine-residue acetyltransferase component of pyruvate dehydrogenase complex, mitochondrial	22.737	23.4013	-0.664215	0.83594	0.145902	0.515419	27	27	22.7728	22.6441	22.9732	21.7235	23.8905	23.4682	23.7302	22.888	23.6396	22.9614
Q7M739	tr|Q7M739|Q7M739_MOUSE Nuclear pore complex-associated intranuclear coiled-coil protein TPR OS=Mus musculus OX=10090 GN=Tpr PE=1 SV=1	Tpr		22.4477	21.9042	0.543406	0.834868	0.146262	0.515419	153	2	22.1785	22.4564	22.199	22.4685	21.9925	22.8952	21.8369	21.9958	21.3143	22.4223
Q9D554	sp|Q9D554|SF3A3_MOUSE Splicing factor 3A subunit 3 OS=Mus musculus OX=10090 GN=Sf3a3 PE=1 SV=2	Sf3a3	Splicing factor 3A subunit 3	20.9542	20.1523	0.801925	0.83405	0.146538	0.515419	24	24	20.4982	20.757	20.7721	21.8083	20.6907	21.1336	19.2069	20.1179	19.5937	NaN
Q8K019-2;Q8K019	sp|Q8K019-2|BCLF1_MOUSE Isoform 2 of Bcl-2-associated transcription factor 1 OS=Mus musculus OX=10090 GN=Bclaf1;sp|Q8K019|BCLF1_MOUSE Bcl-2-associated transcription factor 1 OS=Mus musculus OX=10090 GN=Bclaf1 PE=1 SV=2	Bclaf1	Bcl-2-associated transcription factor 1	21.5312	20.8152	0.715945	0.833746	0.14664	0.515419	34	1	21.1531	21.2192	21.2042	22.2238	21.4805	21.6515	20.4304	21.9504	19.8081	20.611
Q5SUH6;Q99KN9-2	tr|Q5SUH6|Q5SUH6_MOUSE Clathrin interactor 1 OS=Mus musculus OX=10090 GN=Clint1 PE=1 SV=1;sp|Q99KN9-2|EPN4_MOUSE Isoform 2 of Clathrin interactor 1 OS=Mus musculus OX=10090 GN=Clint1	Clint1	Clathrin interactor 1	19.3052	20.6834	-1.37825	0.832803	0.146959	0.515419	22	2	20.8295	20.9006	20.057	16.6283	20.7416	20.4977	21.1055	19.194	NaN	NaN
E9PWE8;Q3TT92;Q62188	tr|E9PWE8|E9PWE8_MOUSE Dihydropyrimidinase-related protein 3 OS=Mus musculus OX=10090 GN=Dpysl3 PE=1 SV=1;tr|Q3TT92|Q3TT92_MOUSE Dihydropyrimidinase-related protein 3 OS=Mus musculus OX=10090 GN=Dpysl3 PE=1 SV=1;sp|Q62188|DPYL3_MOUSE Dihydropyrimidinase-re	Dpysl3	Dihydropyrimidinase-related protein 3	21.6509	22.7788	-1.12782	0.829692	0.148016	0.517828	41	36	23.8388	22.7976	22.2396	18.8789	22.525	21.563	22.7035	23.013	22.587	22.0022
Q60737;A2ANR6;Q6NSS6	sp|Q60737|CSK21_MOUSE Casein kinase II subunit alpha OS=Mus musculus OX=10090 GN=Csnk2a1 PE=1 SV=2	Csnk2a1	Casein kinase II subunit alpha	19.7269	18.9793	0.74765	0.826249	0.149194	0.51854	21	21	19.4012	19.8094	18.2623	20.3002	17.7292	19.2405	19.7774	19.4366	19.7261	19.8478
A0A3Q4EBK4;O08539-2;A0A3Q4EBR8;S4R2J8;S4R1B8;S4R270;A0A0G2JEG8;D3Z6Q9;Q7TQF7	tr|A0A3Q4EBK4|A0A3Q4EBK4_MOUSE Myc box-dependent-interacting protein 1 OS=Mus musculus OX=10090 GN=Bin1 PE=1 SV=1;sp|O08539-2|BIN1_MOUSE Isoform 2 of Myc box-dependent-interacting protein 1 OS=Mus musculus OX=10090 GN=Bin1	Bin1	Myc box-dependent-interacting protein 1	14.3648	16.0641	-1.6993	0.825777	0.149356	0.51854	22	1	16.5324	14.3648	15.0329	NaN	16.6271	NaN	NaN	NaN	NaN	NaN
Q60960;G3UXT6;G3UWJ8;G3UXW7	sp|Q60960|IMA5_MOUSE Importin subunit alpha-5 OS=Mus musculus OX=10090 GN=Kpna1 PE=1 SV=2	Kpna1	Importin subunit alpha-5;Importin subunit alpha-5, N-terminally processed	17.4744	18.5539	-1.07954	0.823289	0.150214	0.520591	18	9	NaN	18.6773	18.6919	16.9673	18.8493	16.7787	18.1206	NaN	NaN	NaN
Q64012-2;Q64012;A2AU62;A2AU61;A2AU60	sp|Q64012-2|RALY_MOUSE Isoform 1 of RNA-binding protein Raly OS=Mus musculus OX=10090 GN=Raly;sp|Q64012|RALY_MOUSE RNA-binding protein Raly OS=Mus musculus OX=10090 GN=Raly PE=1 SV=3;tr|A2AU62|A2AU62_MOUSE RNA-binding protein Raly (Fragment) OS=Mus musculu	Raly	RNA-binding protein Raly	23.2767	22.7531	0.523595	0.822204	0.15059	0.520591	23	23	23.3388	23.4459	22.8024	23.0115	22.2318	23.4394	22.645	23.2506	22.7476	23.2362
A0A3B2WBL1;Q5XJF6;A0A3B2WDD2;P53026;A0A3B2W824;A0A3B2W820;A0A3B2WCA5;D6RE43	tr|A0A3B2WBL1|A0A3B2WBL1_MOUSE Ribosomal protein OS=Mus musculus OX=10090 GN=Rpl10a PE=1 SV=1;tr|Q5XJF6|Q5XJF6_MOUSE Ribosomal protein OS=Mus musculus OX=10090 GN=Rpl10a PE=1 SV=1;tr|A0A3B2WDD2|A0A3B2WDD2_MOUSE Ribosomal protein OS=Mus musculus OX=10090 GN	Rpl10a	Ribosomal protein;60S ribosomal protein L10a	23.5698	24.2115	-0.641687	0.821636	0.150787	0.520591	14	14	24.7342	23.1642	23.5321	23.9533	23.5122	22.9962	24.6691	23.8448	24.61	23.8907
Q80WJ7;F6QHD1;F6QFT1;E9PUX0;F6ZQL0;A0A2I3BRF4	sp|Q80WJ7|LYRIC_MOUSE Protein LYRIC OS=Mus musculus OX=10090 GN=Mtdh PE=1 SV=1;tr|F6QHD1|F6QHD1_MOUSE Protein LYRIC (Fragment) OS=Mus musculus OX=10090 GN=Mtdh PE=1 SV=2;tr|F6QFT1|F6QFT1_MOUSE Protein LYRIC (Fragment) OS=Mus musculus OX=10090 GN=Mtdh PE=1	Mtdh	Protein LYRIC	20.4555	21.3389	-0.883377	0.820986	0.151013	0.520591	27	11	22.4886	20.5443	20.9387	20.9235	20.3513	20.0542	21.1563	19.0034	21.7595	21.7521
O88543;F6YCA7;D3Z036	sp|O88543|CSN3_MOUSE COP9 signalosome complex subunit 3 OS=Mus musculus OX=10090 GN=Cops3 PE=1 SV=3	Cops3	COP9 signalosome complex subunit 3	19.0007	19.6977	-0.697	0.811932	0.154194	0.529695	18	18	19.6962	18.8986	19.3789	18.8539	19.2147	19.4604	20.5009	NaN	NaN	18.7898
Q8BYK6-3;Q8BYK6;Q8BYK6-2	sp|Q8BYK6-3|YTHD3_MOUSE Isoform 3 of YTH domain-containing family protein 3 OS=Mus musculus OX=10090 GN=Ythdf3;sp|Q8BYK6|YTHD3_MOUSE YTH domain-containing family protein 3 OS=Mus musculus OX=10090 GN=Ythdf3 PE=1 SV=2;sp|Q8BYK6-2|YTHD3_MOUSE Isoform 2 of YT	Ythdf3	YTH domain-containing family protein 3	22.6957	20.8466	1.8491	0.809622	0.155017	0.531719	21	15	23.0647	23.4917	21.52	21.8998	19.5968	NaN	19.205	NaN	NaN	NaN
Q922J3;D3Z2Z1;F8WIA1;Q922J3-2;D3Z3M7;F6RCU2;Q8C0S5;F6RAY2	sp|Q922J3|CLIP1_MOUSE CAP-Gly domain-containing linker protein 1 OS=Mus musculus OX=10090 GN=Clip1 PE=1 SV=1;tr|D3Z2Z1|D3Z2Z1_MOUSE CAP-Gly domain-containing linker protein 1 OS=Mus musculus OX=10090 GN=Clip1 PE=1 SV=1;tr|F8WIA1|F8WIA1_MOUSE CAP-Gly domain	Clip1	CAP-Gly domain-containing linker protein 1	20.7781	21.8439	-1.06578	0.806486	0.15614	0.532535	75	50	22.2398	21.9709	21.664	18.7181	22.0251	21.3133	21.4465	21.1101	NaN	NaN
Q62261;A0A0A0MQG2;A0A494BBH5;D3YWH8	sp|Q62261|SPTB2_MOUSE Spectrin beta chain, non-erythrocytic 1 OS=Mus musculus OX=10090 GN=Sptbn1 PE=1 SV=2;tr|A0A0A0MQG2|A0A0A0MQG2_MOUSE Spectrin beta chain, non-erythrocytic 1 (Fragment) OS=Mus musculus OX=10090 GN=Sptbn1 PE=1 SV=1	Sptbn1	Spectrin beta chain, non-erythrocytic 1	23.2129	23.7743	-0.561333	0.80133	0.158005	0.537122	187	20	23.6031	23.4545	23.5041	22.4963	24.1241	23.9161	23.8881	23.2843	23.7519	22.9134
A2AN08-3;A2AN08;A2AN08-5;A2AN08-2;F6SSP6;Z4YMA7;A2AN08-4;Z4YLP1	sp|A2AN08-3|UBR4_MOUSE Isoform 3 of E3 ubiquitin-protein ligase UBR4 OS=Mus musculus OX=10090 GN=Ubr4;sp|A2AN08|UBR4_MOUSE E3 ubiquitin-protein ligase UBR4 OS=Mus musculus OX=10090 GN=Ubr4 PE=1 SV=1;sp|A2AN08-5|UBR4_MOUSE Isoform 5 of E3 ubiquitin-protein	Ubr4	E3 ubiquitin-protein ligase UBR4	14.6874	15.8042	-1.11685	0.799514	0.158667	0.537845	172	172	14.3407	14.7645	17.0657	14.2532	17.6179	14.0613	15.1981	NaN	14.7986	15.6705
P70349;B0R1E3	sp|P70349|HINT1_MOUSE Histidine triad nucleotide-binding protein 1 OS=Mus musculus OX=10090 GN=Hint1 PE=1 SV=3;tr|B0R1E3|B0R1E3_MOUSE Histidine triad nucleotide-binding protein 1 OS=Mus musculus OX=10090 GN=Hint1 PE=1 SV=1	Hint1	Histidine triad nucleotide-binding protein 1	22.812	21.6907	1.12128	0.798973	0.158864	0.537845	8	8	20.9612	22.7853	21.5759	NaN	22.5351	22.8387	NaN	NaN	NaN	NaN
P00687;D3YYQ5;P00688;G3UXY7;E9PV85	sp|P00687|AMY1_MOUSE Alpha-amylase 1 OS=Mus musculus OX=10090 GN=Amy1 PE=1 SV=2	Amy1	Alpha-amylase 1	24.9848	23.4381	1.54667	0.798808	0.158925	0.537845	5	3	NaN	NaN	22.5887	NaN	NaN	NaN	23.8005	NaN	23.9252	24.9848
Q6NWW9;A0A0R4J0H8;A0A0A6YX88	sp|Q6NWW9|FND3B_MOUSE Fibronectin type III domain-containing protein 3B OS=Mus musculus OX=10090 GN=Fndc3b PE=1 SV=1;tr|A0A0R4J0H8|A0A0R4J0H8_MOUSE Fibronectin type III domain-containing protein 3B OS=Mus musculus OX=10090 GN=Fndc3b PE=1 SV=1	Fndc3b	Fibronectin type III domain-containing protein 3B	15.238	16.9276	-1.68965	0.797155	0.159531	0.538266	40	40	17.5236	13.8521	17.8719	NaN	17.3175	16.6239	NaN	NaN	14.9975	NaN
O88342	sp|O88342|WDR1_MOUSE WD repeat-containing protein 1 OS=Mus musculus OX=10090 GN=Wdr1 PE=1 SV=3	Wdr1	WD repeat-containing protein 1	22.2112	22.8436	-0.632355	0.796709	0.159695	0.538266	39	24	22.2242	22.4552	22.9379	21.0261	23.2616	22.5694	23.0841	22.721	22.7102	22.2844
P80316;E0CZA1	sp|P80316|TCPE_MOUSE T-complex protein 1 subunit epsilon OS=Mus musculus OX=10090 GN=Cct5 PE=1 SV=1	Cct5	T-complex protein 1 subunit epsilon	21.6633	22.233	-0.569715	0.796064	0.159932	0.538266	40	40	21.7282	22.1572	22.3284	21.1661	22.7721	22.1086	22.2517	21.7541	22.0846	21.1305
O54833;A0A1D5RM74;A0A1D5RLE4;A0A1D5RM55	sp|O54833|CSK22_MOUSE Casein kinase II subunit alpha OS=Mus musculus OX=10090 GN=Csnk2a2 PE=1 SV=1;tr|A0A1D5RM74|A0A1D5RM74_MOUSE Casein kinase II subunit alpha (Fragment) OS=Mus musculus OX=10090 GN=Csnk2a2 PE=1 SV=1;tr|A0A1D5RLE4|A0A1D5RLE4_MOUSE Casei	Csnk2a2	Casein kinase II subunit alpha	18.266	16.6079	1.6581	0.79541	0.160173	0.538266	18	18	17.576	NaN	16.4806	NaN	15.767	18.266	NaN	NaN	NaN	NaN
E9Q8K8;Q6ZPZ3;A0A1B0GRU3;Q6ZPZ3-2	tr|E9Q8K8|E9Q8K8_MOUSE Zinc finger CCCH domain-containing protein 4 OS=Mus musculus OX=10090 GN=Zc3h4 PE=1 SV=1;sp|Q6ZPZ3|ZC3H4_MOUSE Zinc finger CCCH domain-containing protein 4 OS=Mus musculus OX=10090 GN=Zc3h4 PE=1 SV=2;tr|A0A1B0GRU3|A0A1B0GRU3_MOUSE Zi	Zc3h4	Zinc finger CCCH domain-containing protein 4	19.123	18.1699	0.953088	0.795259	0.160229	0.538266	27	27	18.8384	19.3689	18.2789	19.3548	17.3925	19.8012	NaN	NaN	NaN	17.9671
P00493	sp|P00493|HPRT_MOUSE Hypoxanthine-guanine phosphoribosyltransferase OS=Mus musculus OX=10090 GN=Hprt1 PE=1 SV=3	Hprt1	Hypoxanthine-guanine phosphoribosyltransferase	16.6119	18.154	-1.54202	0.79416	0.160635	0.538836	13	13	NaN	NaN	18.5339	16.6119	18.6302	NaN	17.2978	NaN	NaN	NaN
Q9QZB7;A0A1Y7VL71;A0A1Y7VM21	sp|Q9QZB7|ARP10_MOUSE Actin-related protein 10 OS=Mus musculus OX=10090 GN=Actr10 PE=1 SV=2	Actr10	Actin-related protein 10	18.1705	16.8584	1.31208	0.793004	0.161063	0.539478	19	19	NaN	NaN	17.1265	NaN	16.7179	18.1705	NaN	NaN	16.7308	NaN
P19783;M0QWX7;M0QWX2;D6RG40	sp|P19783|COX41_MOUSE Cytochrome c oxidase subunit 4 isoform 1, mitochondrial OS=Mus musculus OX=10090 GN=Cox4i1 PE=1 SV=2	Cox4i1	Cytochrome c oxidase subunit 4 isoform 1, mitochondrial	21.8971	22.7137	-0.816633	0.792142	0.161383	0.539758	11	11	23.2581	21.4572	22.172	22.2926	21.417	20.7291	23.3479	22.0698	23.3737	22.9367
Q6PGL7;Q6PGL7-2;A0A0N4SUJ0;A0A0N4SV74;A0A0N4SVK9	sp|Q6PGL7|WASC2_MOUSE WASH complex subunit 2 OS=Mus musculus OX=10090 GN=Washc2 PE=1 SV=1;sp|Q6PGL7-2|WASC2_MOUSE Isoform 2 of WASH complex subunit 2 OS=Mus musculus OX=10090 GN=Washc2;tr|A0A0N4SUJ0|A0A0N4SUJ0_MOUSE WASH complex subunit 2 (Fragment) OS=Mus	Fam21	WASH complex subunit FAM21	17.1789	18.4626	-1.28368	0.790635	0.161944	0.540005	54	54	18.3933	NaN	18.515	NaN	18.4795	17.1789	NaN	NaN	NaN	NaN
P70441;P70441-2	sp|P70441|NHRF1_MOUSE Na(+)/H(+) exchange regulatory cofactor NHE-RF1 OS=Mus musculus OX=10090 GN=Slc9a3r1 PE=1 SV=3	Slc9a3r1	Na(+)/H(+) exchange regulatory cofactor NHE-RF1	19.8387	16.5159	3.32275	0.789488	0.162372	0.540005	20	20	19.6142	19.8387	15.2044	NaN	14.7292	NaN	NaN	NaN	NaN	NaN
P54071;D6RIL6;A0A0U1RP68;A0A0U1RPR1	sp|P54071|IDHP_MOUSE Isocitrate dehydrogenase [NADP], mitochondrial OS=Mus musculus OX=10090 GN=Idh2 PE=1 SV=3	Idh2	Isocitrate dehydrogenase [NADP], mitochondrial	19.9821	21.3069	-1.32488	0.789404	0.162404	0.540005	31	30	20.6744	20.0409	21.5318	20.434	22.8794	22.5309	20.7857	20.0128	20.6634	16.8918
Q9R1P0;E9PW69;E9Q0X0	sp|Q9R1P0|PSA4_MOUSE Proteasome subunit alpha type-4 OS=Mus musculus OX=10090 GN=Psma4 PE=1 SV=1;tr|E9PW69|E9PW69_MOUSE Proteasome subunit alpha type (Fragment) OS=Mus musculus OX=10090 GN=Psma4 PE=1 SV=1	Psma4	Proteasome subunit alpha type-4;Proteasome subunit alpha type	19.7699	18.1923	1.57757	0.787756	0.163021	0.540723	12	12	19.5107	NaN	19.2526	20.0951	14.7831	19.2779	19.4816	NaN	17.9335	19.9366
Q8BGH2	sp|Q8BGH2|SAM50_MOUSE Sorting and assembly machinery component 50 homolog OS=Mus musculus OX=10090 GN=Samm50 PE=1 SV=1	Samm50	Sorting and assembly machinery component 50 homolog	18.0041	19.1672	-1.16312	0.787562	0.163094	0.540723	25	25	19.2242	17.5151	18.1259	NaN	18.3979	18.4931	19.4483	NaN	20.64	NaN
Q60931;J3QMG3	sp|Q60931|VDAC3_MOUSE Voltage-dependent anion-selective channel protein 3 OS=Mus musculus OX=10090 GN=Vdac3 PE=1 SV=1;tr|J3QMG3|J3QMG3_MOUSE Voltage-dependent anion-selective channel protein 3 OS=Mus musculus OX=10090 GN=Vdac3 PE=1 SV=1	Vdac3	Voltage-dependent anion-selective channel protein 3	23.2241	23.9386	-0.714506	0.78641	0.163527	0.541372	14	14	23.3831	22.4016	23.2153	22.817	23.6274	23.3229	24.7067	24.1994	24.7607	23.3797
Q9JIK5	sp|Q9JIK5|DDX21_MOUSE Nucleolar RNA helicase 2 OS=Mus musculus OX=10090 GN=Ddx21 PE=1 SV=3	Ddx21	Nucleolar RNA helicase 2	22.2075	21.3991	0.808374	0.784826	0.164125	0.541908	59	59	21.87	22.5465	22.6235	22.4853	20.613	20.6743	21.1307	22.4438	20.7583	22.8874
Q80X50;Q80X50-4;A0A0G2JEC6	sp|Q80X50|UBP2L_MOUSE Ubiquitin-associated protein 2-like OS=Mus musculus OX=10090 GN=Ubap2l PE=1 SV=1;sp|Q80X50-4|UBP2L_MOUSE Isoform 4 of Ubiquitin-associated protein 2-like OS=Mus musculus OX=10090 GN=Ubap2l	Ubap2l	Ubiquitin-associated protein 2-like	21.2027	21.8632	-0.660471	0.784191	0.164365	0.541908	30	NA	22.7371	21.484	21.4241	20.5907	21.177	20.4775	21.7846	21.649	22.1931	21.8122
Q8VIJ6	sp|Q8VIJ6|SFPQ_MOUSE Splicing factor, proline- and glutamine-rich OS=Mus musculus OX=10090 GN=Sfpq PE=1 SV=1	Sfpq	Splicing factor, proline- and glutamine-rich	25.2452	24.6299	0.615274	0.784094	0.164402	0.541908	50	48	24.8939	25.649	25.3277	25.822	24.619	25.4757	24.1372	24.8106	24.1716	24.4685
P19426;P19426-2;G3UY39	sp|P19426|NELFE_MOUSE Negative elongation factor E OS=Mus musculus OX=10090 GN=Nelfe PE=1 SV=2;sp|P19426-2|NELFE_MOUSE Isoform 2 of Negative elongation factor E OS=Mus musculus OX=10090 GN=Nelfe;tr|G3UY39|G3UY39_MOUSE Negative elongation factor E (Fragment	Nelfe	Negative elongation factor E	19.2523	17.556	1.69622	0.783056	0.164795	0.542421	13	13	NaN	19.7271	17.3559	20.7491	17.7562	17.2806	NaN	NaN	NaN	NaN
Q9Z1M8;A0A494BAW7	sp|Q9Z1M8|RED_MOUSE Protein Red OS=Mus musculus OX=10090 GN=Ik PE=1 SV=2	Ik	Protein Red	19.0933	17.7954	1.2979	0.776538	0.167287	0.54966	27	27	19.4942	19.6476	17.4296	18.5224	16.4624	19.1098	NaN	NaN	NaN	NaN
P14211	sp|P14211|CALR_MOUSE Calreticulin OS=Mus musculus OX=10090 GN=Calr PE=1 SV=1	Calr	Calreticulin	20.4575	21.6256	-1.1681	0.776046	0.167476	0.54966	40	40	22.0086	21.0767	22.1721	21.3946	22.2431	21.9038	20.9979	20.6013	20.7063	17.311
Q6ZQ08;Q6ZQ08-4;A0A1D5RMD8;A0A1D5RML9;A0A1D5RMB6	sp|Q6ZQ08|CNOT1_MOUSE CCR4-NOT transcription complex subunit 1 OS=Mus musculus OX=10090 GN=Cnot1 PE=1 SV=2;sp|Q6ZQ08-4|CNOT1_MOUSE Isoform 4 of CCR4-NOT transcription complex subunit 1 OS=Mus musculus OX=10090 GN=Cnot1;tr|A0A1D5RMD8|A0A1D5RMD8_MOUSE CCR4-N	Cnot1	CCR4-NOT transcription complex subunit 1	15.4522	16.5403	-1.08805	0.774245	0.168173	0.551152	92	2	16.1262	15.9967	18.7892	14.5577	15.9367	16.7255	15.9449	NaN	15.9043	14.529
Q9R059;F2Z455;D6RJ68	sp|Q9R059|FHL3_MOUSE Four and a half LIM domains protein 3 OS=Mus musculus OX=10090 GN=Fhl3 PE=1 SV=2;tr|F2Z455|F2Z455_MOUSE Four and a half LIM domains protein 3 OS=Mus musculus OX=10090 GN=Fhl3 PE=1 SV=1	Fhl3	Four and a half LIM domains protein 3	20.2836	20.9867	-0.703141	0.77121	0.169352	0.552181	17	17	21.0674	20.8519	20.6461	19.245	21.0645	19.9019	20.7004	21.1354	21.4551	NaN
Q08093;D3Z7R6	sp|Q08093|CNN2_MOUSE Calponin-2 OS=Mus musculus OX=10090 GN=Cnn2 PE=1 SV=1;tr|D3Z7R6|D3Z7R6_MOUSE Calponin OS=Mus musculus OX=10090 GN=Cnn2 PE=1 SV=1	Cnn2	Calponin-2;Calponin	23.1349	24.0732	-0.938256	0.771184	0.169362	0.552181	15	15	22.8009	23.0324	23.8186	20.9508	24.4839	23.753	24.4302	23.9822	24.8324	23.9563
P19096;A0A0U1RNJ1;A0A0U1RPP5	sp|P19096|FAS_MOUSE Fatty acid synthase OS=Mus musculus OX=10090 GN=Fasn PE=1 SV=2;tr|A0A0U1RNJ1|A0A0U1RNJ1_MOUSE Fatty acid synthase OS=Mus musculus OX=10090 GN=Fasn PE=1 SV=1	Fasn	Fatty acid synthase;[Acyl-carrier-protein] S-acetyltransferase;[Acyl-carrier-protein] S-malonyltransferase;3-oxoacyl-[acyl-carrier-protein] synthase;3-oxoacyl-[acyl-carrier-protein] reductase;3-hydroxyacyl-[acyl-carrier-protein] dehydratase;Enoyl-[acyl-carrier-protein] reductase;Oleoyl-[acyl-carrier-protein] hydrolase	21.7548	22.4164	-0.661581	0.770687	0.169556	0.552181	130	130	21.9255	22.4943	22.4163	20.4363	22.2383	21.8079	22.5244	22.3629	22.9776	21.6728
P08113;F7C312	sp|P08113|ENPL_MOUSE Endoplasmin OS=Mus musculus OX=10090 GN=Hsp90b1 PE=1 SV=2;tr|F7C312|F7C312_MOUSE Endoplasmin (Fragment) OS=Mus musculus OX=10090 GN=Hsp90b1 PE=1 SV=1	Hsp90b1	Endoplasmin	24.1079	24.592	-0.484076	0.770326	0.169697	0.552181	64	64	24.4422	24.0214	24.9462	23.9284	24.7273	24.5371	24.5982	24.1866	24.246	23.8661
P62331	sp|P62331|ARF6_MOUSE ADP-ribosylation factor 6 OS=Mus musculus OX=10090 GN=Arf6 PE=1 SV=2	Arf6	ADP-ribosylation factor 6	18.1942	19.2953	-1.10117	0.769077	0.170186	0.552235	10	10	NaN	18.019	18.6227	NaN	18.7898	18.3694	19.1164	NaN	20.6524	NaN
P20152;A0A0A6YWC8;A2AKJ2;G5E846;A0A2R8W6R6;G3X981;P15331-3;P15331;P15331-2;P03995-2;P03995;D3YZ35	sp|P20152|VIME_MOUSE Vimentin OS=Mus musculus OX=10090 GN=Vim PE=1 SV=3;tr|A0A0A6YWC8|A0A0A6YWC8_MOUSE Vimentin OS=Mus musculus OX=10090 GN=Vim PE=1 SV=1	Vim	Vimentin	28.781	29.7285	-0.947477	0.769046	0.170198	0.552235	90	81	29.3022	29.2676	30.3524	28.6798	30.6297	30.6995	29.2567	28.266	29.1012	26.9921
Q9Z206;Q9Z206-2	sp|Q9Z206|ARHG8_MOUSE Neuroepithelial cell-transforming gene 1 protein OS=Mus musculus OX=10090 GN=Net1 PE=1 SV=2;sp|Q9Z206-2|ARHG8_MOUSE Isoform 2 of Neuroepithelial cell-transforming gene 1 protein OS=Mus musculus OX=10090 GN=Net1	Net1	Neuroepithelial cell-transforming gene 1 protein	31.0248	32.0672	-1.04232	0.766833	0.171067	0.55279	8	8	NaN	30.4615	31.39	29.7431	32.2337	31.2932	31.3771	30.5112	33.2678	33.1151
A0A140T8S5;Q8K327	tr|A0A140T8S5|A0A140T8S5_MOUSE Chromosome alignment-maintaining phosphoprotein 1 OS=Mus musculus OX=10090 GN=Champ1 PE=1 SV=2;sp|Q8K327|CHAP1_MOUSE Chromosome alignment-maintaining phosphoprotein 1 OS=Mus musculus OX=10090 GN=Champ1 PE=1 SV=1	Champ1	Chromosome alignment-maintaining phosphoprotein 1	16.8881	15.1499	1.73819	0.76676	0.171096	0.55279	32	32	NaN	15.6109	15.1499	17.1002	NaN	18.3487	NaN	NaN	NaN	16.4926
B2RQC6;E9QAI5;G3UWN2;B2RQC6-2;E9QAT6;F6S3Z3	sp|B2RQC6|PYR1_MOUSE CAD protein OS=Mus musculus OX=10090 GN=Cad PE=1 SV=1;tr|E9QAI5|E9QAI5_MOUSE CAD protein OS=Mus musculus OX=10090 GN=Cad PE=1 SV=1;tr|G3UWN2|G3UWN2_MOUSE CAD protein OS=Mus musculus OX=10090 GN=Cad PE=1 SV=1;sp|B2RQC6-2|PYR1_MOUSE Isof	Cad	CAD protein;Glutamine-dependent carbamoyl-phosphate synthase;Aspartate carbamoyltransferase;Dihydroorotase	18.6604	19.6122	-0.951858	0.763403	0.172424	0.556292	111	108	18.8886	19.902	20.4447	17.0226	19.9662	18.8691	20.2349	18.8478	18.5267	NaN
Q60749;Q9WU01-2;A0A087WSL3;A0A087WR32	sp|Q60749|KHDR1_MOUSE KH domain-containing, RNA-binding, signal transduction-associated protein 1 OS=Mus musculus OX=10090 GN=Khdrbs1 PE=1 SV=2	Khdrbs1	KH domain-containing, RNA-binding, signal transduction-associated protein 1	23.5231	22.8829	0.640159	0.761452	0.1732	0.558008	12	10	23.1189	23.7514	23.0756	24.3986	23.1935	24.0456	22.376	22.5075	22.6506	22.9123
Q9CQE8	sp|Q9CQE8|RTRAF_MOUSE RNA transcription, translation and transport factor protein OS=Mus musculus OX=10090 GN=RTRAF PE=1 SV=1		UPF0568 protein C14orf166 homolog	22.4713	21.9943	0.477007	0.759245	0.174083	0.56006	19	19	22.4223	22.3883	21.9892	22.7071	21.7402	22.5193	22.224	22.4336	21.5956	22.3081
Q8JZQ9;A0A0G2JG48	sp|Q8JZQ9|EIF3B_MOUSE Eukaryotic translation initiation factor 3 subunit B OS=Mus musculus OX=10090 GN=Eif3b PE=1 SV=1	Eif3b	Eukaryotic translation initiation factor 3 subunit B	21.3645	21.9711	-0.606682	0.757694	0.174705	0.560775	45	45	22.6183	21.737	21.7698	20.8903	21.3137	20.8408	22.1773	22.2704	21.9766	21.0839
Q3UMB9;A0A1W2P6V9	sp|Q3UMB9|WASC4_MOUSE WASH complex subunit 4 OS=Mus musculus OX=10090 GN=Washc4 PE=1 SV=2	Kiaa1033	WASH complex subunit 7	15.625	17.1336	-1.50857	0.757221	0.174896	0.560775	48	48	15.9857	14.4034	17.7302	NaN	17.6849	16.8466	NaN	NaN	NaN	NaN
Q99MK8;Q7TS64;F6QY34;F6Y9P3;F7AEX1	sp|Q99MK8|ARBK1_MOUSE Beta-adrenergic receptor kinase 1 OS=Mus musculus OX=10090 GN=Grk2 PE=1 SV=2;tr|Q7TS64|Q7TS64_MOUSE G protein-coupled receptor kinase OS=Mus musculus OX=10090 GN=Grk2 PE=1 SV=1	Adrbk1	Beta-adrenergic receptor kinase 1	19.4621	17.2854	2.17676	0.75472	0.175906	0.562618	33	27	NaN	NaN	16.4024	NaN	16.2788	NaN	NaN	19.4621	19.1749	NaN
A0A087WQT6;O89110	tr|A0A087WQT6|A0A087WQT6_MOUSE Caspase-8 OS=Mus musculus OX=10090 GN=Casp8 PE=1 SV=1;sp|O89110|CASP8_MOUSE Caspase-8 OS=Mus musculus OX=10090 GN=Casp8 PE=1 SV=1	Casp8	Caspase-8;Caspase-8 subunit p18;Caspase-8 subunit p10	26.7744	25.6395	1.13489	0.754075	0.176167	0.562618	23	23	24.9212	NaN	NaN	25.1263	26.6933	NaN	25.2681	27.8416	25.6753	27.3553
Q9Z0W3;Q9Z0W3-2	sp|Q9Z0W3|NU160_MOUSE Nuclear pore complex protein Nup160 OS=Mus musculus OX=10090 GN=Nup160 PE=1 SV=2;sp|Q9Z0W3-2|NU160_MOUSE Isoform 2 of Nuclear pore complex protein Nup160 OS=Mus musculus OX=10090 GN=Nup160	Nup160	Nuclear pore complex protein Nup160	15.0083	15.9044	-0.896112	0.752988	0.176609	0.562618	53	53	NaN	15.0873	16.1265	14.9759	16.6222	14.9617	14.9645	NaN	NaN	NaN
F8VPK5;A0A1Y7VMN0;P70336;P70336-2;A0A1Y7VLD1	tr|F8VPK5|F8VPK5_MOUSE Rho-associated protein kinase OS=Mus musculus OX=10090 GN=Rock2 PE=1 SV=1;tr|A0A1Y7VMN0|A0A1Y7VMN0_MOUSE Rho-associated protein kinase 2 (Fragment) OS=Mus musculus OX=10090 GN=Rock2 PE=1 SV=1;sp|P70336|ROCK2_MOUSE Rho-associated prot	Rock2	Rho-associated protein kinase;Rho-associated protein kinase 2	18.1679	19.6919	-1.52397	0.751916	0.177045	0.562618	80	72	17.6766	19.8262	21.1374	15.286	21.3948	20.352	20.2806	18.2992	17.97	17.0761
Q8BFZ3	sp|Q8BFZ3|ACTBL_MOUSE Beta-actin-like protein 2 OS=Mus musculus OX=10090 GN=Actbl2 PE=1 SV=1	Actbl2	Beta-actin-like protein 2	28.6345	29.3305	-0.696005	0.751322	0.177288	0.562618	3	3	28.9257	NaN	29.1496	NaN	28.8589	28.0954	29.926	28.7378	29.7924	29.0703
Q8K009;D3Z6B9;Q8R0Y6;A0A0N4SW56;A0A0N4SVT2	sp|Q8K009|AL1L2_MOUSE Mitochondrial 10-formyltetrahydrofolate dehydrogenase OS=Mus musculus OX=10090 GN=Aldh1l2 PE=1 SV=2;tr|D3Z6B9|D3Z6B9_MOUSE Mitochondrial 10-formyltetrahydrofolate dehydrogenase OS=Mus musculus OX=10090 GN=Aldh1l2 PE=1 SV=1	Aldh1l2	Mitochondrial 10-formyltetrahydrofolate dehydrogenase	14.71	17.934	-3.22404	0.751183	0.177344	0.562618	57	57	NaN	13.5804	14.5433	NaN	21.3248	17.1763	NaN	NaN	NaN	13.3733
A0A0N4SVQ1;Q62425	tr|A0A0N4SVQ1|A0A0N4SVQ1_MOUSE Cytochrome c oxidase subunit NDUFA4 OS=Mus musculus OX=10090 GN=Ndufa4 PE=1 SV=1;sp|Q62425|NDUA4_MOUSE Cytochrome c oxidase subunit NDUFA4 OS=Mus musculus OX=10090 GN=Ndufa4 PE=1 SV=2	Ndufa4	Cytochrome c oxidase subunit NDUFA4	22.3832	21.6988	0.684382	0.748491	0.178447	0.564125	5	5	21.4157	21.8074	21.7703	21.9274	21.4973	NaN	22.1118	23.2599	NaN	22.538
A0A494B953;A0A494BAG2;A0A494B9F0;A0A494BAX0;Q8CFI0-3;Q8CFI0;A0A494BA39;E9PXB7;G3X9H8;Q8CFI0-2;A0A494B9L5;A0A494BAE4;A0A286YCR1;A0A494BAD8;A0A286YDV4	tr|A0A494B953|A0A494B953_MOUSE E3 ubiquitin-protein ligase NEDD4-like OS=Mus musculus OX=10090 GN=Nedd4l PE=4 SV=1;tr|A0A494BAG2|A0A494BAG2_MOUSE E3 ubiquitin-protein ligase NEDD4-like OS=Mus musculus OX=10090 GN=Nedd4l PE=4 SV=1;tr|A0A494B9F0|A0A494B9F0_M	Nedd4l	E3 ubiquitin-protein ligase NEDD4-like	18.4856	19.8383	-1.35271	0.748213	0.178561	0.564125	23	22	19.7318	18.7991	18.429	NaN	21.6654	18.172	19.5269	NaN	NaN	NaN
F8WIT2	tr|F8WIT2|F8WIT2_MOUSE Annexin OS=Mus musculus OX=10090 GN=Anxa6 PE=1 SV=1	Anxa6	Annexin	22.5754	23.1055	-0.530107	0.746938	0.179086	0.565001	59	3	23.2018	22.8671	22.6999	21.6329	23.225	22.839	23.3388	22.844	23.0618	22.6938
E9PYB0	tr|E9PYB0|E9PYB0_MOUSE AHNAK nucleoprotein 2 (Fragment) OS=Mus musculus OX=10090 GN=Ahnak2 PE=1 SV=8	Ahnak2		20.081	21.5499	-1.46889	0.745478	0.179689	0.565733	32	26	22.4652	21.8045	22.9224	21.3276	22.1488	21.0647	21.8754	18.7008	18.3376	17.5073
Q9QXS1-2;Q9QXS1;Q9QXS1-10;Q9QXS1-9;Q9QXS1-5;Q9QXS1-16;Q9QXS1-4;Q9QXS1-15;E9Q3W4;A0A3B2W7J8;A0A0R4J218;A0A0R4J223;E9PW24	sp|Q9QXS1-2|PLEC_MOUSE Isoform PLEC-1 of Plectin OS=Mus musculus OX=10090 GN=Plec;sp|Q9QXS1|PLEC_MOUSE Plectin OS=Mus musculus OX=10090 GN=Plec PE=1 SV=3;sp|Q9QXS1-10|PLEC_MOUSE Isoform PLEC-1D of Plectin OS=Mus musculus OX=10090 GN=Plec;sp|Q9QXS1-9|PLEC_M	Plec	Plectin	25.1837	25.7178	-0.534029	0.744205	0.180217	0.565733	429	12	25.6156	25.8653	25.7482	24.5691	26.0048	25.7106	25.6712	25.0159	25.549	24.7577
Q921X9	sp|Q921X9|PDIA5_MOUSE Protein disulfide-isomerase A5 OS=Mus musculus OX=10090 GN=Pdia5 PE=1 SV=1	Pdia5	Protein disulfide-isomerase A5	18.6909	16.8759	1.81504	0.744192	0.180222	0.565733	28	28	15.4744	NaN	16.5139	NaN	18.551	18.6909	16.9642	NaN	NaN	NaN
Q3TXS7;J3QN38;D6RGR5	sp|Q3TXS7|PSMD1_MOUSE 26S proteasome non-ATPase regulatory subunit 1 OS=Mus musculus OX=10090 GN=Psmd1 PE=1 SV=1	Psmd1	26S proteasome non-ATPase regulatory subunit 1	20.5173	21.2211	-0.703825	0.743528	0.180498	0.565733	45	45	20.6928	20.5983	21.2459	20.4072	21.7149	21.7422	21.2669	20.8244	21.1852	19.0144
H3BJW3;H3BJ30;Q6NVF9;H3BKW0;H3BLM9	tr|H3BJW3|H3BJW3_MOUSE Cleavage and polyadenylation-specificity factor subunit 6 OS=Mus musculus OX=10090 GN=Cpsf6 PE=1 SV=1;tr|H3BJ30|H3BJ30_MOUSE Cleavage and polyadenylation-specificity factor subunit 6 OS=Mus musculus OX=10090 GN=Cpsf6 PE=1 SV=1;sp|Q6N	Cpsf6	Cleavage and polyadenylation specificity factor subunit 6	21.7057	21.1052	0.600543	0.743129	0.180664	0.565733	14	14	21.7369	22.3121	21.2848	21.9116	20.6067	21.8927	20.3092	21.3244	21.5883	21.088
Q61245;Q61245-2;E9PVT8;A0A1D5RMJ0;Q64739-7;Q64739-1;Q64739-5;Q64739-6;Q64739-4;Q64739-3;Q64739	sp|Q61245|COBA1_MOUSE Collagen alpha-1(XI) chain OS=Mus musculus OX=10090 GN=Col11a1 PE=1 SV=2;sp|Q61245-2|COBA1_MOUSE Isoform Short of Collagen alpha-1(XI) chain OS=Mus musculus OX=10090 GN=Col11a1	Col11a1	Collagen alpha-1(XI) chain	16.8346	18.8203	-1.9857	0.742673	0.180854	0.565733	64	42	16.0331	14.4504	22.9781	19.0315	19.5234	18.7998	19.7826	15.2152	15.7841	16.6759
F6VW30;P68254;F6YY69;P68254-2	tr|F6VW30|F6VW30_MOUSE 14-3-3 protein theta (Fragment) OS=Mus musculus OX=10090 GN=Ywhaq PE=1 SV=1;sp|P68254|1433T_MOUSE 14-3-3 protein theta OS=Mus musculus OX=10090 GN=Ywhaq PE=1 SV=1;tr|F6YY69|F6YY69_MOUSE 14-3-3 protein theta (Fragment) OS=Mus musculus	Ywhaq	14-3-3 protein theta	22.7108	23.464	-0.753224	0.74089	0.181597	0.565733	13	13	23.6833	23.6452	23.7446	22.7607	24.2735	23.6916	22.9269	21.812	22.6919	21.6445
Q3TWW8;A0A0A6YXX6	sp|Q3TWW8|SRSF6_MOUSE Serine/arginine-rich splicing factor 6 OS=Mus musculus OX=10090 GN=Srsf6 PE=1 SV=1	Srsf6	Serine/arginine-rich splicing factor 6	23.6608	23.1194	0.541387	0.74012	0.18192	0.565733	17	13	23.2763	23.9939	23.1909	23.3096	23.0734	24.4323	23.463	23.1119	22.5935	23.4562
E9Q512;H3BJG4;Q8BVJ9;H3BJH8;H3BJU5	tr|E9Q512|E9Q512_MOUSE Thyroid hormone receptor interactor 11 OS=Mus musculus OX=10090 GN=Trip11 PE=1 SV=1;tr|H3BJG4|H3BJG4_MOUSE Thyroid hormone receptor interactor 11 (Fragment) OS=Mus musculus OX=10090 GN=Trip11 PE=1 SV=1	Trip11		17.7417	19.3338	-1.59203	0.739399	0.182222	0.565733	95	95	20.3523	15.6352	20.9085	17.1608	21.23	19.4216	16.7043	18.7493	17.4737	NaN
Q8BH97;A0A1B0GR19;A0A1B0GR86;A0A1B0GSK5;A0A1B0GS22;A0A1B0GRI0	sp|Q8BH97|RCN3_MOUSE Reticulocalbin-3 OS=Mus musculus OX=10090 GN=Rcn3 PE=1 SV=1;tr|A0A1B0GR19|A0A1B0GR19_MOUSE Reticulocalbin-3 (Fragment) OS=Mus musculus OX=10090 GN=Rcn3 PE=1 SV=1;tr|A0A1B0GR86|A0A1B0GR86_MOUSE Reticulocalbin-3 (Fragment) OS=Mus musculu	Rcn3	Reticulocalbin-3	16.6275	18.2913	-1.66379	0.739157	0.182323	0.565733	19	19	17.43	NaN	17.5022	15.4311	19.9417	17.8239	NaN	NaN	NaN	NaN
P56812;D3Z7Q5	sp|P56812|PDCD5_MOUSE Programmed cell death protein 5 OS=Mus musculus OX=10090 GN=Pdcd5 PE=1 SV=3;tr|D3Z7Q5|D3Z7Q5_MOUSE Programmed cell death protein 5 OS=Mus musculus OX=10090 GN=Pdcd5 PE=1 SV=1	Pdcd5	Programmed cell death protein 5	17.8758	19.5892	-1.71342	0.739047	0.18237	0.565733	10	10	NaN	15.7015	19.3083	18.5897	19.8701	19.3362	NaN	NaN	NaN	NaN
Q99PV0;B7ZC27	sp|Q99PV0|PRP8_MOUSE Pre-mRNA-processing-splicing factor 8 OS=Mus musculus OX=10090 GN=Prpf8 PE=1 SV=2	Prpf8	Pre-mRNA-processing-splicing factor 8	21.6344	20.8548	0.779654	0.738919	0.182424	0.565733	125	125	20.465	22.2258	21.9504	21.3125	21.5885	22.8372	19.8674	20.8881	20.4025	20.9085
P09055;P09055-2	sp|P09055|ITB1_MOUSE Integrin beta-1 OS=Mus musculus OX=10090 GN=Itgb1 PE=1 SV=1;sp|P09055-2|ITB1_MOUSE Isoform 2 of Integrin beta-1 OS=Mus musculus OX=10090 GN=Itgb1	Itgb1	Integrin beta-1	20.5964	21.4982	-0.901786	0.738202	0.182725	0.565733	34	34	20.9309	21.1522	20.9742	18.2508	21.3403	20.7509	22.1004	21.8592	22.1452	20.9691
P48036;A0A0G2JGQ0	sp|P48036|ANXA5_MOUSE Annexin A5 OS=Mus musculus OX=10090 GN=Anxa5 PE=1 SV=1	Anxa5	Annexin A5	22.7195	22.184	0.535522	0.738046	0.182791	0.565733	28	28	21.6914	22.2052	22.2949	22.8273	22.9649	23.0368	22.1172	22.4752	21.8517	23.0532
Q7TQH0-2;A0A0U1RPL0;Q7TQH0-3;Q7TQH0;Q3TGG2;E9Q5Q0;J3QP59	sp|Q7TQH0-2|ATX2L_MOUSE Isoform 2 of Ataxin-2-like protein OS=Mus musculus OX=10090 GN=Atxn2l;tr|A0A0U1RPL0|A0A0U1RPL0_MOUSE Ataxin-2-like protein OS=Mus musculus OX=10090 GN=Atxn2l PE=1 SV=1;sp|Q7TQH0-3|ATX2L_MOUSE Isoform 3 of Ataxin-2-like protein OS=Mu	Atxn2l	Ataxin-2-like protein	19.4364	20.6725	-1.23611	0.734299	0.184375	0.568497	38	37	22.0429	20.7451	22.2675	20.2346	20.9589	20.2025	20.1344	17.8698	17.9588	18.1299
P19324	sp|P19324|SERPH_MOUSE Serpin H1 OS=Mus musculus OX=10090 GN=Serpinh1 PE=1 SV=3	Serpinh1	Serpin H1	24.0924	24.7173	-0.624975	0.734165	0.184431	0.568497	37	19	23.9323	23.2891	25.3693	23.9847	25.2587	25.0623	24.6181	24.0321	24.4082	24.0936
Q9CR57;A0A1L1SUF6	sp|Q9CR57|RL14_MOUSE 60S ribosomal protein L14 OS=Mus musculus OX=10090 GN=Rpl14 PE=1 SV=3	Rpl14	60S ribosomal protein L14	23.7958	24.4191	-0.62333	0.732075	0.185321	0.570329	7	7	25.2263	23.4918	24.02	24.4295	23.5509	23.1134	24.2353	23.9899	25.0634	23.9545
E9PUQ9;F7AC58;E2JF22;F6PYU5;F6QY99	tr|E9PUQ9|E9PUQ9_MOUSE Piezo-type mechanosensitive ion channel component OS=Mus musculus OX=10090 GN=Piezo1 PE=1 SV=1;tr|F7AC58|F7AC58_MOUSE Piezo-type mechanosensitive ion channel component OS=Mus musculus OX=10090 GN=Piezo1 PE=1 SV=2;sp|E2JF22|PIEZ1_MOUS	Piezo1	Piezo-type mechanosensitive ion channel component;Piezo-type mechanosensitive ion channel component 1	14.7968	16.3437	-1.5469	0.731596	0.185526	0.570329	41	41	17.2197	NaN	15.3956	NaN	NaN	14.7968	16.4159	NaN	NaN	NaN
Q80XU3;A0A087WRY3	sp|Q80XU3|NUCKS_MOUSE Nuclear ubiquitous casein and cyclin-dependent kinase substrate 1 OS=Mus musculus OX=10090 GN=Nucks1 PE=1 SV=1;tr|A0A087WRY3|A0A087WRY3_MOUSE Nuclear ubiquitous casein and cyclin-dependent kinase substrate 1 OS=Mus musculus OX=10090 G	Nucks1	Nuclear ubiquitous casein and cyclin-dependent kinase substrate 1	22.2983	21.1044	1.19397	0.729827	0.186283	0.571784	8	8	21.4703	22.6578	21.1417	23.6054	20.7011	20.6318	NaN	NaN	NaN	NaN
P63168;Q80ZS7	sp|P63168|DYL1_MOUSE Dynein light chain 1, cytoplasmic OS=Mus musculus OX=10090 GN=Dynll1 PE=1 SV=1	Dynll1	Dynein light chain 1, cytoplasmic	24.8505	24.0227	0.827775	0.728618	0.186802	0.571784	4	2	24.9045	24.8531	24.8416	25.5177	23.6746	23.7641	22.603	NaN	24.0901	25.2672
P27773	sp|P27773|PDIA3_MOUSE Protein disulfide-isomerase A3 OS=Mus musculus OX=10090 GN=Pdia3 PE=1 SV=2	Pdia3	Protein disulfide-isomerase A3	24.1432	24.6597	-0.516494	0.727669	0.187211	0.571784	54	44	24.3771	23.8489	25.0394	24.2284	25.0295	24.8439	24.6612	24.0421	24.1915	23.7528
Q9JMD0-4;Q9JMD0-3;Q9JMD0-2;Q9JMD0;M0QWF0;B1AQG7	sp|Q9JMD0-4|ZN207_MOUSE Isoform 4 of BUB3-interacting and GLEBS motif-containing protein ZNF207 OS=Mus musculus OX=10090 GN=Znf207;sp|Q9JMD0-3|ZN207_MOUSE Isoform 3 of BUB3-interacting and GLEBS motif-containing protein ZNF207 OS=Mus musculus OX=10090 GN=Z	Znf207	BUB3-interacting and GLEBS motif-containing protein ZNF207	22.2928	21.1205	1.17225	0.726667	0.187643	0.571784	11	6	22.4128	21.9826	NaN	22.7275	18.4461	20.8007	21.5022	22.9662	22.1209	22.9869
Q2KN98;A0A0R4J0J8;A0A1W2P785	sp|Q2KN98|CYTSA_MOUSE Cytospin-A OS=Mus musculus OX=10090 GN=Specc1l PE=1 SV=1;tr|A0A0R4J0J8|A0A0R4J0J8_MOUSE Cytospin-A OS=Mus musculus OX=10090 GN=Specc1l PE=1 SV=1	Specc1l	Cytospin-A	18.673	19.478	-0.805051	0.725966	0.187946	0.571784	49	48	18.252	17.8811	20.0653	20.0614	19.4688	18.0982	19.9733	18.6512	19.6307	NaN
O54734	sp|O54734|OST48_MOUSE Dolichyl-diphosphooligosaccharide--protein glycosyltransferase 48 kDa subunit OS=Mus musculus OX=10090 GN=Ddost PE=1 SV=2	Ddost	Dolichyl-diphosphooligosaccharide--protein glycosyltransferase 48 kDa subunit	18.9438	20.5589	-1.61511	0.725832	0.188004	0.571784	20	20	19.8677	14.0656	19.7573	19.4361	19.6873	20.2756	21.6315	20.7508	21.8504	20.1906
Q61792;A2A6H0;A2A6G9;A2A6G7;A2A6G8;A2A6G6;A2A6G5;E9Q0N6;A2A6G4;A2A6G0	sp|Q61792|LASP1_MOUSE LIM and SH3 domain protein 1 OS=Mus musculus OX=10090 GN=Lasp1 PE=1 SV=1;tr|A2A6H0|A2A6H0_MOUSE LIM and SH3 domain protein 1 (Fragment) OS=Mus musculus OX=10090 GN=Lasp1 PE=1 SV=1;tr|A2A6G9|A2A6G9_MOUSE LIM and SH3 domain protein 1 (F	Lasp1	LIM and SH3 domain protein 1	23.8589	24.315	-0.456037	0.724424	0.188615	0.572877	21	15	24.2915	24.2889	24.2906	23.4106	24.5317	23.7855	24.2233	24.0466	24.2377	23.763
Q64152-2;Q64152	sp|Q64152-2|BTF3_MOUSE Isoform 2 of Transcription factor BTF3 OS=Mus musculus OX=10090 GN=Btf3;sp|Q64152|BTF3_MOUSE Transcription factor BTF3 OS=Mus musculus OX=10090 GN=Btf3 PE=1 SV=3	Btf3	Transcription factor BTF3	17.6803	16.0292	1.65115	0.723159	0.189165	0.573022	7	7	NaN	17.6803	17.0978	NaN	14.4195	NaN	16.4467	NaN	16.1527	NaN
Q5SQ20;Q9EQ61	tr|Q5SQ20|Q5SQ20_MOUSE Pescadillo homolog OS=Mus musculus OX=10090 GN=Pes1 PE=1 SV=1;sp|Q9EQ61|PESC_MOUSE Pescadillo homolog OS=Mus musculus OX=10090 GN=Pes1 PE=1 SV=1	Pes1	Pescadillo homolog	20.0395	18.9426	1.09687	0.720564	0.190299	0.575692	26	26	19.5365	20.3514	19.5635	20.7558	17.7278	19.0112	NaN	NaN	NaN	NaN
Q8BI72;A0A1I7Q4A1	sp|Q8BI72|CARF_MOUSE CDKN2A-interacting protein OS=Mus musculus OX=10090 GN=Cdkn2aip PE=1 SV=1	Cdkn2aip	CDKN2A-interacting protein	19.7939	18.5598	1.23411	0.718362	0.191266	0.577851	24	24	17.6667	20.2884	20.052	20.5454	17.9608	20.4632	NaN	17.8787	NaN	NaN
P53995;A2ATQ5;Q6PG65	sp|P53995|APC1_MOUSE Anaphase-promoting complex subunit 1 OS=Mus musculus OX=10090 GN=Anapc1 PE=1 SV=2;tr|A2ATQ5|A2ATQ5_MOUSE Anaphase-promoting complex subunit 1 OS=Mus musculus OX=10090 GN=Anapc1 PE=1 SV=1	Anapc1	Anaphase-promoting complex subunit 1	18.2114	17.2016	1.00979	0.71678	0.191964	0.578616	75	75	NaN	NaN	17.8514	17.9834	16.5519	18.6579	NaN	NaN	NaN	17.993
Q3TF41;Q8BSH9;P28656	tr|Q3TF41|Q3TF41_MOUSE Nucleosome assembly protein 1-like 1 OS=Mus musculus OX=10090 GN=Nap1l1 PE=1 SV=1;tr|Q8BSH9|Q8BSH9_MOUSE Nucleosome assembly protein 1-like 1 OS=Mus musculus OX=10090 GN=Nap1l1 PE=1 SV=1;sp|P28656|NP1L1_MOUSE Nucleosome assembly prot	Nap1l1	Nucleosome assembly protein 1-like 1	22.0754	22.6917	-0.61634	0.716639	0.192026	0.578616	15	13	22.3782	22.5546	22.0961	20.9273	22.7055	21.7287	23.3039	22.6088	22.975	22.5576
P82347;A2ACH6	sp|P82347|SGCD_MOUSE Delta-sarcoglycan OS=Mus musculus OX=10090 GN=Sgcd PE=1 SV=1;tr|A2ACH6|A2ACH6_MOUSE Delta-sarcoglycan OS=Mus musculus OX=10090 GN=Sgcd PE=1 SV=1	Sgcd	Delta-sarcoglycan	20.9715	18.5871	2.38438	0.715017	0.192745	0.578912	14	14	NaN	NaN	18.6925	NaN	20.5126	20.9715	16.5561	NaN	NaN	NaN
P52293;A2A600;A2A601;A6PW68;F2Z431;A2A602	sp|P52293|IMA1_MOUSE Importin subunit alpha-1 OS=Mus musculus OX=10090 GN=Kpna2 PE=1 SV=2	Kpna2	Importin subunit alpha-1	17.222	18.3948	-1.17282	0.714962	0.192769	0.578912	23	23	NaN	17.9978	19.6877	16.0499	18.1039	17.6183	17.3928	NaN	NaN	NaN
Q921F2;Q6VYI4;Q6VYI5;Q8BLD4;Q8R0B4;A0A087WRZ5;A0A087WR97;A0A087WSE4;A0A087WQA5;A0A087WSH7;H3BJV1;A0A087WRP4;A0A087WP57;A0A087WS74;A0A087WNY6;A0A087WQX8;A0A087WS17;A0A087WSC6	sp|Q921F2|TADBP_MOUSE TAR DNA-binding protein 43 OS=Mus musculus OX=10090 GN=Tardbp PE=1 SV=1;tr|Q6VYI4|Q6VYI4_MOUSE TAR DNA-binding protein 43 OS=Mus musculus OX=10090 GN=Tardbp PE=1 SV=1;tr|Q6VYI5|Q6VYI5_MOUSE TAR DNA-binding protein 43 OS=Mus musculus O	Tardbp	TAR DNA-binding protein 43	23.3416	22.8673	0.474291	0.714499	0.192975	0.578912	19	19	23.1607	23.2802	23.0647	23.3787	22.8507	23.9239	22.802	22.9652	22.4585	23.16
Q91VH2	sp|Q91VH2|SNX9_MOUSE Sorting nexin-9 OS=Mus musculus OX=10090 GN=Snx9 PE=1 SV=1	Snx9	Sorting nexin-9	17.9265	19.2127	-1.28622	0.71279	0.193736	0.578912	25	25	19.928	19.5519	19.8964	17.1457	20.2013	19.6515	16.8251	16.82	NaN	16.4633
P31230;Q3UZG4;A0A0G2JDW6;A0A0G2JEU9;A0A0G2JDV0;A0A0G2JDH0	sp|P31230|AIMP1_MOUSE Aminoacyl tRNA synthase complex-interacting multifunctional protein 1 OS=Mus musculus OX=10090 GN=Aimp1 PE=1 SV=2;tr|Q3UZG4|Q3UZG4_MOUSE Aminoacyl tRNA synthase complex-interacting multifunctional protein 1 OS=Mus musculus OX=10090 GN	Aimp1	Aminoacyl tRNA synthase complex-interacting multifunctional protein 1;Endothelial monocyte-activating polypeptide 2	20.9178	21.4625	-0.544743	0.712106	0.194041	0.578912	21	21	21.2032	21.1045	21.1842	NaN	21.5321	20.7161	21.5409	21.4912	21.8522	20.3592
Q60953;Q60953-2;D3Z3A6;D3YXR5;F7BTZ2;D3Z2V0;D6RII9;F6XUT1	sp|Q60953|PML_MOUSE Protein PML OS=Mus musculus OX=10090 GN=Pml PE=1 SV=3;sp|Q60953-2|PML_MOUSE Isoform 2 of Protein PML OS=Mus musculus OX=10090 GN=Pml;tr|D3Z3A6|D3Z3A6_MOUSE Protein PML OS=Mus musculus OX=10090 GN=Pml PE=1 SV=1;tr|D3YXR5|D3YXR5_MOUSE Pro	Pml	Protein PML	20.4507	19.2827	1.16795	0.711193	0.194449	0.578912	40	40	20.9906	21.8916	19.966	21.2668	18.2094	20.3125	NaN	20.522	17.9648	18.2604
Q9D735	sp|Q9D735|TRIR_MOUSE Telomerase RNA component interacting RNase OS=Mus musculus OX=10090 GN=Trir PE=1 SV=1		Uncharacterized protein C19orf43 homolog	22.0324	21.3026	0.729753	0.711157	0.194466	0.578912	6	6	21.479	21.3363	21.0683	22.8248	21.3606	21.7448	NaN	NaN	NaN	22.2236
Q3U0V1;A0A3B2WCD8;A0A3B2W465	sp|Q3U0V1|FUBP2_MOUSE Far upstream element-binding protein 2 OS=Mus musculus OX=10090 GN=Khsrp PE=1 SV=2;tr|A0A3B2WCD8|A0A3B2WCD8_MOUSE Far upstream element-binding protein 2 OS=Mus musculus OX=10090 GN=Khsrp PE=1 SV=1	Khsrp	Far upstream element-binding protein 2	24.1208	23.6768	0.443986	0.710744	0.194651	0.578912	44	41	23.8382	23.93	23.3569	23.8168	23.693	24.5049	23.7939	24.1875	23.7022	24.1649
Q07235;A0A087WQ70;A0A087WQM1;A2RSF9	sp|Q07235|GDN_MOUSE Glia-derived nexin OS=Mus musculus OX=10090 GN=Serpine2 PE=1 SV=2;tr|A0A087WQ70|A0A087WQ70_MOUSE Glia-derived nexin (Fragment) OS=Mus musculus OX=10090 GN=Serpine2 PE=1 SV=1;tr|A0A087WQM1|A0A087WQM1_MOUSE Glia-derived nexin (Fragment) O	Serpine2	Glia-derived nexin	19.3339	17.7863	1.54765	0.710434	0.19479	0.578912	19	19	NaN	NaN	18.8867	NaN	18.5742	18.6911	15.8979	19.9768	NaN	NaN
O54962	sp|O54962|BAF_MOUSE Barrier-to-autointegration factor OS=Mus musculus OX=10090 GN=Banf1 PE=1 SV=1	Banf1	Barrier-to-autointegration factor;Barrier-to-autointegration factor, N-terminally processed	23.7898	23.2451	0.544683	0.709849	0.195052	0.578912	15	15	22.5621	23.8975	23.2289	23.5077	24.0016	23.4868	23.3862	23.5129	23.0468	24.544
P08121;A0A087WPS3;A0A087WPJ5	sp|P08121|CO3A1_MOUSE Collagen alpha-1(III) chain OS=Mus musculus OX=10090 GN=Col3a1 PE=1 SV=4	Col3a1	Collagen alpha-1(III) chain	20.0584	21.6347	-1.57626	0.709586	0.19517	0.578912	74	58	20.6447	18.1813	23.7701	21.1047	23.1194	22.4505	21.6237	NaN	19.0153	18.4971
Q9CY64;A2ASB1;A2ASB8;A2ASB7	sp|Q9CY64|BIEA_MOUSE Biliverdin reductase A OS=Mus musculus OX=10090 GN=Blvra PE=1 SV=1	Blvra	Biliverdin reductase A	16.4708	17.7236	-1.25289	0.70721	0.196241	0.580139	15	15	NaN	16.434	NaN	16.9285	17.7236	16.0498	NaN	NaN	NaN	NaN
Q8C0C7;E9PWY9;D6RIJ2	sp|Q8C0C7|SYFA_MOUSE Phenylalanine--tRNA ligase alpha subunit OS=Mus musculus OX=10090 GN=Farsa PE=1 SV=1;tr|E9PWY9|E9PWY9_MOUSE Phenylalanine--tRNA ligase alpha subunit OS=Mus musculus OX=10090 GN=Farsa PE=1 SV=1	Farsa	Phenylalanine--tRNA ligase alpha subunit	15.231	17.4034	-2.17239	0.706976	0.196347	0.580139	28	28	16.3115	14.9451	20.0175	NaN	15.0841	NaN	15.3235	15.517	20.2805	NaN
O35295	sp|O35295|PURB_MOUSE Transcriptional activator protein Pur-beta OS=Mus musculus OX=10090 GN=Purb PE=1 SV=3	Purb	Transcriptional activator protein Pur-beta	19.6659	20.5712	-0.905285	0.705374	0.197073	0.580222	8	8	21.4266	19.8463	20.0177	NaN	19.4743	20.1007	21.3664	NaN	NaN	19.0509
Q9WUM3;A0A494B9Y4;D3YUG6;A0A494BAI1	sp|Q9WUM3|COR1B_MOUSE Coronin-1B OS=Mus musculus OX=10090 GN=Coro1b PE=1 SV=1	Coro1b	Coronin-1B	21.3103	21.7789	-0.468618	0.70523	0.197138	0.580222	20	20	21.6116	21.3141	21.8125	20.8338	21.9721	21.1526	21.6641	21.9923	21.8343	21.2587
A0A0J9YTY0;A0A0J9YUL3;Q8C1B7-3;Q8C1B7-2;Q8C1B7;A0A0J9YVA6;A0A0J9YUV6	tr|A0A0J9YTY0|A0A0J9YTY0_MOUSE Septin-11 OS=Mus musculus OX=10090 GN=Sept11 PE=1 SV=1;tr|A0A0J9YUL3|A0A0J9YUL3_MOUSE Septin 11, isoform CRA_b OS=Mus musculus OX=10090 GN=Sept11 PE=1 SV=1;sp|Q8C1B7-3|SEP11_MOUSE Isoform 3 of Septin-11 OS=Mus musculus OX=100	2023-09-11	Septin-11	24.7097	25.2241	-0.514462	0.703502	0.197924	0.580508	32	20	24.835	25.1574	25.4912	24.545	25.5886	25.3275	25.2234	24.4492	24.9824	24.0692
Q9WUD1;A0A494BBF6;A0A494BBI6	sp|Q9WUD1|CHIP_MOUSE STIP1 homology and U box-containing protein 1 OS=Mus musculus OX=10090 GN=Stub1 PE=1 SV=1;tr|A0A494BBF6|A0A494BBF6_MOUSE STIP1 homology and U box-containing protein 1 OS=Mus musculus OX=10090 GN=Stub1 PE=4 SV=1;tr|A0A494BBI6|A0A494BBI6	Stub1	STIP1 homology and U box-containing protein 1	18.7946	17.6794	1.11519	0.70328	0.198025	0.580508	21	21	16.7199	19.234	19.8298	17.7145	16.7847	19.4354	18.1315	NaN	16.9313	NaN
Q9DCH4	sp|Q9DCH4|EIF3F_MOUSE Eukaryotic translation initiation factor 3 subunit F OS=Mus musculus OX=10090 GN=Eif3f PE=1 SV=2	Eif3f	Eukaryotic translation initiation factor 3 subunit F	21.2467	21.9461	-0.699398	0.702989	0.198158	0.580508	15	15	22.1119	21.6999	21.6596	19.8932	21.2924	21.4087	22.3199	21.9851	22.3468	NaN
Q9CY58;Q3UMP4;Q9CY58-4;A0A0N4SV40	sp|Q9CY58|PAIRB_MOUSE Plasminogen activator inhibitor 1 RNA-binding protein OS=Mus musculus OX=10090 GN=Serbp1 PE=1 SV=2;tr|Q3UMP4|Q3UMP4_MOUSE Plasminogen activator inhibitor 1 RNA-binding protein OS=Mus musculus OX=10090 GN=Serbp1 PE=1 SV=1;sp|Q9CY58-4|P	Serbp1	Plasminogen activator inhibitor 1 RNA-binding protein	24.5415	25.0708	-0.529276	0.702779	0.198253	0.580508	31	2	25.9995	24.6638	24.9257	24.9072	24.4962	24.0061	24.9513	24.3769	24.9813	24.7537
A0A0G2JEX1;Q7TPW1;A0A0G2JFI0;A0A0G2JFT2;A0A0G2JDZ3	tr|A0A0G2JEX1|A0A0G2JEX1_MOUSE Nexilin OS=Mus musculus OX=10090 GN=Nexn PE=1 SV=1;sp|Q7TPW1|NEXN_MOUSE Nexilin OS=Mus musculus OX=10090 GN=Nexn PE=1 SV=3	Nexn	Nexilin	17.3267	19.2222	-1.89547	0.699705	0.199662	0.581376	25	2	NaN	17.3267	17.9123	NaN	18.9566	NaN	20.7977	NaN	NaN	NaN
O55201;O55201-2;A0A140LJ34	sp|O55201|SPT5H_MOUSE Transcription elongation factor SPT5 OS=Mus musculus OX=10090 GN=Supt5h PE=1 SV=1;sp|O55201-2|SPT5H_MOUSE Isoform 2 of Transcription elongation factor SPT5 OS=Mus musculus OX=10090 GN=Supt5h	Supt5h	Transcription elongation factor SPT5	19.9443	18.5552	1.38914	0.699373	0.199815	0.581376	53	53	20.4577	22.0065	19.1609	21.4638	16.7056	20.0226	NaN	18.3654	17.8965	17.8633
A0A0G2JEP7;O55196	tr|A0A0G2JEP7|A0A0G2JEP7_MOUSE Enamelin OS=Mus musculus OX=10090 GN=Enam PE=1 SV=1;sp|O55196|ENAM_MOUSE Enamelin OS=Mus musculus OX=10090 GN=Enam PE=1 SV=1	Enam	Enamelin	25.4402	24.7062	0.733991	0.6988	0.200078	0.581376	3	3	25.1847	25.526	23.2048	NaN	24.4263	24.9992	24.9008	25.515	25.8142	25.7204
O55029	sp|O55029|COPB2_MOUSE Coatomer subunit beta OS=Mus musculus OX=10090 GN=Copb2 PE=1 SV=2	Copb2	Coatomer subunit beta	23.0134	23.6098	-0.596369	0.698754	0.200099	0.581376	53	53	23.6009	23.5605	23.6806	22.0342	23.8918	23.6386	23.5063	23.6663	23.3694	22.1676
Q60605;A0A1W2P7Q9;A0A1W2P6F6	sp|Q60605|MYL6_MOUSE Myosin light polypeptide 6 OS=Mus musculus OX=10090 GN=Myl6 PE=1 SV=3;tr|A0A1W2P7Q9|A0A1W2P7Q9_MOUSE Myosin light polypeptide 6 OS=Mus musculus OX=10090 GN=Myl6 PE=1 SV=1;tr|A0A1W2P6F6|A0A1W2P6F6_MOUSE Myosin light polypeptide 6 OS=Mus	Myl6	Myosin light polypeptide 6	26.3978	26.9179	-0.520038	0.697822	0.200529	0.581376	16	1	26.0868	26.3241	26.9067	25.779	27.4906	26.6913	27.1234	26.7015	26.9818	26.4933
O54724	sp|O54724|CAVN1_MOUSE Caveolae-associated protein 1 OS=Mus musculus OX=10090 GN=Cavin1 PE=1 SV=1	Ptrf	Polymerase I and transcript release factor	24.659	25.0983	-0.439267	0.695383	0.201659	0.581884	27	27	25.5476	24.4535	25.0482	24.8013	24.9577	24.9085	24.7939	24.5916	25.1439	24.5401
P50543	sp|P50543|S10AB_MOUSE Protein S100-A11 OS=Mus musculus OX=10090 GN=S100a11 PE=1 SV=1	S100a11	Protein S100-A11	24.961	25.5614	-0.600403	0.694495	0.202071	0.581884	10	10	25.3004	25.8066	25.5252	24.3107	26.1893	25.7943	25.4975	24.1548	25.2946	24.7386
Q8R4X3;V9GXJ1;F6YJB6;B7ZCQ1;B7ZCQ0;B7ZCP9;V9GX68;V9GXJ2	sp|Q8R4X3|RBM12_MOUSE RNA-binding protein 12 OS=Mus musculus OX=10090 GN=Rbm12 PE=1 SV=3;tr|V9GXJ1|V9GXJ1_MOUSE Predicted gene, 28036 OS=Mus musculus OX=10090 GN=Gm28036 PE=4 SV=1;tr|F6YJB6|F6YJB6_MOUSE Predicted gene, 28036 (Fragment) OS=Mus musculus OX=1	Rbm12;Gm28036	RNA-binding protein 12	18.0578	16.2865	1.77121	0.693367	0.202597	0.581884	20	19	NaN	16.8457	NaN	19.1627	16.2865	19.2793	NaN	NaN	NaN	16.9433
Q05D44	sp|Q05D44|IF2P_MOUSE Eukaryotic translation initiation factor 5B OS=Mus musculus OX=10090 GN=Eif5b PE=1 SV=2	Eif5b	Eukaryotic translation initiation factor 5B	18.6911	19.5506	-0.859492	0.693273	0.202641	0.581884	51	51	20.9313	19.0944	20.4001	18.8903	19.2071	18.2346	19.538	NaN	17.6763	18.545
P26231;A0A494BAD0;A0A494BAM5;A0A494BBB4;A0A494BBA4;A0A494BA24;A0A0N4SUZ7;Q65CL1	sp|P26231|CTNA1_MOUSE Catenin alpha-1 OS=Mus musculus OX=10090 GN=Ctnna1 PE=1 SV=1	Ctnna1	Catenin alpha-1	20.6895	21.5315	-0.841968	0.692509	0.202997	0.581884	50	40	21.34	21.5687	20.9998	18.3822	21.0988	20.6946	21.8007	21.5705	22.4181	21.2314
G3UVV4;P17710-3;P17710-4;P17710;P17710-2;D3YYR4;D3Z365;D3Z105;B4YB29	tr|G3UVV4|G3UVV4_MOUSE Hexokinase 1, isoform CRA_f OS=Mus musculus OX=10090 GN=Hk1 PE=1 SV=1;sp|P17710-3|HXK1_MOUSE Isoform HK1 of Hexokinase-1 OS=Mus musculus OX=10090 GN=Hk1;sp|P17710-4|HXK1_MOUSE Isoform HK1-SC of Hexokinase-1 OS=Mus musculus OX=10090 G	Hk1	Hexokinase;Hexokinase-1	16.6773	18.6422	-1.96495	0.691945	0.203262	0.581884	47	41	NaN	14.9981	20.029	15.3006	21.2386	20.4061	16.1232	16.0043	17.1781	NaN
Q9Z130	sp|Q9Z130|HNRDL_MOUSE Heterogeneous nuclear ribonucleoprotein D-like OS=Mus musculus OX=10090 GN=Hnrnpdl PE=1 SV=1	Hnrnpdl	Heterogeneous nuclear ribonucleoprotein D-like	22.8941	22.3816	0.512561	0.691286	0.20357	0.581884	12	2	21.9055	22.6058	22.5897	23.2602	22.8458	23.599	22.3393	22.3446	22.2277	22.6612
Q8C253;P16110	tr|Q8C253|Q8C253_MOUSE Galectin OS=Mus musculus OX=10090 GN=Lgals3 PE=1 SV=1;sp|P16110|LEG3_MOUSE Galectin-3 OS=Mus musculus OX=10090 GN=Lgals3 PE=1 SV=3	Lgals3	Galectin;Galectin-3	18.5763	17.5548	1.02152	0.690009	0.204169	0.582866	11	11	NaN	18.3064	18.3791	19.4942	17.8766	17.9283	NaN	NaN	16.4086	NaN
Q8C3V4;A0A087WSP5;Q99K94;P42225;A0A087WSQ5;Q8CFQ1;A0A087WRI1	tr|Q8C3V4|Q8C3V4_MOUSE Signal transducer and activator of transcription OS=Mus musculus OX=10090 GN=Stat1 PE=1 SV=1;tr|A0A087WSP5|A0A087WSP5_MOUSE Signal transducer and activator of transcription OS=Mus musculus OX=10090 GN=Stat1 PE=1 SV=1;tr|Q99K94|Q99K94	Stat1	Signal transducer and activator of transcription;Signal transducer and activator of transcription 1	19.3519	17.5283	1.82357	0.688756	0.204759	0.583137	30	30	17.8028	NaN	20.4315	19.9742	16.1389	18.7296	15.7401	NaN	NaN	NaN
Q99KI0;A0A2R8W744;A0A2R8VJW0;A0A2R8VHM8	sp|Q99KI0|ACON_MOUSE Aconitate hydratase, mitochondrial OS=Mus musculus OX=10090 GN=Aco2 PE=1 SV=1	Aco2	Aconitate hydratase, mitochondrial	20.9891	21.7032	-0.714086	0.688722	0.204776	0.583137	44	44	21.3048	20.5225	21.7046	20.6918	23.0264	22.5026	21.3947	20.9535	21.0853	20.275
Q922Q8	sp|Q922Q8|LRC59_MOUSE Leucine-rich repeat-containing protein 59 OS=Mus musculus OX=10090 GN=Lrrc59 PE=1 SV=1	Lrrc59	Leucine-rich repeat-containing protein 59	23.5262	24.1634	-0.637141	0.686916	0.205629	0.584211	15	15	23.927	23.3443	23.6356	22.4837	23.6214	23.2126	24.8238	24.2636	24.8091	24.327
P80314;A0A1W2P7B7;A0A1W2P6Q3;A0A1W2P828;A0A1W2P8B6;A0A1W2P871	sp|P80314|TCPB_MOUSE T-complex protein 1 subunit beta OS=Mus musculus OX=10090 GN=Cct2 PE=1 SV=4	Cct2	T-complex protein 1 subunit beta	22.3396	22.9586	-0.618902	0.685652	0.206228	0.584377	38	38	22.6022	23.4093	23.3735	21.487	23.3547	22.7852	23.0984	22.4674	22.3639	21.5494
P09405;A0A087WRM5	sp|P09405|NUCL_MOUSE Nucleolin OS=Mus musculus OX=10090 GN=Ncl PE=1 SV=2	Ncl	Nucleolin	25.6746	25.118	0.55657	0.685636	0.206236	0.584377	46	46	25.2761	26.0965	26.1226	26.197	24.9161	25.1189	24.6861	25.4431	24.5893	25.5175
P20029	sp|P20029|BIP_MOUSE Endoplasmic reticulum chaperone BiP OS=Mus musculus OX=10090 GN=Hspa5 PE=1 SV=3	Hspa5	78 kDa glucose-regulated protein	24.7505	25.1961	-0.445639	0.684047	0.206992	0.585792	48	48	24.9309	24.2506	25.3836	24.7868	25.3192	25.0855	25.4203	24.7324	24.9268	24.8973
P97377;P97377-2;Q80YP0;Q80YP0-2	sp|P97377|CDK2_MOUSE Cyclin-dependent kinase 2 OS=Mus musculus OX=10090 GN=Cdk2 PE=1 SV=2;sp|P97377-2|CDK2_MOUSE Isoform CDK2-alpha of Cyclin-dependent kinase 2 OS=Mus musculus OX=10090 GN=Cdk2	Cdk2	Cyclin-dependent kinase 2	18.6247	16.8913	1.73336	0.682624	0.207671	0.58626	19	19	NaN	16.6798	16.8913	19.9151	NaN	19.2339	NaN	19.4696	NaN	17.8249
P97351	sp|P97351|RS3A_MOUSE 40S ribosomal protein S3a OS=Mus musculus OX=10090 GN=Rps3a PE=1 SV=3	Rps3a	40S ribosomal protein S3a	24.9674	25.498	-0.530618	0.68091	0.208492	0.586575	25	25	26.2192	24.7214	25.4194	25.8352	24.8306	24.6608	25.3522	24.7955	25.6685	24.8239
A0A0A6YX18;Q8BVE3;A0A0A6YWP6;A0A0A6YVU0;A0A0A6YW86	tr|A0A0A6YX18|A0A0A6YX18_MOUSE V-type proton ATPase subunit H OS=Mus musculus OX=10090 GN=Atp6v1h PE=1 SV=1;sp|Q8BVE3|VATH_MOUSE V-type proton ATPase subunit H OS=Mus musculus OX=10090 GN=Atp6v1h PE=1 SV=1;tr|A0A0A6YWP6|A0A0A6YWP6_MOUSE V-type proton ATPas	Atp6v1h	V-type proton ATPase subunit H	18.2255	19.3898	-1.16433	0.680558	0.208661	0.586575	24	24	20.5921	17.6963	18.6195	NaN	18.9578	18.7547	NaN	NaN	NaN	NaN
O55143;O55143-2;Q8R429;B1ATS4;B1ATS5;E9Q559;Q64518-2;Q64518-3;Q64518	sp|O55143|AT2A2_MOUSE Sarcoplasmic/endoplasmic reticulum calcium ATPase 2 OS=Mus musculus OX=10090 GN=Atp2a2 PE=1 SV=2;sp|O55143-2|AT2A2_MOUSE Isoform 2 of Sarcoplasmic/endoplasmic reticulum calcium ATPase 2 OS=Mus musculus OX=10090 GN=Atp2a2	Atp2a2	Sarcoplasmic/endoplasmic reticulum calcium ATPase 2	20.7154	21.6631	-0.947727	0.680208	0.208829	0.586575	51	51	21.2206	21.4856	22.2827	21.2871	22.3699	22.2174	21.2589	20.5555	21.1835	18.0314
O88532;F6QJP7;D3Z5G4;F6V459;F6RTK9	sp|O88532|ZFR_MOUSE Zinc finger RNA-binding protein OS=Mus musculus OX=10090 GN=Zfr PE=1 SV=2	Zfr	Zinc finger RNA-binding protein	19.2975	17.9257	1.37181	0.679999	0.20893	0.586575	47	47	NaN	19.5328	19.4092	20.425	18.3493	19.9953	16.0185	NaN	NaN	17.2369
P47955;E9Q3T0	sp|P47955|RLA1_MOUSE 60S acidic ribosomal protein P1 OS=Mus musculus OX=10090 GN=Rplp1 PE=1 SV=1;tr|E9Q3T0|E9Q3T0_MOUSE Predicted pseudogene 10073 OS=Mus musculus OX=10090 GN=Gm10073 PE=1 SV=1	Rplp1;Gm10073	60S acidic ribosomal protein P1	22.6612	21.0534	1.6078	0.678906	0.209457	0.586575	4	4	NaN	NaN	NaN	NaN	19.4822	NaN	21.328	21.3535	22.3501	23.9689
F8VQC1;E9Q740	tr|F8VQC1|F8VQC1_MOUSE Signal recognition particle subunit SRP72 OS=Mus musculus OX=10090 GN=Srp72 PE=1 SV=1;tr|E9Q740|E9Q740_MOUSE Signal recognition particle subunit SRP72 OS=Mus musculus OX=10090 GN=Srp72 PE=1 SV=1	Srp72	Signal recognition particle subunit SRP72	19.566	20.3747	-0.808776	0.678821	0.209498	0.586575	34	34	21.3777	20.1923	20.4434	20.4365	20.0685	19.2738	19.8685	20.4813	20.1156	17.4458
Q8QZY1;A0A2R8VH97	sp|Q8QZY1|EIF3L_MOUSE Eukaryotic translation initiation factor 3 subunit L OS=Mus musculus OX=10090 GN=Eif3l PE=1 SV=1	Eif3l	Eukaryotic translation initiation factor 3 subunit L	22.023	22.5112	-0.488246	0.678453	0.209675	0.586575	29	29	22.5296	22.3271	22.3295	21.6486	22.2749	22.23	22.5056	21.8862	22.9166	NaN
Q9JIH2	sp|Q9JIH2|NUP50_MOUSE Nuclear pore complex protein Nup50 OS=Mus musculus OX=10090 GN=Nup50 PE=1 SV=3	Nup50	Nuclear pore complex protein Nup50	18.7323	17.7089	1.02343	0.678004	0.209892	0.586575	28	28	17.2114	19.5843	16.8698	18.1376	16.8071	18.136	NaN	19.0713	19.9472	NaN
Q60875;Q60875-5;Q60875-4;H3BJ45;H3BJU7;H3BJ40;H3BJX8;H3BKH9;Q60875-3;Q60875-2;H3BL15;H3BLF9;H3BJ59;H3BLJ1;H3BIX8;H3BJM4;H3BJ48	sp|Q60875|ARHG2_MOUSE Rho guanine nucleotide exchange factor 2 OS=Mus musculus OX=10090 GN=Arhgef2 PE=1 SV=4;sp|Q60875-5|ARHG2_MOUSE Isoform 5 of Rho guanine nucleotide exchange factor 2 OS=Mus musculus OX=10090 GN=Arhgef2;sp|Q60875-4|ARHG2_MOUSE Isoform 4	Arhgef2	Rho guanine nucleotide exchange factor 2	17.5385	18.6291	-1.09064	0.676866	0.210443	0.586821	47	47	18.5563	18.5668	19.7595	15.9175	19.3314	18.1312	16.8283	NaN	18.6701	NaN
P61161	sp|P61161|ARP2_MOUSE Actin-related protein 2 OS=Mus musculus OX=10090 GN=Actr2 PE=1 SV=1	Actr2	Actin-related protein 2	21.4618	22.0268	-0.565067	0.675756	0.210981	0.587605	15	15	22.3165	22.0921	22.2871	21.5319	22.3767	21.484	21.6604	20.7391	21.4934	NaN
Q9DBF1-2;Q9DBF1;G3UYR8;G3UY72;E9Q1H3;E9Q1G1	sp|Q9DBF1-2|AL7A1_MOUSE Isoform 2 of Alpha-aminoadipic semialdehyde dehydrogenase OS=Mus musculus OX=10090 GN=Aldh7a1;sp|Q9DBF1|AL7A1_MOUSE Alpha-aminoadipic semialdehyde dehydrogenase OS=Mus musculus OX=10090 GN=Aldh7a1 PE=1 SV=4;tr|G3UYR8|G3UYR8_MOUSE Al	Aldh7a1	Alpha-aminoadipic semialdehyde dehydrogenase	14.1697	15.7242	-1.5545	0.672814	0.212415	0.590877	24	24	NaN	NaN	16.3556	NaN	16.3453	14.1697	14.4717	NaN	NaN	NaN
O55234;Q8BTY5	sp|O55234|PSB5_MOUSE Proteasome subunit beta type-5 OS=Mus musculus OX=10090 GN=Psmb5 PE=1 SV=3;tr|Q8BTY5|Q8BTY5_MOUSE Proteasome subunit beta type-5 OS=Mus musculus OX=10090 GN=Psmb5 PE=1 SV=1	Psmb5	Proteasome subunit beta type-5	21.4773	22.0118	-0.534528	0.670849	0.213378	0.592833	14	14	22.1816	20.6547	21.8342	20.8997	21.571	21.6878	22.123	22.1421	22.3491	22.0021
P27659;A0A087WQK0;A0A087WNS0;A0A2R8VHN4;Q9CQ09;E9PWZ3	sp|P27659|RL3_MOUSE 60S ribosomal protein L3 OS=Mus musculus OX=10090 GN=Rpl3 PE=1 SV=3	Rpl3	60S ribosomal protein L3	23.4431	24.0238	-0.580694	0.668024	0.214771	0.595253	23	23	24.7587	23.3455	24.2039	24.1795	23.0267	22.7662	23.5969	23.5452	24.5328	23.379
E9PVA8	sp|E9PVA8|GCN1_MOUSE eIF-2-alpha kinase activator GCN1 OS=Mus musculus OX=10090 GN=Gcn1 PE=1 SV=1	Gcn1l1		18.2722	19.5273	-1.25502	0.666806	0.215374	0.5962	145	145	18.029	19.3581	20.2369	14.975	20.4187	19.9867	20.2658	17.1766	18.686	19.8649
Q8K2T8	sp|Q8K2T8|PAF1_MOUSE RNA polymerase II-associated factor 1 homolog OS=Mus musculus OX=10090 GN=Paf1 PE=1 SV=1	Paf1	RNA polymerase II-associated factor 1 homolog	19.2114	17.9381	1.27334	0.664141	0.2167	0.597387	23	23	19.1323	18.5	16.7439	20.0543	NaN	19.08	NaN	NaN	NaN	NaN
Q8R349;A0A1B0GR68;Q3TZ92	sp|Q8R349|CDC16_MOUSE Cell division cycle protein 16 homolog OS=Mus musculus OX=10090 GN=Cdc16 PE=1 SV=1	Cdc16	Cell division cycle protein 16 homolog	19.7741	18.8853	0.888851	0.663421	0.21706	0.597387	31	31	16.8654	19.131	19.1896	18.2107	18.7293	20.4322	19.7371	20.2405	19.9049	20.8563
P16460	sp|P16460|ASSY_MOUSE Argininosuccinate synthase OS=Mus musculus OX=10090 GN=Ass1 PE=1 SV=1	Ass1	Argininosuccinate synthase	17.1469	19.1228	-1.97589	0.663165	0.217188	0.597387	26	26	NaN	13.556	22.009	19.3319	20.4834	20.1615	18.0963	16.4549	15.9023	16.23
O35864;A0A087WQA8;A0A087WQ60;A0A087WRH6	sp|O35864|CSN5_MOUSE COP9 signalosome complex subunit 5 OS=Mus musculus OX=10090 GN=Cops5 PE=1 SV=3	Cops5	COP9 signalosome complex subunit 5	19.4174	18.5562	0.861157	0.662791	0.217375	0.597387	17	17	18.036	NaN	18.9825	19.2666	18.6501	19.5681	NaN	NaN	NaN	NaN
P62908;D3YV43;A0A140LI77	sp|P62908|RS3_MOUSE 40S ribosomal protein S3 OS=Mus musculus OX=10090 GN=Rps3 PE=1 SV=1;tr|D3YV43|D3YV43_MOUSE 40S ribosomal protein S3 OS=Mus musculus OX=10090 GN=Rps3 PE=1 SV=1;tr|A0A140LI77|A0A140LI77_MOUSE 40S ribosomal protein S3 OS=Mus musculus OX=10	Rps3	40S ribosomal protein S3	24.5849	25.0329	-0.447991	0.662123	0.217709	0.597587	26	26	25.2393	24.0798	25.0706	24.5593	24.4732	24.6772	25.1207	24.9613	25.2606	24.6469
P43406;A2AKI5;F6W6Q6;F6RWM8;B7ZCI9	sp|P43406|ITAV_MOUSE Integrin alpha-V OS=Mus musculus OX=10090 GN=Itgav PE=1 SV=2;tr|A2AKI5|A2AKI5_MOUSE Integrin alpha-V OS=Mus musculus OX=10090 GN=Itgav PE=1 SV=1	Itgav	Integrin alpha-V;Integrin alpha-V heavy chain;Integrin alpha-V light chain	13.78	16.5384	-2.7584	0.658901	0.21933	0.599871	45	45	NaN	NaN	19.445	NaN	15.685	13.78	14.4853	NaN	NaN	NaN
Q99LF4	sp|Q99LF4|RTCB_MOUSE tRNA-splicing ligase RtcB homolog OS=Mus musculus OX=10090 GN=Rtcb PE=1 SV=1	Rtcb	tRNA-splicing ligase RtcB homolog	22.3331	21.9005	0.43262	0.658009	0.219781	0.600385	30	30	21.4356	22.0275	21.9988	22.5133	21.8949	22.1875	21.9099	22.2569	22.263	22.6802
Q60930;A0A286YCR8;D3YZT5;D3YUN8	sp|Q60930|VDAC2_MOUSE Voltage-dependent anion-selective channel protein 2 OS=Mus musculus OX=10090 GN=Vdac2 PE=1 SV=2;tr|A0A286YCR8|A0A286YCR8_MOUSE Voltage-dependent anion-selective channel protein 2 (Fragment) OS=Mus musculus OX=10090 GN=Vdac2 PE=1 SV=1;	Vdac2	Voltage-dependent anion-selective channel protein 2	23.7686	24.377	-0.608348	0.657405	0.220087	0.600502	18	3	23.9565	22.7317	23.7296	23.5158	23.9572	23.8965	25.0356	24.3957	25.206	24.3034
P26043;Q7TSG6	sp|P26043|RADI_MOUSE Radixin OS=Mus musculus OX=10090 GN=Rdx PE=1 SV=3;tr|Q7TSG6|Q7TSG6_MOUSE Radixin OS=Mus musculus OX=10090 GN=Rdx PE=1 SV=1	Rdx	Radixin	21.9842	22.4801	-0.495909	0.655689	0.220958	0.60106	32	31	22.7873	22.0351	22.4239	21.4853	22.6154	22.7463	22.7387	22.1142	21.835	21.5399
Q9CY50;A0A286YCT4;A0A286YCG8;A0A286YDB7	sp|Q9CY50|SSRA_MOUSE Translocon-associated protein subunit alpha OS=Mus musculus OX=10090 GN=Ssr1 PE=1 SV=1;tr|A0A286YCT4|A0A286YCT4_MOUSE Translocon-associated protein subunit alpha OS=Mus musculus OX=10090 GN=Ssr1 PE=1 SV=1;tr|A0A286YCG8|A0A286YCG8_MOUSE	Ssr1	Translocon-associated protein subunit alpha	22.1073	22.7016	-0.594205	0.655075	0.221271	0.60106	6	6	22.8656	21.2126	22.1469	NaN	22.2036	22.5256	23.25	22.0328	23.0416	22.6583
Q61584-3;Q61584;A0A0G2JEP0;Q61584-6;Q61584-2;Q61584-7;A0A0H2UH27;A0A0G2JGL6;A0A0G2JGH0	sp|Q61584-3|FXR1_MOUSE Isoform B of Fragile X mental retardation syndrome-related protein 1 OS=Mus musculus OX=10090 GN=Fxr1;sp|Q61584|FXR1_MOUSE Fragile X mental retardation syndrome-related protein 1 OS=Mus musculus OX=10090 GN=Fxr1 PE=1 SV=2;tr|A0A0G2JE	Fxr1	Fragile X mental retardation syndrome-related protein 1	20.8201	21.8328	-1.01273	0.654928	0.221346	0.60106	37	2	22.7452	22.1604	21.9753	18.1395	21.3926	21.0774	21.5143	21.9031	21.5368	NaN
O35857	sp|O35857|TIM44_MOUSE Mitochondrial import inner membrane translocase subunit TIM44 OS=Mus musculus OX=10090 GN=Timm44 PE=1 SV=2	Timm44	Mitochondrial import inner membrane translocase subunit TIM44	16.1838	17.422	-1.23821	0.654327	0.221653	0.601178	24	24	15.9631	14.824	16.9318	15.9332	19.3711	17.5983	NaN	16.3795	NaN	NaN
P62918	sp|P62918|RL8_MOUSE 60S ribosomal protein L8 OS=Mus musculus OX=10090 GN=Rpl8 PE=1 SV=2	Rpl8	60S ribosomal protein L8	24.325	25.0266	-0.701629	0.652321	0.222679	0.602	18	18	25.8277	24.0112	24.7298	24.7829	23.6469	23.0243	25.185	24.7404	25.7436	25.0661
O35593	sp|O35593|PSDE_MOUSE 26S proteasome non-ATPase regulatory subunit 14 OS=Mus musculus OX=10090 GN=Psmd14 PE=1 SV=2	Psmd14	26S proteasome non-ATPase regulatory subunit 14	17.9511	19.2169	-1.2658	0.651804	0.222944	0.602	17	17	20.0525	NaN	18.2044	17.1103	20.3208	20.0901	18.2897	NaN	NaN	16.6528
P20357;Q80X35;Q80ZL4;G3UZE9;E9Q8Y2;G3UZJ2;G3UZK9;F7ALC8;G3UXY3	sp|P20357|MTAP2_MOUSE Microtubule-associated protein 2 OS=Mus musculus OX=10090 GN=Map2 PE=1 SV=2;tr|Q80X35|Q80X35_MOUSE Microtubule-associated protein OS=Mus musculus OX=10090 GN=Map2 PE=1 SV=1;tr|Q80ZL4|Q80ZL4_MOUSE Microtubule-associated protein OS=Mus	Map2	Microtubule-associated protein 2;Microtubule-associated protein	18.237	19.979	-1.74203	0.651393	0.223155	0.602	33	14	17.8872	15.7183	21.0283	19.9474	21.0215	19.0451	NaN	NaN	NaN	NaN
P21107-2;D3Z2H9	sp|P21107-2|TPM3_MOUSE Isoform 2 of Tropomyosin alpha-3 chain OS=Mus musculus OX=10090 GN=Tpm3;tr|D3Z2H9|D3Z2H9_MOUSE Tropomyosin 3, related sequence 7 OS=Mus musculus OX=10090 GN=Tpm3-rs7 PE=3 SV=1	Tpm3-rs7		25.1601	25.6919	-0.53188	0.651159	0.223276	0.602	29	NA	25.3045	25.1124	25.3804	24.8853	26.5764	26.1127	25.8028	24.9206	25.3957	24.7693
H3BL37;O08784;H3BIX0;F6R3V4;H3BK88	tr|H3BL37|H3BL37_MOUSE Treacle protein OS=Mus musculus OX=10090 GN=Tcof1 PE=1 SV=1;sp|O08784|TCOF_MOUSE Treacle protein OS=Mus musculus OX=10090 GN=Tcof1 PE=1 SV=1;tr|H3BIX0|H3BIX0_MOUSE Treacle protein (Fragment) OS=Mus musculus OX=10090 GN=Tcof1 PE=1 SV=	Tcof1	Treacle protein	23.1065	22.3432	0.763259	0.646328	0.225773	0.607298	58	58	22.875	22.8806	23.2213	23.6874	22.9033	21.859	22.3074	23.2976	20.409	23.8076
Q8CFQ9;P56959;G3UXT7;G3UZD2;Q91VQ2	tr|Q8CFQ9|Q8CFQ9_MOUSE Fusion, derived from t(1216) malignant liposarcoma (Human) OS=Mus musculus OX=10090 GN=Fus PE=1 SV=1;sp|P56959|FUS_MOUSE RNA-binding protein FUS OS=Mus musculus OX=10090 GN=Fus PE=1 SV=1;tr|G3UXT7|G3UXT7_MOUSE RNA-binding protein FUS	Fus	RNA-binding protein FUS	24.8218	24.3452	0.476573	0.643047	0.227485	0.609285	13	13	24.3915	25.0046	24.5306	24.5577	24.2364	25.4542	24.2323	25.1495	24.3352	23.9429
Q99LC3;A0A087WR38	sp|Q99LC3|NDUAA_MOUSE NADH dehydrogenase [ubiquinone] 1 alpha subcomplex subunit 10, mitochondrial OS=Mus musculus OX=10090 GN=Ndufa10 PE=1 SV=1	Ndufa10	NADH dehydrogenase [ubiquinone] 1 alpha subcomplex subunit 10, mitochondrial	17.3526	18.53	-1.17736	0.642319	0.227867	0.609337	17	17	NaN	NaN	18.7173	NaN	18.9079	17.3526	17.9648	NaN	NaN	NaN
P54731	sp|P54731|FAF1_MOUSE FAS-associated factor 1 OS=Mus musculus OX=10090 GN=Faf1 PE=1 SV=2	Faf1	FAS-associated factor 1	16.6748	15.4108	1.26401	0.640767	0.228682	0.610086	22	22	NaN	15.8693	15.4108	NaN	NaN	NaN	NaN	17.0732	NaN	17.082
Q8K4Q8;A0A452J8C7	sp|Q8K4Q8|COL12_MOUSE Collectin-12 OS=Mus musculus OX=10090 GN=Colec12 PE=1 SV=1;tr|A0A452J8C7|A0A452J8C7_MOUSE Collectin-12 OS=Mus musculus OX=10090 GN=Colec12 PE=1 SV=1	Colec12	Collectin-12	20.7718	19.0944	1.67741	0.640261	0.228949	0.610086	30	30	20.5947	NaN	17.5224	NaN	18.4049	18.7963	19.8555	22.7473	NaN	NaN
Q9Z204-2;Q9Z204-4;Q9Z204-3;A0A2I3BRM6	sp|Q9Z204-2|HNRPC_MOUSE Isoform C1 of Heterogeneous nuclear ribonucleoproteins C1/C2 OS=Mus musculus OX=10090 GN=Hnrnpc;sp|Q9Z204-4|HNRPC_MOUSE Isoform 4 of Heterogeneous nuclear ribonucleoproteins C1/C2 OS=Mus musculus OX=10090 GN=Hnrnpc;sp|Q9Z204-3|HNRPC	Hnrnpc	Heterogeneous nuclear ribonucleoproteins C1/C2	24.9214	24.4675	0.453962	0.639216	0.2295	0.610548	25	4	24.4835	25.1667	24.7561	24.8854	24.6931	25.5612	24.2327	24.5251	24.172	24.4689
Q3UKJ7;Q3UKJ7-2	sp|Q3UKJ7|SMU1_MOUSE WD40 repeat-containing protein SMU1 OS=Mus musculus OX=10090 GN=Smu1 PE=2 SV=2;sp|Q3UKJ7-2|SMU1_MOUSE Isoform 2 of WD40 repeat-containing protein SMU1 OS=Mus musculus OX=10090 GN=Smu1	Smu1	WD40 repeat-containing protein SMU1;WD40 repeat-containing protein SMU1, N-terminally processed	19.9161	18.9311	0.98503	0.638846	0.229696	0.610548	22	22	19.4258	20.6668	20.0375	20.1211	17.3301	20.0259	NaN	NaN	NaN	18.8507
Q9D8U8	sp|Q9D8U8|SNX5_MOUSE Sorting nexin-5 OS=Mus musculus OX=10090 GN=Snx5 PE=1 SV=1	Snx5	Sorting nexin-5	17.8175	19.6933	-1.87586	0.638412	0.229926	0.610548	24	23	NaN	18.6619	19.3254	15.0031	20.0612	19.7873	NaN	NaN	NaN	NaN
Q68FD5;Q5SXR6;F6Z1R4	sp|Q68FD5|CLH1_MOUSE Clathrin heavy chain 1 OS=Mus musculus OX=10090 GN=Cltc PE=1 SV=3;tr|Q5SXR6|Q5SXR6_MOUSE Clathrin heavy chain OS=Mus musculus OX=10090 GN=Cltc PE=1 SV=1	Cltc	Clathrin heavy chain 1;Clathrin heavy chain	24.2918	24.759	-0.467187	0.637742	0.230281	0.61078	116	116	24.2499	24.7317	24.856	23.4583	24.8308	24.5107	24.8473	24.5241	25.0109	24.2342
Q0PD20;Q64008;B1AQD3;B1AQD4;F7BE32	tr|Q0PD20|Q0PD20_MOUSE Rab34 OS=Mus musculus OX=10090 GN=Rab34 PE=1 SV=1;sp|Q64008|RAB34_MOUSE Ras-related protein Rab-34 OS=Mus musculus OX=10090 GN=Rab34 PE=1 SV=2;tr|B1AQD3|B1AQD3_MOUSE Ras-related protein Rab-34 OS=Mus musculus OX=10090 GN=Rab34 PE=1 S	Rab34	Ras-related protein Rab-34	18.1847	19.5966	-1.41192	0.636202	0.231099	0.611528	15	15	NaN	NaN	19.4519	NaN	18.6822	NaN	19.1592	18.1847	21.0929	NaN
P62334	sp|P62334|PRS10_MOUSE 26S proteasome regulatory subunit 10B OS=Mus musculus OX=10090 GN=Psmc6 PE=1 SV=1	Psmc6	26S protease regulatory subunit 10B	18.5481	19.5038	-0.955693	0.635402	0.231525	0.611945	23	23	19.9693	19.8502	20.0855	18.4876	20.5133	20.241	19.2463	17.0599	17.7048	17.1019
P28658	sp|P28658|ATX10_MOUSE Ataxin-10 OS=Mus musculus OX=10090 GN=Atxn10 PE=1 SV=2	Atxn10	Ataxin-10	19.853	20.468	-0.615007	0.634034	0.232255	0.612456	26	26	19.5986	20.4771	20.3215	NaN	20.708	20.3693	20.6663	19.7194	21.0455	18.8461
Q9WTU0	sp|Q9WTU0|PHF2_MOUSE Lysine-specific demethylase PHF2 OS=Mus musculus OX=10090 GN=Phf2 PE=1 SV=2	Phf2	Lysine-specific demethylase PHF2	19.6138	17.6629	1.95085	0.633078	0.232767	0.612875	39	36	NaN	20.222	NaN	21.6973	17.6629	17.861	NaN	NaN	NaN	18.6748
Q922V4;D3Z4V1;F8WI31	sp|Q922V4|PLRG1_MOUSE Pleiotropic regulator 1 OS=Mus musculus OX=10090 GN=Plrg1 PE=1 SV=1;tr|D3Z4V1|D3Z4V1_MOUSE Pleiotropic regulator 1 OS=Mus musculus OX=10090 GN=Plrg1 PE=1 SV=1;tr|F8WI31|F8WI31_MOUSE Pleiotropic regulator 1 OS=Mus musculus OX=10090 GN=	Plrg1	Pleiotropic regulator 1	18.8909	17.6557	1.23518	0.632734	0.232952	0.612875	25	25	16.2856	19.4347	18.2571	18.2481	18.0554	15.6819	NaN	20.9977	18.0245	20.092
P58252	sp|P58252|EF2_MOUSE Elongation factor 2 OS=Mus musculus OX=10090 GN=Eef2 PE=1 SV=2	Eef2	Elongation factor 2	24.6715	25.0879	-0.416448	0.631248	0.23375	0.613274	72	71	24.7244	24.9111	25.2332	24.2548	25.2056	24.8353	25.1254	24.9633	25.1509	24.3929
Q9CWF2	sp|Q9CWF2|TBB2B_MOUSE Tubulin beta-2B chain OS=Mus musculus OX=10090 GN=Tubb2b PE=1 SV=1	Tubb2b	Tubulin beta-2B chain	24.8741	23.877	0.997138	0.630976	0.233897	0.613274	9	2	23.7548	24.3674	23.9642	23.6822	23.8007	23.2771	23.3023	28.0866	24.5628	24.9572
P14602;P14602-2;D3YZ06;P14602-3	sp|P14602|HSPB1_MOUSE Heat shock protein beta-1 OS=Mus musculus OX=10090 GN=Hspb1 PE=1 SV=3;sp|P14602-2|HSPB1_MOUSE Isoform B of Heat shock protein beta-1 OS=Mus musculus OX=10090 GN=Hspb1;tr|D3YZ06|D3YZ06_MOUSE Heat shock protein beta-1 OS=Mus musculus OX	Hspb1	Heat shock protein beta-1	24.7176	23.029	1.68853	0.630951	0.23391	0.613274	22	22	25.0421	25.1047	21.3249	NaN	19.162	NaN	24.8888	24.52	24.7274	24.528
Q99KG3-2	sp|Q99KG3-2|RBM10_MOUSE Isoform 2 of RNA-binding protein 10 OS=Mus musculus OX=10090 GN=Rbm10	Rbm10	RNA-binding protein 10	20.2237	19.4452	0.778495	0.629959	0.234445	0.613971	28	2	NaN	20.2951	19.9956	20.3114	18.8948	20.592	NaN	19.6962	NaN	NaN
Q99LC5	sp|Q99LC5|ETFA_MOUSE Electron transfer flavoprotein subunit alpha, mitochondrial OS=Mus musculus OX=10090 GN=Etfa PE=1 SV=2	Etfa	Electron transfer flavoprotein subunit alpha, mitochondrial	18.2856	19.9426	-1.657	0.62938	0.234758	0.614086	19	19	NaN	16.1693	20.9127	16.6175	21.8999	21.7074	19.2815	18.6482	17.6763	NaN
Q60848;D3Z414	sp|Q60848|HELLS_MOUSE Lymphocyte-specific helicase OS=Mus musculus OX=10090 GN=Hells PE=1 SV=2	Hells	Lymphocyte-specific helicase	20.5511	19.4735	1.07755	0.628149	0.235424	0.615123	35	1	19.4735	20.1552	NaN	20.8864	NaN	19.5928	NaN	20.9038	NaN	21.2171
A2AVJ7;Q99PL5;Q99PL5-3;Q99PL5-2;Q99PL5-4;Q99PL5-7;Q99PL5-6;Q99PL5-5;Q99PL5-8;Q99PL5-9;Q99PL5-10;Q99PL5-11;Q99PL5-12	tr|A2AVJ7|A2AVJ7_MOUSE Ribosome-binding protein 1 OS=Mus musculus OX=10090 GN=Rrbp1 PE=1 SV=1;sp|Q99PL5|RRBP1_MOUSE Ribosome-binding protein 1 OS=Mus musculus OX=10090 GN=Rrbp1 PE=1 SV=2	Rrbp1	Ribosome-binding protein 1	24.9468	25.3437	-0.396844	0.626975	0.236061	0.616082	115	115	25.458	24.9038	25.442	24.8119	25.4632	25.264	25.1682	25.1153	25.187	24.6392
Q3UI33;O08663;Q3TMN1;M0QWM9;M0QW69;M0QWX0	tr|Q3UI33|Q3UI33_MOUSE Methionine aminopeptidase 2 OS=Mus musculus OX=10090 GN=Metap2 PE=1 SV=1;sp|O08663|MAP2_MOUSE Methionine aminopeptidase 2 OS=Mus musculus OX=10090 GN=Metap2 PE=1 SV=1;tr|Q3TMN1|Q3TMN1_MOUSE Methionine aminopeptidase 2 OS=Mus musculus	Metap2	Methionine aminopeptidase 2	16.3117	17.9342	-1.62258	0.625152	0.237055	0.617058	23	13	NaN	NaN	18.5125	NaN	18.8665	16.3117	16.4237	NaN	NaN	NaN
Q8BHS3	sp|Q8BHS3|RBM22_MOUSE Pre-mRNA-splicing factor RBM22 OS=Mus musculus OX=10090 GN=Rbm22 PE=1 SV=1	Rbm22	Pre-mRNA-splicing factor RBM22	19.1647	18.0514	1.11322	0.624724	0.237288	0.617058	17	17	NaN	NaN	17.9168	18.0048	17.0866	18.8504	19.1509	NaN	NaN	20.6388
G3X9V2;E9Q8Z6;E9Q8Z8;P30999;E9Q8Z4;E9Q8Z9;D3Z2H2;E9Q901;E9Q904;E9Q986;D3Z7H6;E9Q907;E9Q905;D3Z2H7	tr|G3X9V2|G3X9V2_MOUSE Catenin (Cadherin associated protein), delta 1, isoform CRA_a OS=Mus musculus OX=10090 GN=Ctnnd1 PE=1 SV=1;tr|E9Q8Z6|E9Q8Z6_MOUSE Catenin delta-1 OS=Mus musculus OX=10090 GN=Ctnnd1 PE=1 SV=1;tr|E9Q8Z8|E9Q8Z8_MOUSE Catenin delta-1 OS=	Ctnnd1	Catenin delta-1	20.1704	20.9876	-0.817278	0.623638	0.237882	0.617058	51	3	21.0397	21.4491	20.5894	18.2482	20.1075	19.3038	21.1845	21.4099	22.017	20.4408
Q8BMS1	sp|Q8BMS1|ECHA_MOUSE Trifunctional enzyme subunit alpha, mitochondrial OS=Mus musculus OX=10090 GN=Hadha PE=1 SV=1	Hadha	Trifunctional enzyme subunit alpha, mitochondrial;Long-chain enoyl-CoA hydratase;Long chain 3-hydroxyacyl-CoA dehydrogenase	22.1154	22.9143	-0.798925	0.62303	0.238216	0.617058	45	45	22.3113	22.4624	22.9888	21.5911	24.3658	23.9793	23.1435	21.1139	21.7622	21.4302
Q9EP69;A0A1L1SR59	sp|Q9EP69|SAC1_MOUSE Phosphatidylinositide phosphatase SAC1 OS=Mus musculus OX=10090 GN=Sacm1l PE=1 SV=1	Sacm1l	Phosphatidylinositide phosphatase SAC1	20.0224	18.6477	1.37467	0.622543	0.238483	0.617058	34	34	NaN	NaN	19.6221	20.2605	19.6609	19.7842	16.6602	NaN	NaN	NaN
Q8BKE6	sp|Q8BKE6|CP20A_MOUSE Cytochrome P450 20A1 OS=Mus musculus OX=10090 GN=Cyp20a1 PE=1 SV=1	Cyp20a1	Cytochrome P450 20A1	15.0526	14.2568	0.795805	0.622331	0.238599	0.617058	20	20	14.562	NaN	13.8152	15.189	14.3932	14.9162	NaN	NaN	NaN	NaN
P84078	sp|P84078|ARF1_MOUSE ADP-ribosylation factor 1 OS=Mus musculus OX=10090 GN=Arf1 PE=1 SV=2	Arf1	ADP-ribosylation factor 1	22.7679	23.3307	-0.562866	0.620614	0.239544	0.618779	14	2	22.8884	23.5296	23.6421	21.8259	23.8517	23.7213	23.0644	22.4051	23.2071	22.3574
P57784;G5E883	sp|P57784|RU2A_MOUSE U2 small nuclear ribonucleoprotein A OS=Mus musculus OX=10090 GN=Snrpa1 PE=1 SV=2;tr|G5E883|G5E883_MOUSE Small nuclear ribonucleoprotein polypeptide A, isoform CRA_a OS=Mus musculus OX=10090 GN=Snrpa1 PE=1 SV=1	Snrpa1	U2 small nuclear ribonucleoprotein A	21.7743	21.2507	0.523592	0.620138	0.239807	0.618779	12	8	21.2233	21.1912	21.5536	21.8836	21.5182	22.861	21.2493	21.8957	20.7092	21.04
P27546-2;P27546-3;E9PZ43;A0A0G2JDN7;P27546-4;A0A0G2JFK3	sp|P27546-2|MAP4_MOUSE Isoform 2 of Microtubule-associated protein 4 OS=Mus musculus OX=10090 GN=Map4;sp|P27546-3|MAP4_MOUSE Isoform 3 of Microtubule-associated protein 4 OS=Mus musculus OX=10090 GN=Map4	Map4	Microtubule-associated protein 4	23.7713	24.2375	-0.466246	0.618971	0.240452	0.619043	69	1	24.8086	23.4711	23.9347	23.5073	23.9898	23.2806	24.4057	24.3509	24.0488	24.2465
Q9ERG0;Q9ERG0-2;A0A2R8VI67;Q4U4S6	sp|Q9ERG0|LIMA1_MOUSE LIM domain and actin-binding protein 1 OS=Mus musculus OX=10090 GN=Lima1 PE=1 SV=3;sp|Q9ERG0-2|LIMA1_MOUSE Isoform Alpha of LIM domain and actin-binding protein 1 OS=Mus musculus OX=10090 GN=Lima1	Lima1	LIM domain and actin-binding protein 1	21.6403	22.2567	-0.616441	0.617295	0.241382	0.620735	47	46	23.3363	22.7404	22.3971	20.9209	22.0693	21.1861	22.3553	21.9082	21.1255	21.4456
Q9CWZ3;A0A0G2JFX7;A0A0N4SUH6	sp|Q9CWZ3|RBM8A_MOUSE RNA-binding protein 8A OS=Mus musculus OX=10090 GN=Rbm8a PE=1 SV=4;tr|A0A0G2JFX7|A0A0G2JFX7_MOUSE RNA-binding protein 8A OS=Mus musculus OX=10090 GN=Rbm8a PE=1 SV=1;tr|A0A0N4SUH6|A0A0N4SUH6_MOUSE RNA-binding protein 8A OS=Mus musculus	Rbm8a	RNA-binding protein 8A	23.2573	22.5622	0.69503	0.615479	0.242394	0.621364	10	1	22.9951	23.5227	22.7471	23.3213	21.9446	22.9278	NaN	NaN	NaN	NaN
P14685;F7B7L8	sp|P14685|PSMD3_MOUSE 26S proteasome non-ATPase regulatory subunit 3 OS=Mus musculus OX=10090 GN=Psmd3 PE=1 SV=3	Psmd3	26S proteasome non-ATPase regulatory subunit 3	20.6581	21.7272	-1.0691	0.615389	0.242444	0.621364	35	35	22.2461	21.7906	21.8074	21.3546	22.0745	21.9236	21.9082	17.5637	20.5999	NaN
Q6NZB0;F6TQL3;A2ALF0;F6QIL6;D3Z4I5	sp|Q6NZB0|DNJC8_MOUSE DnaJ homolog subfamily C member 8 OS=Mus musculus OX=10090 GN=Dnajc8 PE=1 SV=2;tr|F6TQL3|F6TQL3_MOUSE DnaJ homolog subfamily C member 8 (Fragment) OS=Mus musculus OX=10090 GN=Dnajc8 PE=1 SV=1;tr|A2ALF0|A2ALF0_MOUSE DnaJ homolog subfam	Dnajc8	DnaJ homolog subfamily C member 8	20.9934	19.8554	1.13799	0.613358	0.24358	0.622877	19	5	20.1497	21.1619	21.4272	22.2821	20.9348	21.497	16.9097	20.6312	NaN	19.3945
Q9R020;D3Z4U0;E9PUD0;Q9R020-2;A0A0H2UH20;A0A0G2JGE3;V9GX51	sp|Q9R020|ZRAB2_MOUSE Zinc finger Ran-binding domain-containing protein 2 OS=Mus musculus OX=10090 GN=Zranb2 PE=1 SV=2;tr|D3Z4U0|D3Z4U0_MOUSE Zinc finger Ran-binding domain-containing protein 2 OS=Mus musculus OX=10090 GN=Zranb2 PE=1 SV=2;tr|E9PUD0|E9PUD0_	Zranb2	Zinc finger Ran-binding domain-containing protein 2	22.5109	21.6707	0.84023	0.61144	0.244658	0.624933	20	20	21.4507	22.9897	21.8907	22.6757	NaN	21.8674	NaN	NaN	NaN	NaN
P16546	sp|P16546|SPTN1_MOUSE Spectrin alpha chain, non-erythrocytic 1 OS=Mus musculus OX=10090 GN=Sptan1 PE=1 SV=4	Sptan1	Spectrin alpha chain, non-erythrocytic 1	23.6881	24.1432	-0.455186	0.61015	0.245386	0.62571	218	NA	23.7394	23.8878	23.9584	22.9672	24.5738	24.2976	24.4128	23.6544	24.0319	23.6334
P25444;D3YVC1;D3YWJ3	sp|P25444|RS2_MOUSE 40S ribosomal protein S2 OS=Mus musculus OX=10090 GN=Rps2 PE=1 SV=3;tr|D3YVC1|D3YVC1_MOUSE 40S ribosomal protein S2 (Fragment) OS=Mus musculus OX=10090 GN=Rps2 PE=1 SV=1;tr|D3YWJ3|D3YWJ3_MOUSE 40S ribosomal protein S2 OS=Mus musculus OX	Rps2	40S ribosomal protein S2	22.8668	23.3383	-0.471476	0.609537	0.245733	0.62571	22	22	23.2539	22.5633	23.0054	22.6041	22.8175	22.4732	23.6058	23.2783	24.0087	23.415
P61982	sp|P61982|1433G_MOUSE 14-3-3 protein gamma OS=Mus musculus OX=10090 GN=Ywhag PE=1 SV=2	Ywhag	14-3-3 protein gamma;14-3-3 protein gamma, N-terminally processed	21.9538	22.4853	-0.531467	0.609444	0.245785	0.62571	21	17	22.6901	22.7487	22.9562	21.7441	22.6968	22.6963	21.9351	21.3515	22.1482	21.2284
Q9WU28;E9PZ62;E9PVG3;E9Q093;H7BWX1;E9Q5Q8	sp|Q9WU28|PFD5_MOUSE Prefoldin subunit 5 OS=Mus musculus OX=10090 GN=Pfdn5 PE=1 SV=1;tr|E9PZ62|E9PZ62_MOUSE Prefoldin subunit 5 OS=Mus musculus OX=10090 GN=Pfdn5 PE=1 SV=1;tr|E9PVG3|E9PVG3_MOUSE Prefoldin subunit 5 OS=Mus musculus OX=10090 GN=Pfdn5 PE=1 SV	Pfdn5	Prefoldin subunit 5	19.5888	20.6477	-1.05886	0.60771	0.246768	0.627513	8	8	20.13	20.0565	20.6339	19.1418	20.66	20.401	21.1669	21.6911	NaN	16.6537
P62301;Q921R2;A0A0U1RQ71	sp|P62301|RS13_MOUSE 40S ribosomal protein S13 OS=Mus musculus OX=10090 GN=Rps13 PE=1 SV=2;tr|Q921R2|Q921R2_MOUSE 40S ribosomal protein S13 OS=Mus musculus OX=10090 GN=Rps13 PE=1 SV=1	Rps13	40S ribosomal protein S13	23.7031	24.2685	-0.565366	0.606077	0.247698	0.628848	13	13	25.0108	23.3755	23.471	23.9172	23.4197	22.9163	24.5036	24.0733	24.9373	24.2333
Q80X90	sp|Q80X90|FLNB_MOUSE Filamin-B OS=Mus musculus OX=10090 GN=Flnb PE=1 SV=3	Flnb	Filamin-B	24.3723	24.842	-0.469743	0.605161	0.248221	0.628848	183	178	24.3952	24.5888	24.6221	23.3687	24.9258	24.6354	25.0321	24.6899	25.2349	24.5785
Q8C2Q8;Q91VR2	tr|Q8C2Q8|Q8C2Q8_MOUSE ATP synthase subunit gamma OS=Mus musculus OX=10090 GN=Atp5c1 PE=1 SV=1;sp|Q91VR2|ATPG_MOUSE ATP synthase subunit gamma, mitochondrial OS=Mus musculus OX=10090 GN=Atp5f1c PE=1 SV=1	Atp5c1	ATP synthase subunit gamma;ATP synthase subunit gamma, mitochondrial	20.7349	21.4907	-0.755853	0.604613	0.248534	0.628848	11	1	21.9331	18.96	21.16	21.4209	21.4796	21.4262	22.3701	21.1324	20.5109	NaN
Q8BI84;Q8BI84-2;Q8BI84-3;A0A0R4J2D3	sp|Q8BI84|TGO1_MOUSE Transport and Golgi organization protein 1 homolog OS=Mus musculus OX=10090 GN=Mia3 PE=1 SV=2;sp|Q8BI84-2|TGO1_MOUSE Isoform 2 of Transport and Golgi organization protein 1 homolog OS=Mus musculus OX=10090 GN=Mia3	Mia3	Melanoma inhibitory activity protein 3	16.8606	18.2834	-1.42284	0.603944	0.248918	0.628848	82	53	17.7845	19.1606	19.8849	14.9237	19.2805	18.6064	19.0006	NaN	15.4665	14.7515
Q8BQ46;F6QCI0	tr|Q8BQ46|Q8BQ46_MOUSE TAF15 RNA polymerase II, TATA box binding protein (TBP)-associated factor OS=Mus musculus OX=10090 GN=Taf15 PE=1 SV=1;tr|F6QCI0|F6QCI0_MOUSE TATA-box-binding protein-associated factor 15 (Fragment) OS=Mus musculus OX=10090 GN=Taf15 P	Taf15		24.904	24.4595	0.444534	0.603863	0.248964	0.628848	15	13	24.0298	24.6752	24.6804	24.1202	24.4971	25.3648	24.5224	25.1869	24.5675	25.1729
Q6ZWQ9;D3YV37	tr|Q6ZWQ9|Q6ZWQ9_MOUSE MCG5400 OS=Mus musculus OX=10090 GN=Myl12a PE=1 SV=1;tr|D3YV37|D3YV37_MOUSE Myosin, light chain 12A, regulatory, non-sarcomeric (Fragment) OS=Mus musculus OX=10090 GN=Myl12a PE=1 SV=1	Myl12a		25.4628	25.9279	-0.465125	0.603512	0.249166	0.628848	18	4	25.4007	25.5633	25.8313	24.8145	26.5403	25.8882	26.3411	25.3945	25.5262	25.6536
Q811D0-2;Q811D0-3;H7BWY4;Q811D0;E9Q9H0;D3Z3B8;S4R2T8;F6UDT8;E9Q2L2;A0A338P6J0;D3YUZ8;Q91XM9-6;Q91XM9;Q91XM9-3;Q91XM9-2;Q91XM9-4;Q91XM9-8;D3YWU0;Q91XM9-5	sp|Q811D0-2|DLG1_MOUSE Isoform 2 of Disks large homolog 1 OS=Mus musculus OX=10090 GN=Dlg1;sp|Q811D0-3|DLG1_MOUSE Isoform 3 of Disks large homolog 1 OS=Mus musculus OX=10090 GN=Dlg1;tr|H7BWY4|H7BWY4_MOUSE Disks large homolog 1 OS=Mus musculus OX=10090 GN=D	Dlg1	Disks large homolog 1	17.3896	18.2725	-0.882869	0.603301	0.249287	0.628848	37	28	NaN	NaN	17.6068	NaN	18.5427	18.193	18.9681	NaN	17.9724	16.5863
A0A0R4J0J6;Q8BKT7;Q5SVF9;Q5SVF8	tr|A0A0R4J0J6|A0A0R4J0J6_MOUSE THO complex subunit 5 homolog OS=Mus musculus OX=10090 GN=Thoc5 PE=1 SV=1;sp|Q8BKT7|THOC5_MOUSE THO complex subunit 5 homolog OS=Mus musculus OX=10090 GN=Thoc5 PE=1 SV=2;tr|Q5SVF9|Q5SVF9_MOUSE THO complex subunit 5 homolog OS	Thoc5	THO complex subunit 5 homolog	16.6737	15.3639	1.30986	0.602931	0.249499	0.628848	31	31	NaN	NaN	14.5958	NaN	15.1359	16.6737	NaN	NaN	16.3599	NaN
Q9WTX5;E9PUV4;E9Q3Q7	sp|Q9WTX5|SKP1_MOUSE S-phase kinase-associated protein 1 OS=Mus musculus OX=10090 GN=Skp1 PE=1 SV=3	Skp1	S-phase kinase-associated protein 1	21.6211	20.2406	1.38057	0.601906	0.250089	0.629311	13	13	NaN	21.2455	21.014	21.6407	22.0746	21.9773	17.6331	NaN	NaN	NaN
P47757-2;A2AMW0;P47757-4;P47757;F7CAZ6;A0A0A0MQI9	sp|P47757-2|CAPZB_MOUSE Isoform 2 of F-actin-capping protein subunit beta OS=Mus musculus OX=10090 GN=Capzb;tr|A2AMW0|A2AMW0_MOUSE F-actin-capping protein subunit beta OS=Mus musculus OX=10090 GN=Capzb PE=1 SV=1;sp|P47757-4|CAPZB_MOUSE Isoform 3 of F-actin	Capzb	F-actin-capping protein subunit beta	23.4422	23.8312	-0.388946	0.601652	0.250235	0.629311	18	10	23.6718	23.1972	23.4472	23.3955	24.0287	23.4718	24.0724	23.6885	23.9357	23.4581
Q9CZU6;Q80X68	sp|Q9CZU6|CISY_MOUSE Citrate synthase, mitochondrial OS=Mus musculus OX=10090 GN=Cs PE=1 SV=1	Cs	Citrate synthase, mitochondrial	18.0706	19.9036	-1.83296	0.598551	0.252028	0.631884	20	20	NaN	14.6481	19.3602	19.1973	21.377	20.3665	18.9736	NaN	NaN	NaN
P47911;A0A0J9YU32	sp|P47911|RL6_MOUSE 60S ribosomal protein L6 OS=Mus musculus OX=10090 GN=Rpl6 PE=1 SV=3	Rpl6	60S ribosomal protein L6	24.1736	24.7167	-0.543127	0.598428	0.252099	0.631884	23	23	25.1146	23.9846	24.4605	24.3263	23.6877	23.2847	24.7843	24.5941	25.5365	24.6782
Q9D2G2;Q9D2G2-2	sp|Q9D2G2|ODO2_MOUSE Dihydrolipoyllysine-residue succinyltransferase component of 2-oxoglutarate dehydrogenase complex, mitochondrial OS=Mus musculus OX=10090 GN=Dlst PE=1 SV=1	Dlst	Dihydrolipoyllysine-residue succinyltransferase component of 2-oxoglutarate dehydrogenase complex, mitochondrial	22.4192	22.9044	-0.485277	0.59797	0.252366	0.631884	20	20	22.7781	21.5484	22.1818	22.2425	23.2613	22.7318	23.4123	22.7613	22.8888	22.8119
Q6PAM1;Q6PAM1-2;A2ADZ2;A2ADZ3;A2ADZ4;A8Y5J8	sp|Q6PAM1|TXLNA_MOUSE Alpha-taxilin OS=Mus musculus OX=10090 GN=Txlna PE=1 SV=1;sp|Q6PAM1-2|TXLNA_MOUSE Isoform 2 of Alpha-taxilin OS=Mus musculus OX=10090 GN=Txlna	Txlna	Alpha-taxilin	18.8058	20.1177	-1.31186	0.596876	0.253002	0.632783	26	26	21.2416	20.6283	20.3966	16.0904	19.6155	19.6988	19.2171	NaN	NaN	NaN
Q91W50;Q8JZN2;A0A0G2JF72;A0A0G2JE62;A0A0G2JDJ7	sp|Q91W50|CSDE1_MOUSE Cold shock domain-containing protein E1 OS=Mus musculus OX=10090 GN=Csde1 PE=1 SV=1;tr|Q8JZN2|Q8JZN2_MOUSE Cold shock domain-containing protein E1 OS=Mus musculus OX=10090 GN=Csde1 PE=1 SV=1;tr|A0A0G2JF72|A0A0G2JF72_MOUSE Cold shock d	Csde1	Cold shock domain-containing protein E1	19.1965	20.2019	-1.00548	0.596202	0.253395	0.633071	45	45	21.4638	21.0899	21.0227	18.1166	20.0645	19.8001	20.9869	17.8226	17.4719	19.1532
Q9CXW3;A0A0A6YY29	sp|Q9CXW3|CYBP_MOUSE Calcyclin-binding protein OS=Mus musculus OX=10090 GN=Cacybp PE=1 SV=1	Cacybp	Calcyclin-binding protein	20.6312	21.096	-0.464785	0.595016	0.254088	0.63379	21	21	21.5204	20.7396	20.8166	21.0301	20.6004	20.4238	21.0922	21.1315	21.4504	19.8312
Q99JX7;V9GXF3;V9GXW3;V9GXM5;V9GX96	sp|Q99JX7|NXF1_MOUSE Nuclear RNA export factor 1 OS=Mus musculus OX=10090 GN=Nxf1 PE=1 SV=3;tr|V9GXF3|V9GXF3_MOUSE Nuclear RNA export factor 1 OS=Mus musculus OX=10090 GN=Nxf1 PE=1 SV=1	Nxf1	Nuclear RNA export factor 1	17.8288	16.4932	1.33557	0.593979	0.254695	0.63379	32	32	NaN	19.095	17.6808	16.4968	15.3056	17.8945	NaN	NaN	NaN	NaN
Q62448;Q62448-2	sp|Q62448|IF4G2_MOUSE Eukaryotic translation initiation factor 4 gamma 2 OS=Mus musculus OX=10090 GN=Eif4g2 PE=1 SV=2;sp|Q62448-2|IF4G2_MOUSE Isoform 2 of Eukaryotic translation initiation factor 4 gamma 2 OS=Mus musculus OX=10090 GN=Eif4g2	Eif4g2	Eukaryotic translation initiation factor 4 gamma 2	16.9539	18.0256	-1.07168	0.592782	0.255398	0.63379	46	1	16.3703	16.9279	18.5939	NaN	19.3622	16.98	17.7759	NaN	NaN	NaN
Q61081	sp|Q61081|CDC37_MOUSE Hsp90 co-chaperone Cdc37 OS=Mus musculus OX=10090 GN=Cdc37 PE=1 SV=1	Cdc37	Hsp90 co-chaperone Cdc37;Hsp90 co-chaperone Cdc37, N-terminally processed	21.2513	21.7756	-0.524308	0.5927	0.255446	0.63379	20	7	21.58	22.2315	22.3141	21.0372	21.8135	21.4029	21.3759	20.0896	21.7945	21.4952
Q99JZ4;A0A1W2P869;A0A1W2P6N3;A0A1W2P720	tr|Q99JZ4|Q99JZ4_MOUSE GTP-binding protein SAR1a OS=Mus musculus OX=10090 GN=Sar1a PE=1 SV=1	Sar1a		20.5687	21.2081	-0.63948	0.592149	0.255771	0.63379	13	2	20.2912	20.97	21.0238	19.1744	21.2659	21.2871	21.6292	21.5717	21.8306	19.84
P16045	sp|P16045|LEG1_MOUSE Galectin-1 OS=Mus musculus OX=10090 GN=Lgals1 PE=1 SV=3	Lgals1	Galectin-1	24.8468	24.4316	0.415201	0.591837	0.255954	0.63379	18	13	24.6275	24.476	24.4856	25.2204	24.9539	24.7887	24.0829	24.8282	24.0084	24.9209
Q9CXW4	sp|Q9CXW4|RL11_MOUSE 60S ribosomal protein L11 OS=Mus musculus OX=10090 GN=Rpl11 PE=1 SV=4	Rpl11	60S ribosomal protein L11	24.3916	24.8949	-0.503285	0.59173	0.256018	0.63379	11	4	24.7073	23.6206	24.7511	24.1143	24.2228	24.1861	25.3674	25.0284	25.4258	25.0085
Q3UGC7;Q66JS6	sp|Q3UGC7|EI3JA_MOUSE Eukaryotic translation initiation factor 3 subunit J-A OS=Mus musculus OX=10090 GN=Eif3j1 PE=2 SV=1;sp|Q66JS6|EI3JB_MOUSE Eukaryotic translation initiation factor 3 subunit J-B OS=Mus musculus OX=10090 GN=Eif3j2 PE=1 SV=1	Eif3j1;Eif3j2	Eukaryotic translation initiation factor 3 subunit J-A;Eukaryotic translation initiation factor 3 subunit J-B	19.8652	20.6455	-0.780311	0.590452	0.256772	0.63379	22	22	21.1111	20.5167	19.9709	18.9983	20.8545	20.0805	NaN	NaN	NaN	NaN
Q64521;A2AQR0	sp|Q64521|GPDM_MOUSE Glycerol-3-phosphate dehydrogenase, mitochondrial OS=Mus musculus OX=10090 GN=Gpd2 PE=1 SV=2;tr|A2AQR0|A2AQR0_MOUSE Glycerol-3-phosphate dehydrogenase OS=Mus musculus OX=10090 GN=Gpd2 PE=1 SV=1	Gpd2	Glycerol-3-phosphate dehydrogenase, mitochondrial;Glycerol-3-phosphate dehydrogenase	14.6112	15.9886	-1.37738	0.590304	0.25686	0.63379	41	41	14.8909	14.5145	14.9521	NaN	18.1228	14.7079	NaN	NaN	NaN	NaN
O08583;O08583-2	sp|O08583|THOC4_MOUSE THO complex subunit 4 OS=Mus musculus OX=10090 GN=Alyref PE=1 SV=3;sp|O08583-2|THOC4_MOUSE Isoform 2 of THO complex subunit 4 OS=Mus musculus OX=10090 GN=Alyref	Alyref	THO complex subunit 4	22.2792	21.8371	0.442158	0.589353	0.257423	0.63379	12	7	22.2395	22.4436	21.8536	22.5616	21.8528	22.134	22.0064	22.7016	21.233	21.5553
Q925B0;Q925B0-2	sp|Q925B0|PAWR_MOUSE PRKC apoptosis WT1 regulator protein OS=Mus musculus OX=10090 GN=Pawr PE=1 SV=2;sp|Q925B0-2|PAWR_MOUSE Isoform 2 of PRKC apoptosis WT1 regulator protein OS=Mus musculus OX=10090 GN=Pawr	Pawr	PRKC apoptosis WT1 regulator protein	20.1283	21.0987	-0.970374	0.589315	0.257445	0.63379	23	23	21.9022	21.3346	20.8611	18.3597	21.5683	20.6905	21.7021	NaN	19.4597	NaN
O08807;B1AZS9	sp|O08807|PRDX4_MOUSE Peroxiredoxin-4 OS=Mus musculus OX=10090 GN=Prdx4 PE=1 SV=1;tr|B1AZS9|B1AZS9_MOUSE Peroxiredoxin-4 (Fragment) OS=Mus musculus OX=10090 GN=Prdx4 PE=1 SV=1	Prdx4	Peroxiredoxin-4	24.2025	24.7072	-0.504697	0.588164	0.258129	0.63379	15	15	24.1684	23.6488	24.9393	24.3323	25.1923	25.3383	24.8681	23.8248	24.3677	23.8682
Q9Z1T1;A0A338P6V5;Q9JME5;A0A140LHP9	sp|Q9Z1T1|AP3B1_MOUSE AP-3 complex subunit beta-1 OS=Mus musculus OX=10090 GN=Ap3b1 PE=1 SV=2	Ap3b1	AP-3 complex subunit beta-1	18.3164	19.5687	-1.25227	0.586237	0.259276	0.635119	52	52	17.1271	19.6742	20.7018	15.9184	19.7175	19.3567	20.1358	NaN	20.1612	NaN
Q63918	sp|Q63918|CAVN2_MOUSE Caveolae-associated protein 2 OS=Mus musculus OX=10090 GN=Cavin2 PE=1 SV=3	Sdpr	Serum deprivation-response protein	22.8276	23.273	-0.445441	0.585854	0.259505	0.635119	27	27	23.7999	22.6331	22.8271	22.6406	22.8143	22.3568	23.5542	23.4102	23.3695	23.0972
P46638;G3UZD3;G3UY29;E9Q3P9;F8WGS1;G3UZL4;F6R2Z5;D3YYB3;Q9WTL2	sp|P46638|RB11B_MOUSE Ras-related protein Rab-11B OS=Mus musculus OX=10090 GN=Rab11b PE=1 SV=3;tr|G3UZD3|G3UZD3_MOUSE Ras-related protein Rab-11B OS=Mus musculus OX=10090 GN=Rab11b PE=1 SV=1;tr|G3UY29|G3UY29_MOUSE MCG22989, isoform CRA_a OS=Mus musculus OX	Rab11b;Rab11a	Ras-related protein Rab-11B	19.4575	20.2625	-0.805013	0.584556	0.260282	0.635182	16	3	19.3005	20.4046	20.2045	18.7733	20.1632	20.4116	21.3817	18.2403	NaN	NaN
P59708;A0A1W2P7L7	sp|P59708|SF3B6_MOUSE Splicing factor 3B subunit 6 OS=Mus musculus OX=10090 GN=Sf3b6 PE=1 SV=1;tr|A0A1W2P7L7|A0A1W2P7L7_MOUSE Splicing factor 3B subunit 6 (Fragment) OS=Mus musculus OX=10090 GN=Sf3b6 PE=1 SV=1	Sf3b6	Splicing factor 3B subunit 6	20.7757	21.5819	-0.806228	0.584451	0.260345	0.635182	7	7	22.2862	NaN	21.6227	NaN	20.8369	19.9272	NaN	21.5048	NaN	20.895
A2A547;P84099	tr|A2A547|A2A547_MOUSE Ribosomal protein L19 OS=Mus musculus OX=10090 GN=Rpl19 PE=1 SV=1;sp|P84099|RL19_MOUSE 60S ribosomal protein L19 OS=Mus musculus OX=10090 GN=Rpl19 PE=1 SV=1	Rpl19	Ribosomal protein L19;60S ribosomal protein L19	23.4147	23.8584	-0.443799	0.583959	0.26064	0.635182	11	11	24.3782	23.5073	24.0094	24.2135	23.7986	23.1228	23.7061	22.9904	23.4	23.2392
A0A140LHG8;Q9CYN2;A0A140LJ01;A0A140LHR3;A0A140LIK0;A0A140LJG6;A0A140LHW5	tr|A0A140LHG8|A0A140LHG8_MOUSE Signal peptidase complex subunit 2 OS=Mus musculus OX=10090 GN=Spcs2 PE=1 SV=1;sp|Q9CYN2|SPCS2_MOUSE Signal peptidase complex subunit 2 OS=Mus musculus OX=10090 GN=Spcs2 PE=1 SV=1;tr|A0A140LJ01|A0A140LJ01_MOUSE Signal peptida	Spcs2	Signal peptidase complex subunit 2	16.048	16.8012	-0.753244	0.583443	0.26095	0.635247	10	10	NaN	16.1327	16.3665	NaN	17.1464	NaN	16.8908	NaN	NaN	15.9633
A2A7S7;Q91WQ3;F6VXZ2	tr|A2A7S7|A2A7S7_MOUSE Tyrosine--tRNA ligase OS=Mus musculus OX=10090 GN=Yars PE=1 SV=1;sp|Q91WQ3|SYYC_MOUSE Tyrosine--tRNA ligase, cytoplasmic OS=Mus musculus OX=10090 GN=Yars PE=1 SV=3	Yars	Tyrosine--tRNA ligase;Tyrosine--tRNA ligase, cytoplasmic;Tyrosine--tRNA ligase, cytoplasmic, N-terminally processed	18.7526	20.0055	-1.25297	0.582242	0.261672	0.635878	39	39	21.3802	19.4358	20.0492	15.7451	20.1482	19.4914	21.1605	20.3379	17.2896	NaN
Q9JMA1;E9PYI8	sp|Q9JMA1|UBP14_MOUSE Ubiquitin carboxyl-terminal hydrolase 14 OS=Mus musculus OX=10090 GN=Usp14 PE=1 SV=3;tr|E9PYI8|E9PYI8_MOUSE Ubiquitin carboxyl-terminal hydrolase 14 OS=Mus musculus OX=10090 GN=Usp14 PE=1 SV=1	Usp14	Ubiquitin carboxyl-terminal hydrolase 14;Ubiquitin carboxyl-terminal hydrolase	16.4475	17.3754	-0.927872	0.582086	0.261766	0.635878	26	26	16.3219	16.5628	17.382	15.4659	18.4223	17.3139	NaN	NaN	NaN	NaN
E9Q586;E9Q3M3;O08788-2;O08788;D3YX34;D3Z2M9;D3YYG9	tr|E9Q586|E9Q586_MOUSE Dynactin subunit 1 OS=Mus musculus OX=10090 GN=Dctn1 PE=1 SV=1;tr|E9Q3M3|E9Q3M3_MOUSE Dynactin subunit 1 OS=Mus musculus OX=10090 GN=Dctn1 PE=1 SV=1;sp|O08788-2|DCTN1_MOUSE Isoform 2 of Dynactin subunit 1 OS=Mus musculus OX=10090 GN=	Dctn1	Dynactin subunit 1	19.7429	20.6541	-0.91126	0.580344	0.262819	0.636891	70	70	21.0164	20.6293	21.3316	18.6448	21.5957	21.1463	20.7416	18.551	18.5854	NaN
Q61937;Q5SQB0;Q9DAY9;Q5SQB5	sp|Q61937|NPM_MOUSE Nucleophosmin OS=Mus musculus OX=10090 GN=Npm1 PE=1 SV=1;tr|Q5SQB0|Q5SQB0_MOUSE Nucleophosmin OS=Mus musculus OX=10090 GN=Npm1 PE=1 SV=1;tr|Q9DAY9|Q9DAY9_MOUSE Nucleophosmin OS=Mus musculus OX=10090 GN=Npm1 PE=1 SV=1;tr|Q5SQB5|Q5SQB5_MO	Npm1	Nucleophosmin	26.172	25.7674	0.404605	0.580009	0.263021	0.636891	22	22	25.9941	26.4705	26.1317	26.642	25.5276	25.797	25.577	25.9607	25.6066	25.99
P14869;S4R1N1;D3YVM5	sp|P14869|RLA0_MOUSE 60S acidic ribosomal protein P0 OS=Mus musculus OX=10090 GN=Rplp0 PE=1 SV=3;tr|S4R1N1|S4R1N1_MOUSE 60S acidic ribosomal protein P0 (Fragment) OS=Mus musculus OX=10090 GN=Rplp0 PE=1 SV=1;tr|D3YVM5|D3YVM5_MOUSE 60S acidic ribosomal prote	Rplp0	60S acidic ribosomal protein P0	23.8622	24.2972	-0.43506	0.578732	0.263796	0.637414	16	16	24.0645	23.3096	23.9411	23.603	24.0752	23.7857	24.6059	24.2066	24.7994	24.4061
Q91VR5;A0A1Y7VM48	sp|Q91VR5|DDX1_MOUSE ATP-dependent RNA helicase DDX1 OS=Mus musculus OX=10090 GN=Ddx1 PE=1 SV=1	Ddx1	ATP-dependent RNA helicase DDX1	22.287	21.8887	0.398286	0.577305	0.264664	0.638835	45	45	21.7395	21.994	21.7954	21.937	21.8597	22.1132	21.944	22.4744	22.1052	22.9166
Q9Z0H8-2	sp|Q9Z0H8-2|CLIP2_MOUSE Isoform 2 of CAP-Gly domain-containing linker protein 2 OS=Mus musculus OX=10090 GN=Clip2	Clip2	CAP-Gly domain-containing linker protein 2	16.7505	17.6378	-0.887288	0.576497	0.265157	0.639348	46	1	17.8904	19.4249	18.1215	15.8637	17.7169	16.6543	NaN	15.5698	16.8226	16.2399
O35639;Q3TET3;A0A0G2JGL7	sp|O35639|ANXA3_MOUSE Annexin A3 OS=Mus musculus OX=10090 GN=Anxa3 PE=1 SV=4	Anxa3	Annexin A3	20.643	21.0895	-0.446475	0.575505	0.265763	0.639692	29	24	21.7774	20.8373	20.7885	20.4202	20.886	20.9314	20.541	20.9432	21.4543	20.0828
A2AJI1;A8Y5P4	tr|A2AJI1|A2AJI1_MOUSE MAP7 domain-containing protein 1 OS=Mus musculus OX=10090 GN=Map7d1 PE=1 SV=1;tr|A8Y5P4|A8Y5P4_MOUSE MAP7 domain-containing protein 1 OS=Mus musculus OX=10090 GN=Map7d1 PE=1 SV=1	Map7d1		19.3895	20.1784	-0.788931	0.572629	0.267529	0.639692	20	1	20.4687	20.3845	20.5928	19.015	19.4738	18.769	NaN	NaN	NaN	NaN
Q6P9Q4	sp|Q6P9Q4|FHOD1_MOUSE FH1/FH2 domain-containing protein 1 OS=Mus musculus OX=10090 GN=Fhod1 PE=1 SV=3	Fhod1	FH1/FH2 domain-containing protein 1	16.9521	17.7535	-0.801394	0.572411	0.267663	0.639692	35	35	NaN	17.1373	17.952	16.2765	17.5551	17.4427	NaN	NaN	NaN	NaN
Q9JMG1	sp|Q9JMG1|EDF1_MOUSE Endothelial differentiation-related factor 1 OS=Mus musculus OX=10090 GN=Edf1 PE=1 SV=1	Edf1	Endothelial differentiation-related factor 1	19.691	18.8625	0.828456	0.570433	0.268885	0.639692	10	10	19.6318	21.4215	19.0261	18.8022	18.509	18.8491	17.9347	NaN	19.2109	NaN
A0A0A0MQD5;Q4ACU6-12;Q4ACU6-10;Q4ACU6-9;Q4ACU6-8;Q4ACU6-7;Q4ACU6-11;Q4ACU6-3;Q4ACU6	tr|A0A0A0MQD5|A0A0A0MQD5_MOUSE SH3 and multiple ankyrin repeat domains protein 3 OS=Mus musculus OX=10090 GN=Shank3 PE=1 SV=1;sp|Q4ACU6-12|SHAN3_MOUSE Isoform 10 of SH3 and multiple ankyrin repeat domains protein 3 OS=Mus musculus OX=10090 GN=Shank3;sp|Q4A	Shank3	SH3 and multiple ankyrin repeat domains protein 3	25.9581	26.7144	-0.756336	0.570063	0.269114	0.639692	3	3	27.5872	25.9333	25.5009	24.5492	27.1585	27.8374	26.5541	26.5897	26.7713	24.8807
Q9D8B3	sp|Q9D8B3|CHM4B_MOUSE Charged multivesicular body protein 4b OS=Mus musculus OX=10090 GN=Chmp4b PE=1 SV=2	Chmp4b	Charged multivesicular body protein 4b	20.8919	20.4988	0.393105	0.568343	0.270182	0.639692	15	15	20.7236	20.8299	20.5418	20.8117	20.7526	20.5025	20.5019	21.3171	19.9744	20.9986
Q69ZA1;A0A1Y7VNQ1	sp|Q69ZA1|CDK13_MOUSE Cyclin-dependent kinase 13 OS=Mus musculus OX=10090 GN=Cdk13 PE=1 SV=3	Cdk13	Cyclin-dependent kinase 13	19.9028	18.9432	0.959615	0.56818	0.270284	0.639692	24	3	NaN	19.6671	18.5945	20.8453	NaN	18.0786	19.2918	20.817	NaN	20.1058
Q5SVT2;Q99PP9;Q5SVT1;Q99PP9-3;Q99PP9-2	tr|Q5SVT2|Q5SVT2_MOUSE Tripartite motif-containing protein 16 OS=Mus musculus OX=10090 GN=Trim16 PE=1 SV=1;sp|Q99PP9|TRI16_MOUSE Tripartite motif-containing protein 16 OS=Mus musculus OX=10090 GN=Trim16 PE=1 SV=2;tr|Q5SVT1|Q5SVT1_MOUSE Tripartite motif-con	Trim16	Tripartite motif-containing protein 16	16.4253	17.5161	-1.09081	0.568106	0.27033	0.639692	24	24	NaN	16.4253	NaN	NaN	17.9905	NaN	17.6795	NaN	16.8784	NaN
Q922Y1	sp|Q922Y1|UBXN1_MOUSE UBX domain-containing protein 1 OS=Mus musculus OX=10090 GN=Ubxn1 PE=1 SV=1	Ubxn1	UBX domain-containing protein 1	21.6633	21.056	0.607232	0.567627	0.270628	0.639692	16	16	20.2095	22.3855	21.7944	21.1704	21.9689	21.2426	NaN	21.5932	20.2513	21.9246
G3UY42;Q8CCS6-2;Q8CCS6;G3UX74	tr|G3UY42|G3UY42_MOUSE Polyadenylate-binding protein 2 OS=Mus musculus OX=10090 GN=Pabpn1 PE=1 SV=1;sp|Q8CCS6-2|PABP2_MOUSE Isoform 2 of Polyadenylate-binding protein 2 OS=Mus musculus OX=10090 GN=Pabpn1;sp|Q8CCS6|PABP2_MOUSE Polyadenylate-binding protein	Pabpn1	Polyadenylate-binding protein 2	21.9682	21.4671	0.501133	0.56537	0.272039	0.64236	10	3	22.0637	21.6002	21.3198	22.514	21.2131	21.8335	21.2718	NaN	NaN	21.9251
P42932;H3BL49;H3BJB6;H3BKG2;H3BLL1;H3BKR8	sp|P42932|TCPQ_MOUSE T-complex protein 1 subunit theta OS=Mus musculus OX=10090 GN=Cct8 PE=1 SV=3;tr|H3BL49|H3BL49_MOUSE T-complex protein 1 subunit theta OS=Mus musculus OX=10090 GN=Cct8 PE=1 SV=1	Cct8	T-complex protein 1 subunit theta	23.3414	23.7556	-0.414193	0.563961	0.272922	0.642452	44	44	23.4028	23.8135	24.0612	23.3131	23.9742	23.56	23.6203	23.443	23.7194	22.5773
Q0VBL3-2;Q0VBL3	sp|Q0VBL3-2|RBM15_MOUSE Isoform 2 of RNA-binding protein 15 OS=Mus musculus OX=10090 GN=Rbm15;sp|Q0VBL3|RBM15_MOUSE RNA-binding protein 15 OS=Mus musculus OX=10090 GN=Rbm15 PE=1 SV=1	Rbm15		18.0045	17.2114	0.793079	0.562281	0.27398	0.644094	33	33	NaN	17.8156	17.7664	18.3889	16.6563	17.809	NaN	NaN	NaN	NaN
P63073;A0A0G2JGT5;A0A0G2JH04;A0A0G2JG98	sp|P63073|IF4E_MOUSE Eukaryotic translation initiation factor 4E OS=Mus musculus OX=10090 GN=Eif4e PE=1 SV=1;tr|A0A0G2JGT5|A0A0G2JGT5_MOUSE Eukaryotic translation initiation factor 4E (Fragment) OS=Mus musculus OX=10090 GN=Eif4e PE=1 SV=1;tr|A0A0G2JH04|A0A	Eif4e	Eukaryotic translation initiation factor 4E	19.2798	18.2697	1.01007	0.56136	0.274561	0.644094	9	4	NaN	19.2798	19.153	NaN	17.9651	NaN	17.7787	NaN	18.182	NaN
Q07076;A0A2C9F2D2;A0A286YCW4	sp|Q07076|ANXA7_MOUSE Annexin A7 OS=Mus musculus OX=10090 GN=Anxa7 PE=1 SV=2;tr|A0A2C9F2D2|A0A2C9F2D2_MOUSE Annexin OS=Mus musculus OX=10090 GN=Anxa7 PE=1 SV=1	Anxa7	Annexin A7	21.0373	21.4938	-0.456529	0.561163	0.274686	0.644094	22	22	22.2215	21.0105	21.4447	21.4748	21.231	20.9624	21.9533	20.6008	20.6187	21.1381
E9QN31;Q922K7;A0A0N4SW16	tr|E9QN31|E9QN31_MOUSE Probable 28S rRNA (cytosine-C(5))-methyltransferase OS=Mus musculus OX=10090 GN=Nop2 PE=1 SV=1;sp|Q922K7|NOP2_MOUSE Probable 28S rRNA (cytosine-C(5))-methyltransferase OS=Mus musculus OX=10090 GN=Nop2 PE=1 SV=1	Nop2	Probable 28S rRNA (cytosine-C(5))-methyltransferase	19.9399	18.6722	1.2677	0.560769	0.274936	0.644094	33	33	20.1908	21.2423	20.6561	20.2691	16.9037	NaN	16.9384	17.6398	NaN	20.6086
P63101;A0A2I3BQ03;D3YXN6;D3YXF4;D3YW45	sp|P63101|1433Z_MOUSE 14-3-3 protein zeta/delta OS=Mus musculus OX=10090 GN=Ywhaz PE=1 SV=1;tr|A0A2I3BQ03|A0A2I3BQ03_MOUSE 14-3-3 protein zeta/delta (Fragment) OS=Mus musculus OX=10090 GN=Ywhaz PE=1 SV=1	Ywhaz	14-3-3 protein zeta/delta	24.7511	25.1626	-0.411459	0.560421	0.275156	0.644094	22	20	25.0615	25.1531	25.0504	24.6893	25.6188	25.3	25.0499	24.3948	25.0322	24.2183
Q61335	sp|Q61335|BAP31_MOUSE B-cell receptor-associated protein 31 OS=Mus musculus OX=10090 GN=Bcap31 PE=1 SV=4	Bcap31	B-cell receptor-associated protein 31	22.1885	21.7248	0.46376	0.560171	0.275314	0.644094	14	14	22.0479	21.6224	22.1837	22.179	21.5664	22.0105	20.7425	22.7428	22.0834	22.388
P63087;P63087-2;A0A0G2JGC1;A0A0G2JFF1	sp|P63087|PP1G_MOUSE Serine/threonine-protein phosphatase PP1-gamma catalytic subunit OS=Mus musculus OX=10090 GN=Ppp1cc PE=1 SV=1;sp|P63087-2|PP1G_MOUSE Isoform 2 of Serine/threonine-protein phosphatase PP1-gamma catalytic subunit OS=Mus musculus OX=10090	Ppp1cc	Serine/threonine-protein phosphatase PP1-gamma catalytic subunit	21.9821	21.3542	0.627922	0.559712	0.275606	0.644115	4	4	NaN	21.8745	20.7395	21.2508	20.4701	21.3786	21.8733	22.7475	22.3337	22.6591
Q69Z28;D6RGS8;Q69Z28-2	sp|Q69Z28|ATS16_MOUSE A disintegrin and metalloproteinase with thrombospondin motifs 16 OS=Mus musculus OX=10090 GN=Adamts16 PE=2 SV=2;tr|D6RGS8|D6RGS8_MOUSE A disintegrin and metalloproteinase with thrombospondin motifs 16 OS=Mus musculus OX=10090 GN=Adam	Adamts16	A disintegrin and metalloproteinase with thrombospondin motifs 16	28.1782	29.8105	-1.63225	0.559179	0.275944	0.644232	2	2	NaN	NaN	NaN	NaN	NaN	25.4779	29.1824	29.7892	30.4386	29.2676
Q91Z67;A0A087WNM1;A0A087WSQ1;A0A087WS59;A0A087WS73;A0A087WRV4;A0A087WNR5	sp|Q91Z67|SRGP2_MOUSE SLIT-ROBO Rho GTPase-activating protein 2 OS=Mus musculus OX=10090 GN=Srgap2 PE=1 SV=2;tr|A0A087WNM1|A0A087WNM1_MOUSE SLIT-ROBO Rho GTPase-activating protein 2 OS=Mus musculus OX=10090 GN=Srgap2 PE=1 SV=1;tr|A0A087WSQ1|A0A087WSQ1_MOUS	Srgap2	SLIT-ROBO Rho GTPase-activating protein 2	16.1393	15.163	0.976321	0.558744	0.27622	0.644232	36	34	NaN	15.6172	13.9968	NaN	NaN	15.4271	16.3292	16.7877	NaN	16.7252
P63013;G3UZ44;P63013-2;A0A0A6YWN6;O88933;A0A1W2P8B9;A2AIK5;A0A3B2WCG6;A0A1W2P7M4;A2AG22;A0A140T8S9;B7ZW86;Q8BYH0-2;F6UTR6;Q62066;O35690;P70390-2;Q8C8B0;P70390;O35602;O70137;O35137;O08934;O35085	sp|P63013|PRRX1_MOUSE Paired mesoderm homeobox protein 1 OS=Mus musculus OX=10090 GN=Prrx1 PE=1 SV=1;tr|G3UZ44|G3UZ44_MOUSE Paired mesoderm homeobox protein 1 OS=Mus musculus OX=10090 GN=Prrx1 PE=1 SV=1;sp|P63013-2|PRRX1_MOUSE Isoform 2 of Paired mesoderm	Prrx1	Paired mesoderm homeobox protein 1	22.0541	21.0664	0.987777	0.55804	0.276669	0.644407	9	7	NaN	21.196	NaN	22.1502	21.0664	21.6346	NaN	22.3245	NaN	22.9655
G5E8S0;Q9D4H9-3;Q9D4H9;Q9D4H9-2;F6TN92;A0A0N4SW36;A0A0N4SV73	tr|G5E8S0|G5E8S0_MOUSE PHD finger protein 14 OS=Mus musculus OX=10090 GN=Phf14 PE=1 SV=1;sp|Q9D4H9-3|PHF14_MOUSE Isoform 3 of PHD finger protein 14 OS=Mus musculus OX=10090 GN=Phf14;sp|Q9D4H9|PHF14_MOUSE PHD finger protein 14 OS=Mus musculus OX=10090 GN=Ph	Phf14	PHD finger protein 14	19.6139	18.1044	1.50943	0.556519	0.277639	0.644725	22	22	NaN	18.6556	18.1044	21.1907	NaN	18.9953	NaN	NaN	NaN	NaN
Q9DBY8	sp|Q9DBY8|NVL_MOUSE Nuclear valosin-containing protein-like OS=Mus musculus OX=10090 GN=Nvl PE=1 SV=1	Nvl	Nuclear valosin-containing protein-like	18.7414	17.7215	1.01992	0.556228	0.277825	0.644725	42	42	NaN	18.2454	17.7215	19.6012	NaN	18.874	NaN	NaN	NaN	18.2449
P12787	sp|P12787|COX5A_MOUSE Cytochrome c oxidase subunit 5A, mitochondrial OS=Mus musculus OX=10090 GN=Cox5a PE=1 SV=2	Cox5a	Cytochrome c oxidase subunit 5A, mitochondrial	24.51	23.3645	1.1455	0.552332	0.280329	0.649168	11	11	22.7743	NaN	NaN	NaN	21.5201	NaN	24.6337	24.137	24.5298	24.883
Q60598;Q921L6	sp|Q60598|SRC8_MOUSE Src substrate cortactin OS=Mus musculus OX=10090 GN=Cttn PE=1 SV=2;tr|Q921L6|Q921L6_MOUSE Cortactin, isoform CRA_a OS=Mus musculus OX=10090 GN=Cttn PE=1 SV=1	Cttn	Src substrate cortactin	23.8784	24.2628	-0.384406	0.551337	0.280972	0.649406	31	31	24.399	24.2351	24.4839	23.6195	24.6643	23.8361	24.0141	23.9059	23.7525	23.7952
P35235;P35235-2	sp|P35235|PTN11_MOUSE Tyrosine-protein phosphatase non-receptor type 11 OS=Mus musculus OX=10090 GN=Ptpn11 PE=1 SV=2;sp|P35235-2|PTN11_MOUSE Isoform 2 of Tyrosine-protein phosphatase non-receptor type 11 OS=Mus musculus OX=10090 GN=Ptpn11	Ptpn11	Tyrosine-protein phosphatase non-receptor type 11	15.3841	16.8987	-1.51455	0.550364	0.281602	0.649406	33	33	NaN	14.4869	14.97	14.4385	18.8273	17.6063	NaN	NaN	NaN	15.0047
P80317	sp|P80317|TCPZ_MOUSE T-complex protein 1 subunit zeta OS=Mus musculus OX=10090 GN=Cct6a PE=1 SV=3	Cct6a	T-complex protein 1 subunit zeta	21.9031	22.3505	-0.447367	0.549974	0.281855	0.649406	30	25	21.698	21.9963	22.7091	20.8803	22.4579	22.2432	22.4521	22.2613	22.4351	22.1343
P63094;Q6R0H7;Z4YKV1;P63094-2;Q6R0H7-4;Q66L47;Q8CGK7;A2A610	sp|P63094|GNAS2_MOUSE Guanine nucleotide-binding protein G(s) subunit alpha isoforms short OS=Mus musculus OX=10090 GN=Gnas PE=1 SV=1;sp|Q6R0H7|GNAS1_MOUSE Guanine nucleotide-binding protein G(s) subunit alpha isoforms XLas OS=Mus musculus OX=10090 GN=Gnas	Gnas	Guanine nucleotide-binding protein G(s) subunit alpha isoforms short;Guanine nucleotide-binding protein G(s) subunit alpha isoforms XLas	20.3606	19.1094	1.25119	0.548729	0.282665	0.649678	20	NA	NaN	NaN	19.4615	NaN	19.8629	20.3606	18.004	NaN	NaN	NaN
Q9WVA4;A0A0A6YXG6	sp|Q9WVA4|TAGL2_MOUSE Transgelin-2 OS=Mus musculus OX=10090 GN=Tagln2 PE=1 SV=4	Tagln2	Transgelin-2	24.6341	24.9939	-0.35977	0.546205	0.284312	0.652023	21	18	24.8796	24.5748	24.7403	24.3419	25.3644	24.7489	25.1415	24.7384	24.8435	24.7665
Q80T06;A0A0R4J1E2	tr|Q80T06|Q80T06_MOUSE Elongation factor 1-delta OS=Mus musculus OX=10090 GN=Eef1d PE=1 SV=1;tr|A0A0R4J1E2|A0A0R4J1E2_MOUSE Elongation factor 1-delta OS=Mus musculus OX=10090 GN=Eef1d PE=1 SV=1	Eef1d		25.036	25.3985	-0.36252	0.544849	0.285201	0.652271	30	NA	25.3345	25.3563	25.3098	24.5747	25.2592	25.0271	25.651	25.2169	25.438	25.0049
Q8VDM6;Q8VDM6-2;Q8VDM6-3	sp|Q8VDM6|HNRL1_MOUSE Heterogeneous nuclear ribonucleoprotein U-like protein 1 OS=Mus musculus OX=10090 GN=Hnrnpul1 PE=1 SV=1;sp|Q8VDM6-2|HNRL1_MOUSE Isoform 2 of Heterogeneous nuclear ribonucleoprotein U-like protein 1 OS=Mus musculus OX=10090 GN=Hnrnpul1	Hnrnpul1	Heterogeneous nuclear ribonucleoprotein U-like protein 1	21.6328	20.8203	0.812526	0.544646	0.285335	0.652271	30	30	19.7601	20.9703	21.5959	21.4537	21.1049	22.4744	NaN	NaN	NaN	NaN
Q6ZQF0;A0A087WS55;A0A087WPG9;A0A087WS20	sp|Q6ZQF0|TOPB1_MOUSE DNA topoisomerase 2-binding protein 1 OS=Mus musculus OX=10090 GN=Topbp1 PE=1 SV=2	Topbp1	DNA topoisomerase 2-binding protein 1	18.6129	16.8448	1.76807	0.544447	0.285465	0.652271	54	54	NaN	17.634	16.8448	18.7321	NaN	16.2223	NaN	20.1431	NaN	20.3329
O70318;A0A1W2P6I5;A0A1W2P7I4;A0A1W2P7I2;A0A1W2P7H7;A0A1W2P896;A0A1W2P6H2	sp|O70318|E41L2_MOUSE Band 4.1-like protein 2 OS=Mus musculus OX=10090 GN=Epb41l2 PE=1 SV=2	Epb41l2	Band 4.1-like protein 2	20.8085	21.2963	-0.487825	0.544132	0.285672	0.652271	59	3	22.2619	21.41	21.3172	20.737	21.3794	20.772	20.9074	21.204	20.6157	19.9194
P80313;A0A0N4SV00;A0A0N4SUI8;A0A0N4SV22	sp|P80313|TCPH_MOUSE T-complex protein 1 subunit eta OS=Mus musculus OX=10090 GN=Cct7 PE=1 SV=1;tr|A0A0N4SV00|A0A0N4SV00_MOUSE T-complex protein 1 subunit eta OS=Mus musculus OX=10090 GN=Cct7 PE=1 SV=1	Cct7	T-complex protein 1 subunit eta	22.4611	22.892	-0.430891	0.543657	0.285985	0.652331	37	37	22.1093	22.8315	22.8604	21.6871	23.0776	22.4353	23.1779	22.7524	23.2349	22.5994
P70333	sp|P70333|HNRH2_MOUSE Heterogeneous nuclear ribonucleoprotein H2 OS=Mus musculus OX=10090 GN=Hnrnph2 PE=1 SV=1	Hnrnph2	Heterogeneous nuclear ribonucleoprotein H2	21.7295	21.1464	0.583122	0.542312	0.286872	0.653701	9	9	20.4863	21.7257	21.3995	21.6239	21.8282	22.4479	20.0607	21.1207	21.9574	NaN
Q8BKC5;Q8BKC5-2	sp|Q8BKC5|IPO5_MOUSE Importin-5 OS=Mus musculus OX=10090 GN=Ipo5 PE=1 SV=3;sp|Q8BKC5-2|IPO5_MOUSE Isoform 2 of Importin-5 OS=Mus musculus OX=10090 GN=Ipo5	Ipo5	Importin-5	20.6333	21.0696	-0.436222	0.54022	0.288257	0.656202	52	51	20.7748	21.2791	21.0622	19.5833	21.0443	20.8029	20.9912	20.7833	21.4753	20.7181
P48678;P48678-2;P48678-3;D3YUF7	sp|P48678|LMNA_MOUSE Prelamin-A/C OS=Mus musculus OX=10090 GN=Lmna PE=1 SV=2;sp|P48678-2|LMNA_MOUSE Isoform C of Prelamin-A/C OS=Mus musculus OX=10090 GN=Lmna;sp|P48678-3|LMNA_MOUSE Isoform C2 of Prelamin-A/C OS=Mus musculus OX=10090 GN=Lmna	Lmna	Prelamin-A/C;Lamin-A/C	27.7534	27.2089	0.544535	0.538115	0.289658	0.658171	109	107	26.35	27.2303	27.8928	28.1894	28.2026	28.671	26.8644	27.5911	26.7345	27.0851
Q02788	sp|Q02788|CO6A2_MOUSE Collagen alpha-2(VI) chain OS=Mus musculus OX=10090 GN=Col6a2 PE=1 SV=3	Col6a2	Collagen alpha-2(VI) chain	18.0251	19.2637	-1.23864	0.536043	0.291043	0.658886	41	9	17.9283	16.9379	21.0705	17.3464	20.5977	19.7908	17.4584	NaN	NaN	NaN
Q64727;A0A286YDJ4	sp|Q64727|VINC_MOUSE Vinculin OS=Mus musculus OX=10090 GN=Vcl PE=1 SV=4	Vcl	Vinculin	25.2486	25.6855	-0.436908	0.535854	0.291169	0.658886	103	103	25.1044	25.2993	25.7891	24.6326	26.4219	25.987	25.5736	25.3015	25.5383	25.0223
P08249;A0A0G2JF23;A0A0G2JGY4	sp|P08249|MDHM_MOUSE Malate dehydrogenase, mitochondrial OS=Mus musculus OX=10090 GN=Mdh2 PE=1 SV=3	Mdh2	Malate dehydrogenase, mitochondrial	21.2124	21.8696	-0.657253	0.534817	0.291865	0.659241	21	21	21.8293	21.244	21.847	22.2572	23.1855	22.2542	21.7205	20.4199	20.7658	19.8865
Q3UZ39;Q3UZ39-3;A0A087WPT0	sp|Q3UZ39|LRRF1_MOUSE Leucine-rich repeat flightless-interacting protein 1 OS=Mus musculus OX=10090 GN=Lrrfip1 PE=1 SV=2;sp|Q3UZ39-3|LRRF1_MOUSE Isoform 3 of Leucine-rich repeat flightless-interacting protein 1 OS=Mus musculus OX=10090 GN=Lrrfip1	Lrrfip1	Leucine-rich repeat flightless-interacting protein 1	18.3273	19.5849	-1.25753	0.53247	0.293447	0.659746	40	28	20.9234	19.8067	20.6285	19.3638	20.3244	18.0297	16.4632	16.1092	NaN	NaN
P63017;Q504P4;D3Z5E2	sp|P63017|HSP7C_MOUSE Heat shock cognate 71 kDa protein OS=Mus musculus OX=10090 GN=Hspa8 PE=1 SV=1;tr|Q504P4|Q504P4_MOUSE Heat shock cognate 71 kDa protein OS=Mus musculus OX=10090 GN=Hspa8 PE=1 SV=1	Hspa8	Heat shock cognate 71 kDa protein	27.0029	26.6507	0.352142	0.532335	0.293539	0.659746	61	43	26.663	27.2214	26.9569	27.2592	26.561	26.9609	26.6803	26.8274	26.3924	26.7453
Q8CI94;Q9ET01;Q3UEJ6	sp|Q8CI94|PYGB_MOUSE Glycogen phosphorylase, brain form OS=Mus musculus OX=10090 GN=Pygb PE=1 SV=3	Pygb	Glycogen phosphorylase, brain form	20.3573	20.9956	-0.638306	0.531963	0.29379	0.659746	50	39	19.6558	20.1183	21.3559	20.2886	22.2179	21.9014	21.0337	20.1498	20.7148	19.3286
P97863-3;P97863-2;P97863;A2BG76;I7HIP8;A2BG75;A2BG77;A2ADI3	sp|P97863-3|NFIB_MOUSE Isoform 3 of Nuclear factor 1 B-type OS=Mus musculus OX=10090 GN=Nfib;sp|P97863-2|NFIB_MOUSE Isoform 2 of Nuclear factor 1 B-type OS=Mus musculus OX=10090 GN=Nfib;sp|P97863|NFIB_MOUSE Nuclear factor 1 B-type OS=Mus musculus OX=10090	Nfib	Nuclear factor 1 B-type;Nuclear factor 1	20.5342	19.4203	1.11397	0.531855	0.293863	0.659746	14	14	NaN	18.8613	19.572	21.8711	19.2685	20.8703	NaN	NaN	NaN	NaN
Q9DBZ1-2	sp|Q9DBZ1-2|IKIP_MOUSE Isoform 2 of Inhibitor of nuclear factor kappa-B kinase-interacting protein OS=Mus musculus OX=10090 GN=Ikbip	Ikbip	Inhibitor of nuclear factor kappa-B kinase-interacting protein	19.106	20.0309	-0.924858	0.529605	0.29539	0.660542	18	18	18.6118	19.0071	20.2684	17.6508	20.755	20.6602	20.4883	NaN	NaN	NaN
Q9WV55;A0A3B2W837	sp|Q9WV55|VAPA_MOUSE Vesicle-associated membrane protein-associated protein A OS=Mus musculus OX=10090 GN=Vapa PE=1 SV=2;tr|A0A3B2W837|A0A3B2W837_MOUSE Vesicle-associated membrane protein-associated protein A (Fragment) OS=Mus musculus OX=10090 GN=Vapa PE=	Vapa	Vesicle-associated membrane protein-associated protein A	21.8854	22.3161	-0.430671	0.528921	0.295855	0.660542	19	18	21.9514	21.5924	22.3857	21.0278	22.1525	22.1354	22.7268	22.6852	22.3642	21.9863
O55022	sp|O55022|PGRC1_MOUSE Membrane-associated progesterone receptor component 1 OS=Mus musculus OX=10090 GN=Pgrmc1 PE=1 SV=4	Pgrmc1	Membrane-associated progesterone receptor component 1	19.9092	21.8291	-1.91993	0.526198	0.297716	0.663174	13	13	NaN	16.3321	22.0034	21.3776	21.6547	22.0178	NaN	NaN	NaN	NaN
Q9D8S5;O35326	tr|Q9D8S5|Q9D8S5_MOUSE MCG7614, isoform CRA_c OS=Mus musculus OX=10090 GN=Srsf5 PE=1 SV=1;sp|O35326|SRSF5_MOUSE Serine/arginine-rich splicing factor 5 OS=Mus musculus OX=10090 GN=Srsf5 PE=1 SV=2	Srsf5	Serine/arginine-rich splicing factor 5	21.9122	20.2876	1.62461	0.524529	0.298862	0.665078	9	9	NaN	19.0668	19.0566	NaN	21.5186	22.0904	NaN	24.5835	NaN	21.9083
G5E896;A0A0R4J1Q0;Q3UJB9;Q3UJB9-2;D6RE33;F6ZJ27;F6V5I7	tr|G5E896|G5E896_MOUSE Enhancer of mRNA decapping 4, isoform CRA_b OS=Mus musculus OX=10090 GN=Edc4 PE=1 SV=1;tr|A0A0R4J1Q0|A0A0R4J1Q0_MOUSE Enhancer of mRNA-decapping protein 4 OS=Mus musculus OX=10090 GN=Edc4 PE=1 SV=1;sp|Q3UJB9|EDC4_MOUSE Enhancer of mR	Edc4	Enhancer of mRNA-decapping protein 4	18.9506	19.6113	-0.660728	0.52281	0.300048	0.666416	58	58	18.6054	19.0924	19.5574	NaN	19.442	18.6967	19.8135	17.6445	20.6386	20.3688
Q9WTX8;Q9WTX8-2	sp|Q9WTX8|MD1L1_MOUSE Mitotic spindle assembly checkpoint protein MAD1 OS=Mus musculus OX=10090 GN=Mad1l1 PE=1 SV=1;sp|Q9WTX8-2|MD1L1_MOUSE Isoform 2 of Mitotic spindle assembly checkpoint protein MAD1 OS=Mus musculus OX=10090 GN=Mad1l1	Mad1l1	Mitotic spindle assembly checkpoint protein MAD1	17.9155	16.9258	0.98973	0.522373	0.30035	0.666438	46	46	NaN	17.8379	16.9029	16.2722	16.4109	19.6365	NaN	NaN	17.4637	NaN
P26350;A0A087WP98;A0A087WPN6;A0A087WQN2	sp|P26350|PTMA_MOUSE Prothymosin alpha OS=Mus musculus OX=10090 GN=Ptma PE=1 SV=2;tr|A0A087WP98|A0A087WP98_MOUSE Prothymosin alpha OS=Mus musculus OX=10090 GN=Ptma PE=1 SV=1;tr|A0A087WPN6|A0A087WPN6_MOUSE Prothymosin alpha OS=Mus musculus OX=10090 GN=Ptma	Ptma	Prothymosin alpha;Prothymosin alpha, N-terminally processed;Thymosin alpha	21.4058	20.6898	0.716043	0.52191	0.30067	0.6665	8	8	21.1697	20.8571	20.178	22.4264	20.7216	20.9339	NaN	NaN	NaN	NaN
Q9CZM2;B8JKK2	sp|Q9CZM2|RL15_MOUSE 60S ribosomal protein L15 OS=Mus musculus OX=10090 GN=Rpl15 PE=1 SV=4	Rpl15	60S ribosomal protein L15	23.2709	23.6904	-0.419536	0.520483	0.301659	0.667005	16	16	24.1789	22.9434	23.5393	24.0944	23.0877	23.1725	23.5158	23.1912	24.1304	22.9529
E9PZF0;Q5NC79	tr|E9PZF0|E9PZF0_MOUSE Nucleoside diphosphate kinase OS=Mus musculus OX=10090 GN=Gm20390 PE=3 SV=1	Gm20390	Nucleoside diphosphate kinase	23.0816	23.577	-0.4954	0.520316	0.301775	0.667005	23	NA	24.462	23.272	23.2765	23.8735	23.7205	23.2158	23.1376	21.8279	23.2882	23.2187
Q9CQM8;O09167	tr|Q9CQM8|Q9CQM8_MOUSE 60S ribosomal protein L21 OS=Mus musculus OX=10090 GN=Rpl21 PE=1 SV=1;sp|O09167|RL21_MOUSE 60S ribosomal protein L21 OS=Mus musculus OX=10090 GN=Rpl21 PE=1 SV=3	Rpl21	60S ribosomal protein L21	22.1627	22.8592	-0.696422	0.518882	0.302774	0.668564	8	8	24.2789	23.3086	22.9261	23.2066	21.7385	21.4424	21.7159	21.688	23.6364	21.1681
Q91VI7;A0A1B0GRG4;A0A1B0GRY7	sp|Q91VI7|RINI_MOUSE Ribonuclease inhibitor OS=Mus musculus OX=10090 GN=Rnh1 PE=1 SV=1	Rnh1	Ribonuclease inhibitor	23.4691	23.1101	0.358944	0.516945	0.304127	0.669621	28	1	22.4398	23.2579	23.3061	23.6265	23.3108	23.4909	23.2524	23.5169	23.2416	23.4532
Q8BVY0;A0A2R8VHW2	sp|Q8BVY0|RL1D1_MOUSE Ribosomal L1 domain-containing protein 1 OS=Mus musculus OX=10090 GN=Rsl1d1 PE=1 SV=1	Rsl1d1	Ribosomal L1 domain-containing protein 1	22.2026	21.5694	0.633158	0.516936	0.304133	0.669621	23	23	21.6942	22.491	22.5443	22.8075	20.5253	20.2308	21.819	22.4291	21.2644	23.0545
A0A0R4J0D3;Q3TDQ1	tr|A0A0R4J0D3|A0A0R4J0D3_MOUSE Dolichyl-diphosphooligosaccharide--protein glycosyltransferase subunit STT3B OS=Mus musculus OX=10090 GN=Stt3b PE=1 SV=1;sp|Q3TDQ1|STT3B_MOUSE Dolichyl-diphosphooligosaccharide--protein glycosyltransferase subunit STT3B OS=Mu	Stt3b	Dolichyl-diphosphooligosaccharide--protein glycosyltransferase subunit STT3B	19.7105	18.5047	1.2058	0.516191	0.304656	0.670125	23	22	17.5352	NaN	19.5499	NaN	18.429	19.7105	NaN	NaN	NaN	NaN
Q8VEJ4;F6QAD9	sp|Q8VEJ4|NLE1_MOUSE Notchless protein homolog 1 OS=Mus musculus OX=10090 GN=Nle1 PE=1 SV=4	Nle1	Notchless protein homolog 1	16.9047	17.8069	-0.902205	0.515511	0.305133	0.670252	18	18	17.8069	16.8625	NaN	17.0495	NaN	16.802	NaN	NaN	NaN	NaN
O88811;O88811-2;B0R0N7	sp|O88811|STAM2_MOUSE Signal transducing adapter molecule 2 OS=Mus musculus OX=10090 GN=Stam2 PE=1 SV=1;sp|O88811-2|STAM2_MOUSE Isoform 2 of Signal transducing adapter molecule 2 OS=Mus musculus OX=10090 GN=Stam2	Stam2	Signal transducing adapter molecule 2	19.6445	20.714	-1.06951	0.515098	0.305423	0.670252	25	23	22.399	18.6079	19.0903	20.8084	20.6526	19.5171	NaN	NaN	NaN	NaN
E9PWQ3;J3QQ16;A0A087WS16;D3YWD1;A0A087WQN9	tr|E9PWQ3|E9PWQ3_MOUSE Collagen, type VI, alpha 3 OS=Mus musculus OX=10090 GN=Col6a3 PE=1 SV=2;tr|J3QQ16|J3QQ16_MOUSE Collagen, type VI, alpha 3 OS=Mus musculus OX=10090 GN=Col6a3 PE=1 SV=1;tr|A0A087WS16|A0A087WS16_MOUSE Collagen, type VI, alpha 3 OS=Mus m	Col6a3		16.7911	18.6786	-1.88751	0.514122	0.30611	0.670252	169	169	18.042	16.4811	22.4197	17.4705	20.7849	20.3523	17.9896	12.8604	14.1566	NaN
Q8C2Q7;O35737	tr|Q8C2Q7|Q8C2Q7_MOUSE Heterogeneous nuclear ribonucleoprotein H OS=Mus musculus OX=10090 GN=Hnrnph1 PE=1 SV=1;sp|O35737|HNRH1_MOUSE Heterogeneous nuclear ribonucleoprotein H OS=Mus musculus OX=10090 GN=Hnrnph1 PE=1 SV=3	Hnrnph1	Heterogeneous nuclear ribonucleoprotein H;Heterogeneous nuclear ribonucleoprotein H, N-terminally processed	24.9462	24.5689	0.377279	0.514036	0.306171	0.670252	22	11	24.4146	25.1137	24.9249	24.7415	24.5397	25.6255	24.2977	24.5055	24.6676	24.7447
Q3V117;Q91V92;Q3TS02	tr|Q3V117|Q3V117_MOUSE ATP-citrate synthase OS=Mus musculus OX=10090 GN=Acly PE=1 SV=1;sp|Q91V92|ACLY_MOUSE ATP-citrate synthase OS=Mus musculus OX=10090 GN=Acly PE=1 SV=1	Acly	ATP-citrate synthase	21.6552	22.2112	-0.555928	0.512593	0.30719	0.671117	73	73	22.1407	23.0172	22.4352	21.0389	22.0834	21.7477	22.4413	22.3283	21.9553	20.1442
O08795-2;O08795;A0A1L1ST83	sp|O08795-2|GLU2B_MOUSE Isoform 2 of Glucosidase 2 subunit beta OS=Mus musculus OX=10090 GN=Prkcsh;sp|O08795|GLU2B_MOUSE Glucosidase 2 subunit beta OS=Mus musculus OX=10090 GN=Prkcsh PE=1 SV=1	Prkcsh	Glucosidase 2 subunit beta	18.6963	19.7864	-1.09009	0.512323	0.307381	0.671117	23	23	21.3237	18.4535	19.9402	19.6786	17.5138	15.6682	20.3679	19.3046	NaN	20.3766
Q8K363;F6ZX28	sp|Q8K363|DDX18_MOUSE ATP-dependent RNA helicase DDX18 OS=Mus musculus OX=10090 GN=Ddx18 PE=1 SV=1	Ddx18	ATP-dependent RNA helicase DDX18	17.773	16.6909	1.08212	0.512211	0.307461	0.671117	33	33	NaN	18.6545	16.6909	17.2073	NaN	NaN	NaN	NaN	NaN	17.4572
P62996;F8WJG3;A0A0R4J1X8;P62996-2	sp|P62996|TRA2B_MOUSE Transformer-2 protein homolog beta OS=Mus musculus OX=10090 GN=Tra2b PE=1 SV=1;tr|F8WJG3|F8WJG3_MOUSE Transformer-2 protein homolog beta OS=Mus musculus OX=10090 GN=Tra2b PE=1 SV=1	Tra2b	Transformer-2 protein homolog beta	20.8085	21.4253	-0.616805	0.511032	0.308296	0.672298	15	14	22.3473	22.3301	21.4708	19.3439	20.7532	21.5672	21.1164	20.065	21.4387	20.7362
Q8R0G9	sp|Q8R0G9|NU133_MOUSE Nuclear pore complex protein Nup133 OS=Mus musculus OX=10090 GN=Nup133 PE=1 SV=2	Nup133	Nuclear pore complex protein Nup133	18.7116	17.8672	0.844408	0.510435	0.30872	0.67258	59	59	16.6596	19.8845	19.0604	17.9237	16.8218	19.4837	NaN	17.5547	18.9271	NaN
Q01405;E9Q1S3	sp|Q01405|SC23A_MOUSE Protein transport protein Sec23A OS=Mus musculus OX=10090 GN=Sec23a PE=1 SV=2;tr|E9Q1S3|E9Q1S3_MOUSE Protein transport protein SEC23 OS=Mus musculus OX=10090 GN=Sec23a PE=1 SV=1	Sec23a	Protein transport protein Sec23A	19.1796	20.2865	-1.10687	0.509721	0.309228	0.673043	39	35	21.2173	20.4402	21.1627	19.4189	21.0434	20.4593	20.6943	NaN	17.3148	16.4002
P62196;Q8K1K2	sp|P62196|PRS8_MOUSE 26S proteasome regulatory subunit 8 OS=Mus musculus OX=10090 GN=Psmc5 PE=1 SV=1;tr|Q8K1K2|Q8K1K2_MOUSE 26S proteasome regulatory subunit 8 OS=Mus musculus OX=10090 GN=Psmc5 PE=1 SV=1	Psmc5	26S protease regulatory subunit 8	20.6625	21.3482	-0.685696	0.508779	0.3099	0.673249	29	29	20.8588	20.5961	21.4047	19.0622	21.9267	22.0341	21.2025	20.9574	NaN	NaN
P62267	sp|P62267|RS23_MOUSE 40S ribosomal protein S23 OS=Mus musculus OX=10090 GN=Rps23 PE=1 SV=3	Rps23	40S ribosomal protein S23	22.5918	23.0486	-0.456763	0.506584	0.31147	0.675344	9	9	23.4808	22.3309	22.912	22.5661	22.0741	21.8411	23.0651	23.0894	23.7108	23.1315
A0A0B4J1E2;Q9CSN1	tr|A0A0B4J1E2|A0A0B4J1E2_MOUSE SNW domain-containing protein 1 OS=Mus musculus OX=10090 GN=Snw1 PE=1 SV=1;sp|Q9CSN1|SNW1_MOUSE SNW domain-containing protein 1 OS=Mus musculus OX=10090 GN=Snw1 PE=1 SV=3	Snw1	SNW domain-containing protein 1	19.935	18.9909	0.944043	0.505697	0.312107	0.675931	25	25	19.1055	20.8102	18.9833	21.0414	18.8839	20.4558	NaN	NaN	NaN	17.4324
D3YTQ9	tr|D3YTQ9|D3YTQ9_MOUSE 40S ribosomal protein S15 OS=Mus musculus OX=10090 GN=Rps15 PE=1 SV=1	Rps15		18.6305	20.1365	-1.50596	0.50497	0.312629	0.675931	12	2	21.2334	NaN	17.334	18.5037	19.1526	14.3433	20.452	21.0054	22.5103	20.6697
P84104;P84104-2;A2A4X6	sp|P84104|SRSF3_MOUSE Serine/arginine-rich splicing factor 3 OS=Mus musculus OX=10090 GN=Srsf3 PE=1 SV=1;sp|P84104-2|SRSF3_MOUSE Isoform Short of Serine/arginine-rich splicing factor 3 OS=Mus musculus OX=10090 GN=Srsf3;tr|A2A4X6|A2A4X6_MOUSE MCG21910 OS=Mu	Srsf3;Gm12355	Serine/arginine-rich splicing factor 3	23.4637	22.8009	0.662808	0.503716	0.313533	0.676734	11	10	22.8362	23.7655	23.1234	22.9275	24.2658	24.8889	22.8017	22.7607	20.9772	22.9758
P45376	sp|P45376|ALDR_MOUSE Aldo-keto reductase family 1 member B1 OS=Mus musculus OX=10090 GN=Akr1b1 PE=1 SV=3	Akr1b1	Aldose reductase	21.4538	20.8346	0.619206	0.502065	0.314728	0.676734	21	11	19.3063	21.3474	20.3387	22.0323	20.8203	20.9508	21.5878	21.4849	22.12	NaN
P48754;A0A087WPK5;A0A087WP26;A0A087WPE1	sp|P48754|BRCA1_MOUSE Breast cancer type 1 susceptibility protein homolog OS=Mus musculus OX=10090 GN=Brca1 PE=1 SV=3	Brca1	Breast cancer type 1 susceptibility protein homolog	19.6259	18.1634	1.46254	0.501897	0.314849	0.676734	32	32	18.1634	19.1866	NaN	21.2216	NaN	17.7726	NaN	NaN	NaN	20.3229
Q63844;D3Z3G6;A0A0U1RPX4;A0A0U1RPZ0;D3Z6D8	sp|Q63844|MK03_MOUSE Mitogen-activated protein kinase 3 OS=Mus musculus OX=10090 GN=Mapk3 PE=1 SV=5;tr|D3Z3G6|D3Z3G6_MOUSE Mitogen-activated protein kinase OS=Mus musculus OX=10090 GN=Mapk3 PE=1 SV=1;tr|A0A0U1RPX4|A0A0U1RPX4_MOUSE Mitogen-activated protein	Mapk3	Mitogen-activated protein kinase 3;Mitogen-activated protein kinase	20.4477	18.7576	1.69013	0.501009	0.315494	0.676734	16	16	16.9851	NaN	20.2205	NaN	20.4037	20.4477	NaN	NaN	17.421	NaN
P97350;A0A087WS37	sp|P97350|PKP1_MOUSE Plakophilin-1 OS=Mus musculus OX=10090 GN=Pkp1 PE=1 SV=1	Pkp1	Plakophilin-1	23.0662	22.372	0.694189	0.500945	0.315541	0.676734	11	11	NaN	23.643	22.5787	NaN	NaN	NaN	22.1653	22.8034	NaN	22.7522
P62900;A0A0A6YX26;A0A0A6YXL3	sp|P62900|RL31_MOUSE 60S ribosomal protein L31 OS=Mus musculus OX=10090 GN=Rpl31 PE=1 SV=1;tr|A0A0A6YX26|A0A0A6YX26_MOUSE 60S ribosomal protein L31 OS=Mus musculus OX=10090 GN=Rpl31 PE=1 SV=1;tr|A0A0A6YXL3|A0A0A6YXL3_MOUSE 60S ribosomal protein L31 OS=Mus	Rpl31	60S ribosomal protein L31	24.0356	24.5152	-0.479618	0.500647	0.315757	0.676734	12	12	24.6748	23.2543	23.6793	24.1212	23.9065	23.6027	25.0813	24.4525	25.2342	24.7474
Q5SYD0;Q5SYD0-2;Q5SUA5	sp|Q5SYD0|MYO1D_MOUSE Unconventional myosin-Id OS=Mus musculus OX=10090 GN=Myo1d PE=1 SV=1;sp|Q5SYD0-2|MYO1D_MOUSE Isoform 2 of Unconventional myosin-Id OS=Mus musculus OX=10090 GN=Myo1d	Myo1d	Unconventional myosin-Id	21.5447	22.8984	-1.35371	0.50032	0.315995	0.676734	47	47	21.2653	NaN	24.8427	NaN	25.3051	22.0591	NaN	20.7306	20.1806	21.8445
Q569Z6;Q8BZN7;F6YSQ2;F6YH92;F7AB07	sp|Q569Z6|TR150_MOUSE Thyroid hormone receptor-associated protein 3 OS=Mus musculus OX=10090 GN=Thrap3 PE=1 SV=1;tr|Q8BZN7|Q8BZN7_MOUSE Thyroid hormone receptor-associated protein 3 OS=Mus musculus OX=10090 GN=Thrap3 PE=1 SV=1	Thrap3	Thyroid hormone receptor-associated protein 3	23.0675	22.1052	0.962325	0.499966	0.316252	0.676734	42	41	23.3441	24.2013	23.3064	23.9056	23.0061	23.5974	21.8935	22.9204	18.9758	20.7127
A0A1L1STC6;Q6ZWR6-4;Q6ZWR6;A0A1L1SRV6;Q6ZWR6-2;Q6ZWR6-3;Q6ZWR6-5;Q6ZWR5	tr|A0A1L1STC6|A0A1L1STC6_MOUSE Nesprin-1 OS=Mus musculus OX=10090 GN=Syne1 PE=1 SV=1;sp|Q6ZWR6-4|SYNE1_MOUSE Isoform 4 of Nesprin-1 OS=Mus musculus OX=10090 GN=Syne1;sp|Q6ZWR6|SYNE1_MOUSE Nesprin-1 OS=Mus musculus OX=10090 GN=Syne1 PE=1 SV=2	Syne1	Nesprin-1	17.1286	15.7328	1.39586	0.49995	0.316264	0.676734	218	215	NaN	15.1442	14.5576	19.5941	13.4498	15.5744	16.0548	18.2018	18.8689	NaN
Q3V3R1	sp|Q3V3R1|C1TM_MOUSE Monofunctional C1-tetrahydrofolate synthase, mitochondrial OS=Mus musculus OX=10090 GN=Mthfd1l PE=1 SV=2	Mthfd1l	Monofunctional C1-tetrahydrofolate synthase, mitochondrial	18.5178	19.5025	-0.984658	0.498781	0.317117	0.677241	54	53	18.1465	18.9241	19.7208	17.2315	21.2245	20.7433	18.9181	NaN	NaN	17.1723
E9PY46;A0A3B2W3F6;E9Q682	sp|E9PY46|IF140_MOUSE Intraflagellar transport protein 140 homolog OS=Mus musculus OX=10090 GN=Ift140 PE=1 SV=1;tr|A0A3B2W3F6|A0A3B2W3F6_MOUSE Intraflagellar transport protein 140 homolog OS=Mus musculus OX=10090 GN=Ift140 PE=1 SV=1;tr|E9Q682|E9Q682_MOUSE	Ift140		18.2017	17.0847	1.11698	0.498138	0.317587	0.677241	29	29	NaN	17.8968	17.0847	19.217	NaN	17.4912	NaN	NaN	NaN	NaN
P99026	sp|P99026|PSB4_MOUSE Proteasome subunit beta type-4 OS=Mus musculus OX=10090 GN=Psmb4 PE=1 SV=1	Psmb4	Proteasome subunit beta type-4	20.5989	19.9981	0.600799	0.497185	0.318284	0.677241	10	10	NaN	20.536	19.7978	20.082	20.1983	20.7211	NaN	21.0565	NaN	NaN
A0A1L1SVG0;A0A0R4J0S7;Q8CGB3;Q8CGB3-3;A0A1L1STY4;Q8CGB3-2	tr|A0A1L1SVG0|A0A1L1SVG0_MOUSE Uveal autoantigen with coiled-coil domains and ankyrin repeats OS=Mus musculus OX=10090 GN=Uaca PE=1 SV=1;tr|A0A0R4J0S7|A0A0R4J0S7_MOUSE Uveal autoantigen with coiled-coil domains and ankyrin repeats OS=Mus musculus OX=10090	Uaca	Uveal autoantigen with coiled-coil domains and ankyrin repeats	14.3735	13.468	0.905516	0.497041	0.31839	0.677241	41	41	13.8319	14.3735	13.3719	NaN	13.2002	NaN	NaN	NaN	NaN	NaN
Q8BTV2-2;Q8BTV2;Q8BTV2-3;A0A494B9T0;A0A494BAS7;A0A494BAN3;A0A494BBL0	sp|Q8BTV2-2|CPSF7_MOUSE Isoform 2 of Cleavage and polyadenylation specificity factor subunit 7 OS=Mus musculus OX=10090 GN=Cpsf7;sp|Q8BTV2|CPSF7_MOUSE Cleavage and polyadenylation specificity factor subunit 7 OS=Mus musculus OX=10090 GN=Cpsf7 PE=1 SV=2;sp|	Cpsf7	Cleavage and polyadenylation specificity factor subunit 7	17.7809	16.8128	0.968081	0.496813	0.318557	0.677241	16	16	17.6822	18.0083	18.4934	16.8355	14.7751	18.499	16.3008	NaN	NaN	NaN
Q8BJH1;Q8BJH1-2	sp|Q8BJH1|ZC21A_MOUSE Zinc finger C2HC domain-containing protein 1A OS=Mus musculus OX=10090 GN=Zc2hc1a PE=1 SV=1;sp|Q8BJH1-2|ZC21A_MOUSE Isoform 2 of Zinc finger C2HC domain-containing protein 1A OS=Mus musculus OX=10090 GN=Zc2hc1a	Zc2hc1a	Zinc finger C2HC domain-containing protein 1A	19.0604	20.1157	-1.05525	0.496348	0.318898	0.677241	18	18	20.9644	20.42	19.7051	NaN	19.6775	17.7008	NaN	NaN	NaN	NaN
Q13951-2;Q08024;Q08024-4;Q08024-3	sp|Q13951-2|PEBB_HUMAN Isoform 2 of Core-binding factor subunit beta OS=Homo sapiens OX=9606 GN=CBFB;sp|Q08024|PEBB_MOUSE Core-binding factor subunit beta OS=Mus musculus OX=10090 GN=Cbfb PE=1 SV=1;sp|Q08024-4|PEBB_MOUSE Isoform 4 of Core-binding factor su	CBFB;Cbfb	Core-binding factor subunit beta	22.2779	21.8214	0.456453	0.495568	0.319472	0.677241	10	3	22.0381	22.8357	22.1823	22.4446	21.7133	21.9216	21.352	21.9096	NaN	NaN
G3X972;A0A286YDI8;A0A286YD08;A0A2I3BQS4	tr|G3X972|G3X972_MOUSE SEC24 related gene family, member C (S. cerevisiae), isoform CRA_a OS=Mus musculus OX=10090 GN=Sec24c PE=1 SV=1;tr|A0A286YDI8|A0A286YDI8_MOUSE Sec24-related gene family, member C (S. cerevisiae) OS=Mus musculus OX=10090 GN=Sec24c PE=	Sec24c		18.2172	18.8927	-0.675516	0.494425	0.320314	0.677241	35	35	19.3145	18.2048	19.3835	NaN	19.5363	18.7987	19.1295	17.6481	17.0997	NaN
P10639	sp|P10639|THIO_MOUSE Thioredoxin OS=Mus musculus OX=10090 GN=Txn PE=1 SV=3	Txn	Thioredoxin	25.2742	24.8894	0.38489	0.493009	0.321359	0.677241	10	10	24.5908	25.9017	25.1196	24.8092	25.5216	25.359	24.5467	25.0121	24.668	25.2892
P61027	sp|P61027|RAB10_MOUSE Ras-related protein Rab-10 OS=Mus musculus OX=10090 GN=Rab10 PE=1 SV=1	Rab10	Ras-related protein Rab-10	20.0771	20.7554	-0.678246	0.492433	0.321786	0.677241	11	10	20.3115	20.1985	20.5114	18.0454	20.3542	20.7143	21.0744	21.3503	21.5253	NaN
Q6ZWZ7;Q9CPR4;B2RY53	tr|Q6ZWZ7|Q6ZWZ7_MOUSE 60S ribosomal protein L17 OS=Mus musculus OX=10090 GN=Rpl17 PE=1 SV=1;sp|Q9CPR4|RL17_MOUSE 60S ribosomal protein L17 OS=Mus musculus OX=10090 GN=Rpl17 PE=1 SV=3	Rpl17	60S ribosomal protein L17	23.6835	24.1378	-0.45435	0.491777	0.322272	0.677241	13	13	24.9347	23.6262	24.2915	24.4474	23.5823	22.6863	23.5924	23.9854	24.2883	23.6722
P59999;Q3TX55;E9PWA7	sp|P59999|ARPC4_MOUSE Actin-related protein 2/3 complex subunit 4 OS=Mus musculus OX=10090 GN=Arpc4 PE=1 SV=3	Arpc4	Actin-related protein 2/3 complex subunit 4	22.1294	22.474	-0.344563	0.491703	0.322327	0.677241	13	13	21.9384	21.8332	22.5176	22.0818	22.5764	22.3445	22.9009	22.2159	22.4366	22.1715
Q8BQ30;Q8BQ30-2;A0A087WRI9	sp|Q8BQ30|PPR18_MOUSE Phostensin OS=Mus musculus OX=10090 GN=Ppp1r18 PE=1 SV=1;sp|Q8BQ30-2|PPR18_MOUSE Isoform 2 of Phostensin OS=Mus musculus OX=10090 GN=Ppp1r18	Ppp1r18	Phostensin	18.4513	19.4642	-1.01294	0.491429	0.32253	0.677241	27	27	NaN	18.4513	19.9412	NaN	19.7855	NaN	18.6659	NaN	NaN	NaN
Q9EST5;Q9EST5-2	sp|Q9EST5|AN32B_MOUSE Acidic leucine-rich nuclear phosphoprotein 32 family member B OS=Mus musculus OX=10090 GN=Anp32b PE=1 SV=1;sp|Q9EST5-2|AN32B_MOUSE Isoform 2 of Acidic leucine-rich nuclear phosphoprotein 32 family member B OS=Mus musculus OX=10090 GN=	Anp32b	Acidic leucine-rich nuclear phosphoprotein 32 family member B	22.0572	21.2892	0.768039	0.491196	0.322704	0.677241	8	8	21.5699	22.1563	NaN	NaN	21.0085	23.1348	NaN	22.0277	NaN	20.9102
Q9D868-2;A2BGI8;Q9D868;A2BGI9	sp|Q9D868-2|PPIH_MOUSE Isoform 2 of Peptidyl-prolyl cis-trans isomerase H OS=Mus musculus OX=10090 GN=Ppih;tr|A2BGI8|A2BGI8_MOUSE Peptidyl-prolyl cis-trans isomerase (Fragment) OS=Mus musculus OX=10090 GN=Ppih PE=1 SV=1;sp|Q9D868|PPIH_MOUSE Peptidyl-prolyl	Ppih	Peptidyl-prolyl cis-trans isomerase H;Peptidyl-prolyl cis-trans isomerase	18.9815	18.2502	0.731329	0.490753	0.323033	0.677241	10	10	NaN	18.4474	18.8025	19.3122	17.6979	19.1849	NaN	NaN	NaN	NaN
P14115	sp|P14115|RL27A_MOUSE 60S ribosomal protein L27a OS=Mus musculus OX=10090 GN=Rpl27a PE=1 SV=5	Rpl27a	60S ribosomal protein L27a	23.8846	24.4477	-0.563095	0.486031	0.326565	0.683389	9	9	24.5008	22.5638	23.4719	24.8261	23.9255	23.7951	24.4503	24.1564	25.89	24.0815
Q00PI9;A0A494BAL6	sp|Q00PI9|HNRL2_MOUSE Heterogeneous nuclear ribonucleoprotein U-like protein 2 OS=Mus musculus OX=10090 GN=Hnrnpul2 PE=1 SV=2	Hnrnpul2	Heterogeneous nuclear ribonucleoprotein U-like protein 2	22.7833	22.2973	0.485957	0.484507	0.327713	0.684535	40	40	22.851	22.8891	22.9471	23.5269	22.3804	23.4561	21.7922	21.7747	21.5159	22.2695
A0A0R4J0G0;Q8BH04;A0A2I3BQL9;A0A2I3BS39;A0A2I3BRX1;A0A2I3BQC6;A0A2I3BQ75;Q9Z2V4	tr|A0A0R4J0G0|A0A0R4J0G0_MOUSE Phosphoenolpyruvate carboxykinase [GTP], mitochondrial OS=Mus musculus OX=10090 GN=Pck2 PE=1 SV=1;sp|Q8BH04|PCKGM_MOUSE Phosphoenolpyruvate carboxykinase [GTP], mitochondrial OS=Mus musculus OX=10090 GN=Pck2 PE=1 SV=1;tr|A0A2	Pck2	Phosphoenolpyruvate carboxykinase [GTP], mitochondrial	19.4335	20.432	-0.998483	0.483801	0.328246	0.6849	36	36	19.2919	19.2874	21.3306	19.5062	22.5259	21.586	20.542	17.3544	18.4695	NaN
Q9CZX8;D3YUT3;D3Z722;D3Z5R8;D3YUG3;S4R223	sp|Q9CZX8|RS19_MOUSE 40S ribosomal protein S19 OS=Mus musculus OX=10090 GN=Rps19 PE=1 SV=3;tr|D3YUT3|D3YUT3_MOUSE 40S ribosomal protein S19 (Fragment) OS=Mus musculus OX=10090 GN=Rps19 PE=1 SV=2;tr|D3Z722|D3Z722_MOUSE 40S ribosomal protein S19 OS=Mus muscu	Rps19	40S ribosomal protein S19	24.2238	24.6508	-0.427023	0.482322	0.329365	0.6849	16	16	25.0312	23.3239	24.1723	24.1749	24.2777	23.8687	24.9268	24.71	24.8459	25.0414
Q9QXS6-3;A0A0R4J1E3;Q9QXS6;Q9QXS6-2;F7CPL2	sp|Q9QXS6-3|DREB_MOUSE Isoform E2 of Drebrin OS=Mus musculus OX=10090 GN=Dbn1;tr|A0A0R4J1E3|A0A0R4J1E3_MOUSE Drebrin OS=Mus musculus OX=10090 GN=Dbn1 PE=1 SV=1;sp|Q9QXS6|DREB_MOUSE Drebrin OS=Mus musculus OX=10090 GN=Dbn1 PE=1 SV=4;sp|Q9QXS6-2|DREB_MOUSE I	Dbn1	Drebrin	24.5678	25.086	-0.51827	0.48219	0.329465	0.6849	31	31	26.2752	25.9639	24.6881	23.6348	24.7577	24.2243	25.0832	24.538	24.6261	24.4779
P63085;A0A338P781;A0A338P736;E9PXX5;E9Q3I6;Q6P5G0	sp|P63085|MK01_MOUSE Mitogen-activated protein kinase 1 OS=Mus musculus OX=10090 GN=Mapk1 PE=1 SV=3	Mapk1	Mitogen-activated protein kinase 1	19.86	18.9441	0.915949	0.481414	0.330054	0.6849	23	19	19.7567	19.2258	19.74	20.4615	19.7834	19.8927	16.4963	NaN	NaN	NaN
Q9D358;A0A1W2P7X3	sp|Q9D358|PPAC_MOUSE Low molecular weight phosphotyrosine protein phosphatase OS=Mus musculus OX=10090 GN=Acp1 PE=1 SV=3;tr|A0A1W2P7X3|A0A1W2P7X3_MOUSE Low molecular weight phosphotyrosine protein phosphatase OS=Mus musculus OX=10090 GN=Acp1 PE=1 SV=1	Acp1	Low molecular weight phosphotyrosine protein phosphatase	21.6706	21.0165	0.654143	0.481114	0.330283	0.6849	7	2	NaN	21.659	21.3873	20.868	19.6091	21.3702	22.053	22.0445	NaN	22.4115
P13020-2;P13020;A6PWS5	sp|P13020-2|GELS_MOUSE Isoform 2 of Gelsolin OS=Mus musculus OX=10090 GN=Gsn;sp|P13020|GELS_MOUSE Gelsolin OS=Mus musculus OX=10090 GN=Gsn PE=1 SV=3	Gsn	Gelsolin	24.572	24.9592	-0.387189	0.480796	0.330525	0.6849	48	7	24.1166	24.0825	24.8339	24.2852	25.2397	24.7637	25.2664	24.985	25.3394	24.7435
Q9Z1P6	sp|Q9Z1P6|NDUA7_MOUSE NADH dehydrogenase [ubiquinone] 1 alpha subcomplex subunit 7 OS=Mus musculus OX=10090 GN=Ndufa7 PE=1 SV=3	Ndufa7	NADH dehydrogenase [ubiquinone] 1 alpha subcomplex subunit 7	22.1811	21.0095	1.17161	0.480469	0.330774	0.6849	6	6	22.6195	22.7801	20.032	23.7556	20.3771	20.0076	NaN	NaN	NaN	NaN
P51881	sp|P51881|ADT2_MOUSE ADP/ATP translocase 2 OS=Mus musculus OX=10090 GN=Slc25a5 PE=1 SV=3	Slc25a5	ADP/ATP translocase 2;ADP/ATP translocase 2, N-terminally processed	22.9447	23.344	-0.399326	0.479939	0.331177	0.6849	12	12	22.3917	22.5165	23.7195	22.9765	23.8642	23.5023	23.2206	22.8277	23.524	22.9003
B2RXS4	sp|B2RXS4|PLXB2_MOUSE Plexin-B2 OS=Mus musculus OX=10090 GN=Plxnb2 PE=1 SV=1	Plxnb2	Plexin-B2	17.2806	18.3921	-1.11147	0.479635	0.33141	0.6849	71	69	17.651	17.9943	18.4976	13.66	18.8479	18.0489	18.5717	19.4192	NaN	NaN
P80318;Q3U0I3	sp|P80318|TCPG_MOUSE T-complex protein 1 subunit gamma OS=Mus musculus OX=10090 GN=Cct3 PE=1 SV=1;tr|Q3U0I3|Q3U0I3_MOUSE T-complex protein 1 subunit gamma OS=Mus musculus OX=10090 GN=Cct3 PE=1 SV=1	Cct3	T-complex protein 1 subunit gamma	22.7926	23.1849	-0.392361	0.479529	0.33149	0.6849	41	2	22.6247	23.3109	23.4838	22.2746	23.7082	23.3474	23.1279	22.583	22.9801	22.447
A0A0A0MQF6;P16858;S4R1W1;S4R257;A0A1D5RLD8;S4R1N5;V9GXA7;V9GXK0	tr|A0A0A0MQF6|A0A0A0MQF6_MOUSE Glyceraldehyde-3-phosphate dehydrogenase OS=Mus musculus OX=10090 GN=Gapdh PE=1 SV=1;sp|P16858|G3P_MOUSE Glyceraldehyde-3-phosphate dehydrogenase OS=Mus musculus OX=10090 GN=Gapdh PE=1 SV=2;tr|S4R1W1|S4R1W1_MOUSE Glyceraldehy	Gapdh;Gm3839	Glyceraldehyde-3-phosphate dehydrogenase	26.5942	26.939	-0.344781	0.477813	0.332803	0.685894	31	21	26.5699	26.8505	27.0752	26.2747	27.4307	26.9517	26.7467	26.4775	26.8724	26.4167
O35226-2;O35226-3;O35226-5;F7AI87	sp|O35226-2|PSMD4_MOUSE Isoform Rpn10B of 26S proteasome non-ATPase regulatory subunit 4 OS=Mus musculus OX=10090 GN=Psmd4;sp|O35226-3|PSMD4_MOUSE Isoform Rpn10C of 26S proteasome non-ATPase regulatory subunit 4 OS=Mus musculus OX=10090 GN=Psmd4;sp|O35226-	Psmd4	26S proteasome non-ATPase regulatory subunit 4	18.5624	19.7845	-1.22209	0.477475	0.333062	0.685894	15	3	20.8065	NaN	18.4848	NaN	20.0622	18.5624	NaN	NaN	NaN	NaN
F8WI90;P05480;F6UND7;A0A087WQ04;P08103-2;P08103;Q0VBH4;E9Q696;Q62270;P06240	tr|F8WI90|F8WI90_MOUSE Tyrosine-protein kinase OS=Mus musculus OX=10090 GN=Src PE=1 SV=1;sp|P05480|SRC_MOUSE Neuronal proto-oncogene tyrosine-protein kinase Src OS=Mus musculus OX=10090 GN=Src PE=1 SV=4	Src	Neuronal proto-oncogene tyrosine-protein kinase Src	17.4255	18.3622	-0.936644	0.477328	0.333174	0.685894	26	19	NaN	16.542	18.8	NaN	19.081	18.3091	NaN	NaN	17.2055	NaN
Q7TQD7;P46735	tr|Q7TQD7|Q7TQD7_MOUSE Myo1b protein OS=Mus musculus OX=10090 GN=Myo1b PE=1 SV=1;sp|P46735|MYO1B_MOUSE Unconventional myosin-Ib OS=Mus musculus OX=10090 GN=Myo1b PE=1 SV=3	Myo1b	Unconventional myosin-Ib	16.7723	15.201	1.57126	0.476183	0.334054	0.686466	47	1	NaN	18.8489	NaN	NaN	13.7646	NaN	17.1621	14.6958	14.6764	NaN
Q6ZWZ6;F7AEH4;A0A1W2P7A1	tr|Q6ZWZ6|Q6ZWZ6_MOUSE 40S ribosomal protein S12 OS=Mus musculus OX=10090 GN=Rps12-ps3 PE=1 SV=1;tr|F7AEH4|F7AEH4_MOUSE 40S ribosomal protein S12 OS=Mus musculus OX=10090 GN=Rps12 PE=1 SV=1;tr|A0A1W2P7A1|A0A1W2P7A1_MOUSE 40S ribosomal protein S12 OS=Mus mu	Rps12	40S ribosomal protein S12	22.5931	22.9583	-0.365181	0.474318	0.335492	0.688467	7	1	22.8736	22.9545	22.8981	NaN	23.0396	22.7971	23.0718	22.0611	22.9084	22.5598
Q9CQ19	sp|Q9CQ19|MYL9_MOUSE Myosin regulatory light polypeptide 9 OS=Mus musculus OX=10090 GN=Myl9 PE=1 SV=3	Myl9	Myosin regulatory light polypeptide 9	24.1134	22.658	1.45543	0.472895	0.336593	0.689123	6	6	24.0691	24.1134	22.992	NaN	23.1773	NaN	NaN	NaN	20.3934	NaN
Q99JY9;A0A087WRA1;A0A087WQ14;A0A087WP86;A0A087WS98;Q641P0;Q641P0-2;A0A087WQ83;A0A087WPR6	sp|Q99JY9|ARP3_MOUSE Actin-related protein 3 OS=Mus musculus OX=10090 GN=Actr3 PE=1 SV=3	Actr3	Actin-related protein 3	21.7706	22.1237	-0.353005	0.472554	0.336858	0.689123	28	28	21.9944	21.7412	22.4355	21.4566	22.5798	22.2853	22.0067	21.7641	21.6018	21.606
Q99KC8;F6TIL5;D3Z671	sp|Q99KC8|VMA5A_MOUSE von Willebrand factor A domain-containing protein 5A OS=Mus musculus OX=10090 GN=Vwa5a PE=1 SV=2	Vwa5a	von Willebrand factor A domain-containing protein 5A	19.7378	20.1251	-0.387267	0.471206	0.337905	0.689449	44	42	20.1578	19.8132	20.5432	19.896	20.3458	20.0554	19.7018	19.1866	19.8768	NaN
P61082;F7CDT0;F6WMC0;G5E919	sp|P61082|UBC12_MOUSE NEDD8-conjugating enzyme Ubc12 OS=Mus musculus OX=10090 GN=Ube2m PE=1 SV=1;tr|F7CDT0|F7CDT0_MOUSE NEDD8-conjugating enzyme Ubc12 (Fragment) OS=Mus musculus OX=10090 GN=Ube2m PE=1 SV=1;tr|F6WMC0|F6WMC0_MOUSE NEDD8-conjugating enzyme Ub	Ube2m	NEDD8-conjugating enzyme Ubc12	22.012	21.5626	0.449396	0.470988	0.338074	0.689449	10	10	20.7344	21.2254	22.0884	22.3877	22.4311	22.5349	20.9025	21.8584	21.6568	22.0536
O88545;D3Z0F5;F6QK86	sp|O88545|CSN6_MOUSE COP9 signalosome complex subunit 6 OS=Mus musculus OX=10090 GN=Cops6 PE=1 SV=1;tr|D3Z0F5|D3Z0F5_MOUSE COP9 signalosome complex subunit 6 OS=Mus musculus OX=10090 GN=Cops6 PE=1 SV=1	Cops6	COP9 signalosome complex subunit 6	17.3038	18.3434	-1.03955	0.470405	0.338528	0.689449	12	12	NaN	15.3041	19.415	17.963	17.2718	17.9072	NaN	18.0409	NaN	NaN
E9QMN5;Q8CHY6;A0A1I7Q4G8;A0A1D5RM58;A0A1D5RM07	tr|E9QMN5|E9QMN5_MOUSE Transcriptional repressor p66 alpha OS=Mus musculus OX=10090 GN=Gatad2a PE=1 SV=1;sp|Q8CHY6|P66A_MOUSE Transcriptional repressor p66 alpha OS=Mus musculus OX=10090 GN=Gatad2a PE=1 SV=2;tr|A0A1I7Q4G8|A0A1I7Q4G8_MOUSE Transcriptional r	Gatad2a	Transcriptional repressor p66 alpha	21.1217	20.0562	1.06551	0.468286	0.340184	0.691586	25	25	20.0562	21.0972	NaN	21.6601	NaN	19.9602	NaN	20.3623	NaN	22.5285
Q9CR16;A0A0A6YW70	sp|Q9CR16|PPID_MOUSE Peptidyl-prolyl cis-trans isomerase D OS=Mus musculus OX=10090 GN=Ppid PE=1 SV=3	Ppid	Peptidyl-prolyl cis-trans isomerase D	20.7712	21.5886	-0.817484	0.466533	0.34156	0.692063	24	24	22.4788	22.2456	21.3339	21.7623	21.4927	21.4688	21.3286	21.0771	21.3092	17.302
Q9DCL9;D3Z6P1;D6RCU8	sp|Q9DCL9|PUR6_MOUSE Multifunctional protein ADE2 OS=Mus musculus OX=10090 GN=Paics PE=1 SV=4	Paics	Multifunctional protein ADE2;Phosphoribosylaminoimidazole-succinocarboxamide synthase;Phosphoribosylaminoimidazole carboxylase	22.4819	22.8476	-0.365702	0.466432	0.34164	0.692063	27	27	22.9024	23.052	22.8531	21.583	23.0226	22.7992	22.6798	22.6235	22.7801	22.3518
P47963	sp|P47963|RL13_MOUSE 60S ribosomal protein L13 OS=Mus musculus OX=10090 GN=Rpl13 PE=1 SV=3	Rpl13	60S ribosomal protein L13	24.5949	25.0376	-0.442695	0.465376	0.342471	0.692063	16	16	25.9212	23.9787	25.256	25.7379	24.8211	24.2388	24.5443	24.6779	24.6455	24.3413
Q99KJ8	sp|Q99KJ8|DCTN2_MOUSE Dynactin subunit 2 OS=Mus musculus OX=10090 GN=Dctn2 PE=1 SV=3	Dctn2	Dynactin subunit 2	21.0631	21.7907	-0.727565	0.465203	0.342607	0.692063	22	22	21.7602	21.7085	22.1274	19.3452	22.6816	22.1357	21.7641	NaN	20.6201	NaN
A0A0R4J0Q4;P97873	tr|A0A0R4J0Q4|A0A0R4J0Q4_MOUSE Lysyl oxidase homolog 1 OS=Mus musculus OX=10090 GN=Loxl1 PE=1 SV=1;sp|P97873|LOXL1_MOUSE Lysyl oxidase homolog 1 OS=Mus musculus OX=10090 GN=Loxl1 PE=2 SV=3	Loxl1	Lysyl oxidase homolog 1	20.5419	21.7017	-1.15979	0.465076	0.342708	0.692063	19	19	20.4122	NaN	22.3263	NaN	NaN	NaN	NaN	20.5419	22.3666	NaN
P61222	sp|P61222|ABCE1_MOUSE ATP-binding cassette sub-family E member 1 OS=Mus musculus OX=10090 GN=Abce1 PE=1 SV=1	Abce1	ATP-binding cassette sub-family E member 1	19.0551	19.7983	-0.743105	0.464597	0.343086	0.692063	32	32	19.5957	20.3717	20.5082	16.8096	20.6024	20.1059	18.6731	18.9334	19.6119	NaN
P11983;P11983-2;F2Z483;A0A3B2WDE2	sp|P11983|TCPA_MOUSE T-complex protein 1 subunit alpha OS=Mus musculus OX=10090 GN=Tcp1 PE=1 SV=3;sp|P11983-2|TCPA_MOUSE Isoform 2 of T-complex protein 1 subunit alpha OS=Mus musculus OX=10090 GN=Tcp1	Tcp1	T-complex protein 1 subunit alpha	22.7764	23.1497	-0.373339	0.464548	0.343124	0.692063	37	37	22.3441	23.1509	23.5423	22.3204	23.6111	23.1223	23.1639	22.6834	23.087	22.6048
Z4YJU8;E9PUQ5;Q921M4-2;Q921M4;A2AN46;A2AN48;A2AN45;A2AN42	tr|Z4YJU8|Z4YJU8_MOUSE Golgin subfamily A member 2 (Fragment) OS=Mus musculus OX=10090 GN=Golga2 PE=1 SV=2;tr|E9PUQ5|E9PUQ5_MOUSE Golgin subfamily A member 2 OS=Mus musculus OX=10090 GN=Golga2 PE=1 SV=1;sp|Q921M4-2|GOGA2_MOUSE Isoform 2 of Golgin subfamily	Golga2	Golgin subfamily A member 2	18.2998	18.9363	-0.636566	0.464424	0.343223	0.692063	36	36	19.0671	18.2822	19.48	17.4323	19.3634	19.1848	17.8347	NaN	NaN	NaN
P05202	sp|P05202|AATM_MOUSE Aspartate aminotransferase, mitochondrial OS=Mus musculus OX=10090 GN=Got2 PE=1 SV=1	Got2	Aspartate aminotransferase, mitochondrial	19.9122	21.0229	-1.11074	0.462793	0.344514	0.692063	31	31	20.848	16.9343	20.5295	21.1685	22.1455	21.6339	20.5687	NaN	NaN	NaN
Q8JZU2;F6VVY4	sp|Q8JZU2|TXTP_MOUSE Tricarboxylate transport protein, mitochondrial OS=Mus musculus OX=10090 GN=Slc25a1 PE=1 SV=1;tr|F6VVY4|F6VVY4_MOUSE Tricarboxylate transport protein, mitochondrial (Fragment) OS=Mus musculus OX=10090 GN=Slc25a1 PE=1 SV=1	Slc25a1	Tricarboxylate transport protein, mitochondrial	20.0079	20.4745	-0.466522	0.462685	0.3446	0.692063	15	15	NaN	19.5454	20.3791	20.3264	20.3476	20.152	20.2655	NaN	20.9056	NaN
P62830;A2A6F8	sp|P62830|RL23_MOUSE 60S ribosomal protein L23 OS=Mus musculus OX=10090 GN=Rpl23 PE=1 SV=1	Rpl23	60S ribosomal protein L23	22.7086	23.096	-0.387397	0.462048	0.345106	0.692063	8	8	22.8478	21.7417	23.49	22.8717	23.3116	22.488	22.84	23.2172	22.9906	23.2243
Q6PDI5;Q6PDI5-2;A2ALV7;A2ALV6;A2ALV8;A2ALW1	sp|Q6PDI5|ECM29_MOUSE Proteasome adapter and scaffold protein ECM29 OS=Mus musculus OX=10090 GN=Ecpas PE=1 SV=3;sp|Q6PDI5-2|ECM29_MOUSE Isoform 2 of Proteasome adapter and scaffold protein ECM29 OS=Mus musculus OX=10090 GN=Ecpas;tr|A2ALV7|A2ALV7_MOUSE Prot	Ecm29;AI314180	Proteasome-associated protein ECM29 homolog	14.7531	15.9236	-1.17051	0.461666	0.345409	0.692063	74	65	16.2161	16.4019	16.7841	NaN	14.7705	13.1043	NaN	NaN	NaN	NaN
Q9QYJ3;Q3TYL7	sp|Q9QYJ3|DNJB1_MOUSE DnaJ homolog subfamily B member 1 OS=Mus musculus OX=10090 GN=Dnajb1 PE=1 SV=3;tr|Q3TYL7|Q3TYL7_MOUSE DnaJ homolog subfamily B member 1 OS=Mus musculus OX=10090 GN=Dnajb1 PE=1 SV=1	Dnajb1	DnaJ homolog subfamily B member 1	19.5042	18.9686	0.535592	0.461576	0.345481	0.692063	16	15	18.6845	20.6871	18.4823	19.3812	19.5107	18.5933	19.1969	NaN	NaN	19.3552
E9QMK9;Q8BH86;Q8BH86-2;F7CUW7	tr|E9QMK9|E9QMK9_MOUSE D-glutamate cyclase, mitochondrial OS=Mus musculus OX=10090 GN=Dglucy PE=1 SV=1;sp|Q8BH86|GLUCM_MOUSE D-glutamate cyclase, mitochondrial OS=Mus musculus OX=10090 GN=Dglucy PE=1 SV=1;sp|Q8BH86-2|GLUCM_MOUSE Isoform 2 of D-glutamate cy	9030617O03Rik	UPF0317 protein C14orf159 homolog, mitochondrial	17.5634	19.1217	-1.55835	0.461269	0.345725	0.692063	26	26	NaN	18.6079	18.0928	14.6242	20.1507	19.4581	NaN	NaN	NaN	NaN
Q99K28;Q99K28-2	sp|Q99K28|ARFG2_MOUSE ADP-ribosylation factor GTPase-activating protein 2 OS=Mus musculus OX=10090 GN=Arfgap2 PE=1 SV=1;sp|Q99K28-2|ARFG2_MOUSE Isoform 2 of ADP-ribosylation factor GTPase-activating protein 2 OS=Mus musculus OX=10090 GN=Arfgap2	Arfgap2	ADP-ribosylation factor GTPase-activating protein 2	18.0334	18.798	-0.764567	0.460359	0.34645	0.692597	19	19	19.7596	17.8328	17.9037	NaN	18.7307	18.234	NaN	NaN	NaN	NaN
V9GXP8;F8VPM7;V9GXF0;Q99MI1;V9GXH3;Q99MI1-2;V9GWT6;V9GX53;V9GXL1;Q99MI1-4;A0A1B0GS69;A0A1B0GSQ8;A0A1B0GSU7	tr|V9GXP8|V9GXP8_MOUSE ELKS/Rab6-interacting/CAST family member 1 OS=Mus musculus OX=10090 GN=Erc1 PE=1 SV=1;tr|F8VPM7|F8VPM7_MOUSE ELKS/Rab6-interacting/CAST family member 1 OS=Mus musculus OX=10090 GN=Erc1 PE=1 SV=1;tr|V9GXF0|V9GXF0_MOUSE ELKS/Rab6-inter	Erc1	ELKS/Rab6-interacting/CAST family member 1	18.0254	18.9474	-0.921982	0.459435	0.347188	0.693465	56	48	18.158	19.2007	19.6935	15.9223	19.9565	18.9533	17.9816	NaN	NaN	NaN
Q3TWV4;P84091;A0A338P6T4;A0A338P798	tr|Q3TWV4|Q3TWV4_MOUSE AP-2 complex subunit mu OS=Mus musculus OX=10090 GN=Ap2m1 PE=1 SV=1;sp|P84091|AP2M1_MOUSE AP-2 complex subunit mu OS=Mus musculus OX=10090 GN=Ap2m1 PE=1 SV=1	Ap2m1	AP-2 complex subunit mu	19.8069	20.558	-0.751092	0.457905	0.348414	0.693509	22	22	19.8458	19.1211	21.2268	17.4947	20.479	19.6916	19.7879	22.1497	21.4505	20.5776
Q6GT24;O08709	tr|Q6GT24|Q6GT24_MOUSE Peroxiredoxin-6 OS=Mus musculus OX=10090 GN=Prdx6 PE=1 SV=1;sp|O08709|PRDX6_MOUSE Peroxiredoxin-6 OS=Mus musculus OX=10090 GN=Prdx6 PE=1 SV=3	Prdx6	Peroxiredoxin-6	17.551	18.6206	-1.06957	0.457901	0.348417	0.693509	18	1	NaN	NaN	18.9212	15.1365	19.0662	17.346	20.4437	18.906	16.0513	18.8156
G5E8E1;A0A087WNU6;A0A087WSF5	tr|G5E8E1|G5E8E1_MOUSE Leucine rich repeat (In FLII) interacting protein 1, isoform CRA_e OS=Mus musculus OX=10090 GN=Lrrfip1 PE=1 SV=1;tr|A0A087WNU6|A0A087WNU6_MOUSE Leucine-rich repeat flightless-interacting protein 1 (Fragment) OS=Mus musculus OX=10090	Lrrfip1		20.898	21.6399	-0.741899	0.457888	0.348427	0.693509	8	2	21.8896	20.898	21.5715	NaN	21.8089	NaN	21.2896	NaN	NaN	NaN
Q9CPY7;Q9CPY7-2;A0A0G2JEM7	sp|Q9CPY7|AMPL_MOUSE Cytosol aminopeptidase OS=Mus musculus OX=10090 GN=Lap3 PE=1 SV=3;sp|Q9CPY7-2|AMPL_MOUSE Isoform 2 of Cytosol aminopeptidase OS=Mus musculus OX=10090 GN=Lap3	Lap3	Cytosol aminopeptidase	15.2928	16.4506	-1.15781	0.457477	0.348757	0.693561	31	31	14.8004	14.8264	17.4657	14.7135	19.9481	16.3385	15.0365	NaN	15.0024	NaN
Q3TIV5;Q3TIV5-2;Q3TIV5-3	sp|Q3TIV5|ZC3HF_MOUSE Zinc finger CCCH domain-containing protein 15 OS=Mus musculus OX=10090 GN=Zc3h15 PE=1 SV=2;sp|Q3TIV5-2|ZC3HF_MOUSE Isoform 2 of Zinc finger CCCH domain-containing protein 15 OS=Mus musculus OX=10090 GN=Zc3h15	Zc3h15	Zinc finger CCCH domain-containing protein 15	17.0707	18.1589	-1.08821	0.456863	0.34925	0.693937	20	20	19.0253	17.0707	18.397	NaN	17.0545	NaN	NaN	NaN	NaN	NaN
P62281;A0A1B0GRR3;A0A1B0GSE8	sp|P62281|RS11_MOUSE 40S ribosomal protein S11 OS=Mus musculus OX=10090 GN=Rps11 PE=1 SV=3;tr|A0A1B0GRR3|A0A1B0GRR3_MOUSE 40S ribosomal protein S11 OS=Mus musculus OX=10090 GN=Rps11 PE=1 SV=1;tr|A0A1B0GSE8|A0A1B0GSE8_MOUSE 40S ribosomal protein S11 (Fragme	Rps11	40S ribosomal protein S11	23.3325	23.7483	-0.415845	0.455242	0.350556	0.694822	17	17	24.5883	23.1505	23.6822	23.8794	23.0155	22.3926	23.651	23.7332	23.8046	23.5066
P35564;Q3V063	sp|P35564|CALX_MOUSE Calnexin OS=Mus musculus OX=10090 GN=Canx PE=1 SV=1	Canx	Calnexin	22.6284	22.9578	-0.32941	0.454649	0.351036	0.694822	51	50	23.0627	22.6738	22.7438	22.7415	22.3385	22.6338	23.3625	22.5379	23.2818	22.5552
P07356;B0V2N7;B0V2N8;B0V2N5	sp|P07356|ANXA2_MOUSE Annexin A2 OS=Mus musculus OX=10090 GN=Anxa2 PE=1 SV=2;tr|B0V2N7|B0V2N7_MOUSE Annexin (Fragment) OS=Mus musculus OX=10090 GN=Anxa2 PE=1 SV=1;tr|B0V2N8|B0V2N8_MOUSE Annexin (Fragment) OS=Mus musculus OX=10090 GN=Anxa2 PE=1 SV=1;tr|B0V2	Anxa2	Annexin A2;Annexin	25.8817	26.2857	-0.403918	0.454275	0.351338	0.694822	46	46	25.9199	26.0672	26.3174	25.0348	26.8051	26.9014	26.3464	25.8824	26.0395	25.5229
P62141;A0A0J9YUU8;A0A0J9YUG2	sp|P62141|PP1B_MOUSE Serine/threonine-protein phosphatase PP1-beta catalytic subunit OS=Mus musculus OX=10090 GN=Ppp1cb PE=1 SV=3	Ppp1cb	Serine/threonine-protein phosphatase PP1-beta catalytic subunit	21.4461	21.8883	-0.442238	0.454109	0.351472	0.694822	11	10	21.7631	21.5126	22.3754	21.4011	22.1719	21.9523	21.243	20.9184	NaN	NaN
Q3UMT1;A0A0U1RPR6	sp|Q3UMT1|PP12C_MOUSE Protein phosphatase 1 regulatory subunit 12C OS=Mus musculus OX=10090 GN=Ppp1r12c PE=1 SV=1	Ppp1r12c	Protein phosphatase 1 regulatory subunit 12C	15.7854	17.4493	-1.66386	0.453269	0.352152	0.694822	31	4	15.5437	NaN	17.2155	NaN	19.5887	15.7854	NaN	NaN	NaN	NaN
P26039;A2AIM2;F6SX70;F6S1V7	sp|P26039|TLN1_MOUSE Talin-1 OS=Mus musculus OX=10090 GN=Tln1 PE=1 SV=2	Tln1	Talin-1	24.4621	24.841	-0.378825	0.453023	0.352352	0.694822	174	154	24.6037	25.1682	24.8067	23.392	24.931	24.7081	24.8883	24.618	24.9751	24.4244
Q9D883;A0A494B947;A0A494BA95;E9Q809;Q8BGJ9-4;E9PWX6;E9PWM2;F7D8X7	sp|Q9D883|U2AF1_MOUSE Splicing factor U2AF 35 kDa subunit OS=Mus musculus OX=10090 GN=U2af1 PE=1 SV=4;tr|A0A494B947|A0A494B947_MOUSE Splicing factor U2AF 35 kDa subunit (Fragment) OS=Mus musculus OX=10090 GN=U2af1 PE=4 SV=1	U2af1	Splicing factor U2AF 35 kDa subunit	22.1253	21.544	0.581267	0.452918	0.352437	0.694822	12	3	21.3642	23.2166	22.3605	21.9262	21.9274	22.6773	20.5239	20.617	NaN	22.1891
Q8BGT7;A0A494BAP9;A0A494BA53;A0A494BAA2	sp|Q8BGT7|SPF30_MOUSE Survival of motor neuron-related-splicing factor 30 OS=Mus musculus OX=10090 GN=Smndc1 PE=1 SV=1	Smndc1	Survival of motor neuron-related-splicing factor 30	20.6424	19.993	0.649445	0.451835	0.353317	0.695731	9	9	NaN	19.7535	18.6652	21.1892	19.8034	20.6852	NaN	20.6923	21.5103	20.8918
Q99LX0;A2A813;A2A815;A2A817;A2A816	sp|Q99LX0|PARK7_MOUSE Protein/nucleic acid deglycase DJ-1 OS=Mus musculus OX=10090 GN=Park7 PE=1 SV=1;tr|A2A813|A2A813_MOUSE Protein/nucleic acid deglycase DJ-1 OS=Mus musculus OX=10090 GN=Park7 PE=1 SV=1;tr|A2A815|A2A815_MOUSE Protein/nucleic acid deglyca	Park7	Protein deglycase DJ-1	18.4262	17.1318	1.29442	0.449722	0.355041	0.696999	10	10	NaN	NaN	16.96	NaN	18.6397	18.4262	15.7957	NaN	NaN	NaN
E9Q557;E9PZW0	sp|E9Q557|DESP_MOUSE Desmoplakin OS=Mus musculus OX=10090 GN=Dsp PE=1 SV=1;tr|E9PZW0|E9PZW0_MOUSE Desmoplakin OS=Mus musculus OX=10090 GN=Dsp PE=1 SV=1	Dsp	Desmoplakin	22.149	23.9714	-1.82241	0.449575	0.355161	0.696999	73	73	20.7787	27.3488	26.5459	18.0826	23.3422	19.1524	22.6856	19.9438	26.5046	26.2173
Q9QYB5-2;A0A494B9K4;Q9QYB5;A0A494BAX9;A0A494BBK1;A0A494B969	sp|Q9QYB5-2|ADDG_MOUSE Isoform 1 of Gamma-adducin OS=Mus musculus OX=10090 GN=Add3;tr|A0A494B9K4|A0A494B9K4_MOUSE Gamma-adducin OS=Mus musculus OX=10090 GN=Add3 PE=4 SV=1;sp|Q9QYB5|ADDG_MOUSE Gamma-adducin OS=Mus musculus OX=10090 GN=Add3 PE=1 SV=2	Add3	Gamma-adducin	18.0969	19.2763	-1.17939	0.446745	0.357483	0.700182	25	25	17.8139	16.9157	20.1264	16.1032	19.3946	21.2719	19.7704	NaN	NaN	NaN
H3BIW0;G3X8T2;Q0P678;Q0P678-2;H3BJJ9;H3BKL4	tr|H3BIW0|H3BIW0_MOUSE Zinc finger CCCH domain-containing protein 18 OS=Mus musculus OX=10090 GN=Zc3h18 PE=1 SV=1;tr|G3X8T2|G3X8T2_MOUSE RIKEN cDNA 5830416A07, isoform CRA_c OS=Mus musculus OX=10090 GN=Zc3h18 PE=1 SV=1;sp|Q0P678|ZCH18_MOUSE Zinc finger CCC	Zc3h18	Zinc finger CCCH domain-containing protein 18	20.2607	19.1644	1.09631	0.446076	0.358033	0.700182	28	28	21.464	20.8416	20.2568	21.3669	18.7583	20.6583	16.1783	NaN	NaN	18.1759
Q08091;Q08091-2;A0A1L1SRV0;A0A1L1SUB2;A0A1L1SRL1	sp|Q08091|CNN1_MOUSE Calponin-1 OS=Mus musculus OX=10090 GN=Cnn1 PE=1 SV=1;sp|Q08091-2|CNN1_MOUSE Isoform Beta of Calponin-1 OS=Mus musculus OX=10090 GN=Cnn1;tr|A0A1L1SRV0|A0A1L1SRV0_MOUSE Calponin OS=Mus musculus OX=10090 GN=Cnn1 PE=1 SV=1;tr|A0A1L1SUB2|A	Cnn1	Calponin-1	24.2317	25.0158	-0.784105	0.446042	0.358062	0.700182	22	22	25.5118	25.5492	23.6316	21.6604	24.4691	22.9792	25.7158	25.5264	25.7506	25.4432
P58871;Z4YJL4	sp|P58871|TB182_MOUSE 182 kDa tankyrase-1-binding protein OS=Mus musculus OX=10090 GN=Tnks1bp1 PE=1 SV=2;tr|Z4YJL4|Z4YJL4_MOUSE 182 kDa tankyrase-1-binding protein OS=Mus musculus OX=10090 GN=Tnks1bp1 PE=1 SV=1	Tnks1bp1	182 kDa tankyrase-1-binding protein	19.5132	20.401	-0.887805	0.445264	0.358704	0.700516	82	82	21.7469	20.8585	21.3029	18.7326	21.847	20.4607	20.1335	19.4683	16.9747	18.0458
Q68FH4;Q8BUU7;B7ZCT3;B7ZCT4;B7ZCT5	sp|Q68FH4|GALK2_MOUSE N-acetylgalactosamine kinase OS=Mus musculus OX=10090 GN=Galk2 PE=1 SV=1;tr|Q8BUU7|Q8BUU7_MOUSE N-acetylgalactosamine kinase OS=Mus musculus OX=10090 GN=Galk2 PE=1 SV=1	Galk2	N-acetylgalactosamine kinase	16.0763	17.3753	-1.29905	0.442905	0.360658	0.703072	19	19	NaN	NaN	16.8509	NaN	19.0331	16.0763	16.2421	NaN	NaN	NaN
P05064;A6ZI44;D3YWI1;Q9CPQ9;A6ZI46;D3Z510;A0A0U1RPN8;D3YV98;A0A0U1RPT5;A6ZI47	sp|P05064|ALDOA_MOUSE Fructose-bisphosphate aldolase A OS=Mus musculus OX=10090 GN=Aldoa PE=1 SV=2;tr|A6ZI44|A6ZI44_MOUSE Fructose-bisphosphate aldolase OS=Mus musculus OX=10090 GN=Aldoa PE=1 SV=1;tr|D3YWI1|D3YWI1_MOUSE Fructose-bisphosphate aldolase (Frag	Aldoa;Aldoart1	Fructose-bisphosphate aldolase A;Fructose-bisphosphate aldolase	23.0611	23.4734	-0.412279	0.442266	0.361188	0.703072	30	25	23.2437	23.3059	24.3604	23.5637	23.9957	23.3833	22.8965	22.4248	22.8706	22.6278
Q922D8;A0A1W2P733;A0A1W2P7L5	sp|Q922D8|C1TC_MOUSE C-1-tetrahydrofolate synthase, cytoplasmic OS=Mus musculus OX=10090 GN=Mthfd1 PE=1 SV=4;tr|A0A1W2P733|A0A1W2P733_MOUSE C-1-tetrahydrofolate synthase, cytoplasmic OS=Mus musculus OX=10090 GN=Mthfd1 PE=1 SV=1	Mthfd1	C-1-tetrahydrofolate synthase, cytoplasmic;Methylenetetrahydrofolate dehydrogenase;Methenyltetrahydrofolate cyclohydrolase;Formyltetrahydrofolate synthetase;C-1-tetrahydrofolate synthase, cytoplasmic, N-terminally processed	21.3133	21.6987	-0.385435	0.441596	0.361747	0.703072	52	52	21.5382	21.3757	22.0922	20.531	21.7722	21.4476	21.2516	20.919	21.8393	22.2931
A2AUK8;A2AUK5;Q9Z2H5-2;A2AUK7;Q9Z2H5;Q9Z2H5-3;E9PV14;A0A2R8VHB6	tr|A2AUK8|A2AUK8_MOUSE Band 4.1-like protein 1 OS=Mus musculus OX=10090 GN=Epb41l1 PE=1 SV=1;tr|A2AUK5|A2AUK5_MOUSE Band 4.1-like protein 1 OS=Mus musculus OX=10090 GN=Epb41l1 PE=1 SV=1;sp|Q9Z2H5-2|E41L1_MOUSE Isoform 2 of Band 4.1-like protein 1 OS=Mus mu	Epb4.1l1;Epb41l1	Band 4.1-like protein 1	17.5825	16.6018	0.980707	0.441302	0.361991	0.703072	39	37	16.8022	18.6137	15.2903	NaN	17.7129	NaN	NaN	NaN	NaN	16.5513
Q9R207;A2AMG5	sp|Q9R207|NBN_MOUSE Nibrin OS=Mus musculus OX=10090 GN=Nbn PE=1 SV=1;tr|A2AMG5|A2AMG5_MOUSE Nibrin (Fragment) OS=Mus musculus OX=10090 GN=Nbn PE=1 SV=1	Nbn	Nibrin	19.5316	18.0535	1.47817	0.440793	0.362416	0.703072	37	37	NaN	20.4201	NaN	20.3332	NaN	16.471	18.0535	20.2839	NaN	20.15
A2ABV5;A2BDP0;A2BDN7;A2ABV5-2;A2ABV5-3;A2ABV5-4	sp|A2ABV5|MED14_MOUSE Mediator of RNA polymerase II transcription subunit 14 OS=Mus musculus OX=10090 GN=Med14 PE=1 SV=1;tr|A2BDP0|A2BDP0_MOUSE Mediator of RNA polymerase II transcription subunit 14 OS=Mus musculus OX=10090 GN=Med14 PE=1 SV=1	Med14	Mediator of RNA polymerase II transcription subunit 14	19.044	18.0832	0.960822	0.440718	0.362478	0.703072	29	29	NaN	18.8046	18.0832	19.9239	NaN	18.4035	NaN	NaN	NaN	NaN
A0A1B0GR85;A0A1D5RLN6;Q8BRV5	tr|A0A1B0GR85|A0A1B0GR85_MOUSE RIKEN cDNA 2900026A02 gene OS=Mus musculus OX=10090 GN=2900026A02Rik PE=1 SV=1;tr|A0A1D5RLN6|A0A1D5RLN6_MOUSE RIKEN cDNA 2900026A02 gene OS=Mus musculus OX=10090 GN=2900026A02Rik PE=1 SV=1;sp|Q8BRV5|K1671_MOUSE Uncharacterize	Kiaa1671	Uncharacterized protein KIAA1671	22.5625	21.7806	0.781918	0.439497	0.363499	0.703663	20	20	22.3527	21.7308	21.2085	22.3974	NaN	NaN	NaN	23.5593	NaN	NaN
Q9D824-4;D3Z3F1	sp|Q9D824-4|FIP1_MOUSE Isoform 4 of Pre-mRNA 3-end-processing factor FIP1 OS=Mus musculus OX=10090 GN=Fip1l1;tr|D3Z3F1|D3Z3F1_MOUSE Pre-mRNA 3-end-processing factor FIP1 (Fragment) OS=Mus musculus OX=10090 GN=Fip1l1 PE=1 SV=2	Fip1l1	Pre-mRNA 3-end-processing factor FIP1	20.2414	19.6248	0.616624	0.438333	0.364474	0.704547	20	1	20.4416	21.0396	20.0695	19.704	18.3633	20.1382	NaN	NaN	NaN	20.0838
A0A286YDT3;E9Q5C9;A0A286YDV7;E9Q5C9-2	tr|A0A286YDT3|A0A286YDT3_MOUSE Nucleolar and coiled-body phosphoprotein 1 OS=Mus musculus OX=10090 GN=Nolc1 PE=1 SV=1;sp|E9Q5C9|NOLC1_MOUSE Nucleolar and coiled-body phosphoprotein 1 OS=Mus musculus OX=10090 GN=Nolc1 PE=1 SV=1;tr|A0A286YDV7|A0A286YDV7_MOUS	Nolc1		21.2518	21.7687	-0.516901	0.436045	0.3664	0.707071	28	1	22.1928	21.9351	22.4207	22.3828	21.1725	20.2179	21.2889	20.6675	NaN	21.0559
Q8BMD8;A0A0G2JFB9	sp|Q8BMD8|SCMC1_MOUSE Calcium-binding mitochondrial carrier protein SCaMC-1 OS=Mus musculus OX=10090 GN=Slc25a24 PE=1 SV=1	Slc25a24	Calcium-binding mitochondrial carrier protein SCaMC-1	15.0182	14.3785	0.639691	0.433671	0.368408	0.708281	28	28	14.3912	15.0182	13.9835	NaN	14.4387	NaN	14.5872	NaN	14.4921	NaN
O70583-2;O70583;B1AV01;O70583-3;B1AUZ9;Q6PD02	sp|O70583-2|TRI18_MOUSE Isoform 2 of E3 ubiquitin-protein ligase Midline-1 OS=Mus musculus OX=10090 GN=Mid1;sp|O70583|TRI18_MOUSE E3 ubiquitin-protein ligase Midline-1 OS=Mus musculus OX=10090 GN=Mid1 PE=1 SV=2;tr|B1AV01|B1AV01_MOUSE E3 ubiquitin-protein l	Mid1	E3 ubiquitin-protein ligase Midline-1	18.4612	17.7099	0.751262	0.433343	0.368686	0.708281	30	28	NaN	18.9743	18.3881	17.7988	18.571	18.6104	NaN	NaN	16.1706	NaN
P67778;Q5SQG5	sp|P67778|PHB_MOUSE Prohibitin OS=Mus musculus OX=10090 GN=Phb PE=1 SV=1;tr|Q5SQG5|Q5SQG5_MOUSE Prohibitin (Fragment) OS=Mus musculus OX=10090 GN=Phb PE=1 SV=1	Phb	Prohibitin	21.9822	22.3509	-0.368689	0.433103	0.36889	0.708281	21	21	22.1925	21.5164	21.8775	22.3547	22.9947	22.7431	22.2035	21.7716	22.4864	21.5252
Q91YQ5;A0A0N4SUJ8	sp|Q91YQ5|RPN1_MOUSE Dolichyl-diphosphooligosaccharide--protein glycosyltransferase subunit 1 OS=Mus musculus OX=10090 GN=Rpn1 PE=1 SV=1	Rpn1	Dolichyl-diphosphooligosaccharide--protein glycosyltransferase subunit 1	22.6957	23.0535	-0.35788	0.432517	0.369388	0.708641	42	42	23.1384	22.0621	22.5557	22.7599	22.4645	22.7653	23.5235	22.8996	23.5855	22.9912
Q78IK2	sp|Q78IK2|ATPMD_MOUSE ATP synthase membrane subunit DAPIT, mitochondrial OS=Mus musculus OX=10090 GN=Atp5md PE=1 SV=1	Usmg5	Up-regulated during skeletal muscle growth protein 5	21.9249	21.2372	0.687789	0.429187	0.372231	0.711702	3	3	21.594	NaN	21.3253	22.6587	20.7922	21.1912	NaN	NaN	NaN	NaN
Q62165	sp|Q62165|DAG1_MOUSE Dystroglycan OS=Mus musculus OX=10090 GN=Dag1 PE=1 SV=4	Dag1	Dystroglycan;Alpha-dystroglycan;Beta-dystroglycan	19.1427	19.8766	-0.733926	0.428761	0.372596	0.711748	22	22	19.2729	18.2979	19.1146	NaN	20.7276	19.9874	20.3911	NaN	NaN	NaN
Q02053;P31254	sp|Q02053|UBA1_MOUSE Ubiquitin-like modifier-activating enzyme 1 OS=Mus musculus OX=10090 GN=Uba1 PE=1 SV=1	Uba1	Ubiquitin-like modifier-activating enzyme 1	20.8362	20.4603	0.375939	0.428431	0.37288	0.711748	62	62	19.7316	20.6847	20.4825	20.5751	21.006	21.0658	21.2777	21.0981	19.8036	20.7574
Q6DVA0;A0A494BBB1	sp|Q6DVA0|LEMD2_MOUSE LEM domain-containing protein 2 OS=Mus musculus OX=10090 GN=Lemd2 PE=1 SV=1	Lemd2	LEM domain-containing protein 2	18.6865	19.3605	-0.673995	0.427347	0.373812	0.712931	30	30	NaN	17.9716	19.7424	18.7108	18.9786	19.3771	NaN	NaN	NaN	NaN
Q9Z2X1;Q9Z2X1-2;J3QM80;J3QMT0;J3QP45;J3QNH2;J3QMV8	sp|Q9Z2X1|HNRPF_MOUSE Heterogeneous nuclear ribonucleoprotein F OS=Mus musculus OX=10090 GN=Hnrnpf PE=1 SV=3;sp|Q9Z2X1-2|HNRPF_MOUSE Isoform 2 of Heterogeneous nuclear ribonucleoprotein F OS=Mus musculus OX=10090 GN=Hnrnpf;tr|J3QM80|J3QM80_MOUSE Heterogene	Hnrnpf	Heterogeneous nuclear ribonucleoprotein F;Heterogeneous nuclear ribonucleoprotein F, N-terminally processed	23.8023	23.4083	0.394019	0.426588	0.374466	0.71358	20	20	23.3825	24.5773	24.0854	23.5312	23.4015	24.5203	23.0862	23.0487	23.0859	23.3342
Q8BLH7;D3YWU7	sp|Q8BLH7|HIRP3_MOUSE HIRA-interacting protein 3 OS=Mus musculus OX=10090 GN=Hirip3 PE=1 SV=1	Hirip3	HIRA-interacting protein 3	20.6325	19.4286	1.20391	0.423738	0.376932	0.716951	14	14	NaN	20.5097	19.4286	22.0666	NaN	19.3212	NaN	NaN	NaN	NaN
Q91XV3	sp|Q91XV3|BASP1_MOUSE Brain acid soluble protein 1 OS=Mus musculus OX=10090 GN=Basp1 PE=1 SV=3	Basp1	Brain acid soluble protein 1	18.9957	19.7565	-0.760806	0.423093	0.377491	0.716951	15	15	21.1171	19.7657	19.6093	19.451	20.186	17.7705	18.1138	NaN	NaN	NaN
Q8BWT1;A0A494B9J2	sp|Q8BWT1|THIM_MOUSE 3-ketoacyl-CoA thiolase, mitochondrial OS=Mus musculus OX=10090 GN=Acaa2 PE=1 SV=3	Acaa2	3-ketoacyl-CoA thiolase, mitochondrial	19.6439	20.8243	-1.18049	0.421837	0.378585	0.717197	23	23	18.9984	18.365	20.7819	17.5901	23.219	22.9765	20.4446	NaN	20.6778	NaN
Q8VE97;Q542V3;A0A0A6YWA5	sp|Q8VE97|SRSF4_MOUSE Serine/arginine-rich splicing factor 4 OS=Mus musculus OX=10090 GN=Srsf4 PE=2 SV=1;tr|Q542V3|Q542V3_MOUSE Serine/arginine-rich-splicing factor 4 OS=Mus musculus OX=10090 GN=Srsf4 PE=1 SV=1	Srsf4	Serine/arginine-rich splicing factor 4	21.2491	20.6615	0.587655	0.421783	0.378632	0.717197	10	10	21.1426	NaN	20.3027	21.4144	20.5391	21.0839	NaN	NaN	NaN	NaN
G5E870;A0A087WNZ7;A0A0B4J1N9;A0A087WRV6;Q3TP48;A0A087WSG4;A0A087WS65;A0A087WS33	sp|G5E870|TRIPC_MOUSE E3 ubiquitin-protein ligase TRIP12 OS=Mus musculus OX=10090 GN=Trip12 PE=1 SV=1;tr|A0A087WNZ7|A0A087WNZ7_MOUSE E3 ubiquitin-protein ligase TRIP12 OS=Mus musculus OX=10090 GN=Trip12 PE=1 SV=1;tr|A0A0B4J1N9|A0A0B4J1N9_MOUSE E3 ubiquitin	Trip12	E3 ubiquitin-protein ligase TRIP12	18.715	17.9395	0.775541	0.4215	0.378879	0.717197	73	61	18.302	19.804	17.8643	20.43	17.6521	18.9134	NaN	16.5098	NaN	17.9178
B7ZNL2;Q78ZA7;A0A140LJB5;A0A140LJ37;A0A140LI78	tr|B7ZNL2|B7ZNL2_MOUSE Nap1l4 protein OS=Mus musculus OX=10090 GN=Nap1l4 PE=1 SV=1;sp|Q78ZA7|NP1L4_MOUSE Nucleosome assembly protein 1-like 4 OS=Mus musculus OX=10090 GN=Nap1l4 PE=1 SV=1;tr|A0A140LJB5|A0A140LJB5_MOUSE Nucleosome assembly protein 1-like 4 (	Nap1l4	Nucleosome assembly protein 1-like 4	19.5164	20.2196	-0.703183	0.418507	0.381499	0.718684	11	11	20.163	NaN	19.8295	NaN	20.2472	19.5164	20.6387	NaN	NaN	NaN
Q91YS8;D3Z368	sp|Q91YS8|KCC1A_MOUSE Calcium/calmodulin-dependent protein kinase type 1 OS=Mus musculus OX=10090 GN=Camk1 PE=1 SV=1	Camk1	Calcium/calmodulin-dependent protein kinase type 1	15.6269	16.4022	-0.775302	0.41845	0.381548	0.718684	16	12	15.0831	14.9754	NaN	NaN	17.7214	16.2522	NaN	15.7239	NaN	15.556
D3Z6Q3;P58462;H3BL33;H3BJ24;A0A0R4J282;H3BJM1;D3Z6Q4;A0A0R4J1H9;P58462-4;P58462-3;P58462-5;P58462-2;H3BJR8;D3Z0J5;D3Z2T4;H3BJ68;H3BKT4;A0A3Q4EC46;A0A3Q4L2R0;D3Z454;Q99JB6;H3BJZ5	tr|D3Z6Q3|D3Z6Q3_MOUSE Forkhead box protein P1 OS=Mus musculus OX=10090 GN=Foxp1 PE=1 SV=1;sp|P58462|FOXP1_MOUSE Forkhead box protein P1 OS=Mus musculus OX=10090 GN=Foxp1 PE=1 SV=1;tr|H3BL33|H3BL33_MOUSE Forkhead box protein P1 OS=Mus musculus OX=10090 GN=	Foxp1	Forkhead box protein P1	18.3648	17.484	0.88074	0.417815	0.382107	0.71913	19	1	NaN	NaN	NaN	NaN	17.484	17.6372	NaN	18.4645	NaN	18.9926
A0A0G2JEP4;A0A0R4J169;E9QN52;A0A0G2JFV5;Q91WK0-2;Q91WK0;A0A1L1SVG1;A0A1L1SSC0;A0A0G2JDR6;A0A0G2JGZ1;A0A0G2JEF6	tr|A0A0G2JEP4|A0A0G2JEP4_MOUSE Leucine-rich repeat flightless-interacting protein 2 OS=Mus musculus OX=10090 GN=Lrrfip2 PE=1 SV=1;tr|A0A0R4J169|A0A0R4J169_MOUSE Leucine-rich repeat flightless-interacting protein 2 OS=Mus musculus OX=10090 GN=Lrrfip2 PE=1 S	Lrrfip2	Leucine-rich repeat flightless-interacting protein 2	17.1591	16.6601	0.498997	0.412444	0.386862	0.725915	15	4	17.0188	16.7156	NaN	17.6194	15.6799	NaN	16.7745	17.1421	17.167	NaN
O54988-2;O54988	sp|O54988-2|SLK_MOUSE Isoform 2 of STE20-like serine/threonine-protein kinase OS=Mus musculus OX=10090 GN=Slk;sp|O54988|SLK_MOUSE STE20-like serine/threonine-protein kinase OS=Mus musculus OX=10090 GN=Slk PE=1 SV=2	Slk	STE20-like serine/threonine-protein kinase	18.6361	19.1638	-0.527673	0.412328	0.386966	0.725915	58	56	19.9697	18.8218	18.847	18.3422	18.6746	18.7443	NaN	NaN	NaN	NaN
Q9D8X2;A0A1D5RLD5	sp|Q9D8X2|CC124_MOUSE Coiled-coil domain-containing protein 124 OS=Mus musculus OX=10090 GN=Ccdc124 PE=1 SV=1	Ccdc124	Coiled-coil domain-containing protein 124	16.719	18.2409	-1.52193	0.410891	0.388247	0.726491	13	13	20.1982	NaN	18.3478	NaN	16.1768	16.719	NaN	NaN	NaN	NaN
Q9DCX2;B1ASE2	sp|Q9DCX2|ATP5H_MOUSE ATP synthase subunit d, mitochondrial OS=Mus musculus OX=10090 GN=Atp5pd PE=1 SV=3;tr|B1ASE2|B1ASE2_MOUSE ATP synthase, H+-transporting, mitochondrial F0 complex, subunit D (Fragment) OS=Mus musculus OX=10090 GN=Atp5h PE=1 SV=1	Atp5h	ATP synthase subunit d, mitochondrial	20.8387	21.5161	-0.677399	0.409629	0.389378	0.727025	12	12	22.2014	19.7868	21.1104	21.4487	22.6588	22.2351	22.0907	NaN	19.5191	19.8841
A2AQ19	sp|A2AQ19|RTF1_MOUSE RNA polymerase-associated protein RTF1 homolog OS=Mus musculus OX=10090 GN=Rtf1 PE=1 SV=1	Rtf1	RNA polymerase-associated protein RTF1 homolog	20.7165	20.1148	0.601713	0.409505	0.389489	0.727025	21	21	21.074	21.018	19.1876	21.9009	NaN	19.4307	20.0828	21.0358	NaN	20.1971
B1ATD5;R4GML8;Q8K296;B1ATD4;M0QW74;Q8K296-2	tr|B1ATD5|B1ATD5_MOUSE MCG9626, isoform CRA_b OS=Mus musculus OX=10090 GN=Mtmr3 PE=1 SV=1;tr|R4GML8|R4GML8_MOUSE Myotubularin-related protein 3 (Fragment) OS=Mus musculus OX=10090 GN=Mtmr3 PE=1 SV=1;sp|Q8K296|MTMR3_MOUSE Myotubularin-related protein 3 OS=M	Mtmr3	Myotubularin-related protein 3	16.3393	15.7067	0.632638	0.407922	0.390911	0.728487	34	33	16.0976	15.7201	15.1608	NaN	15.0812	NaN	NaN	NaN	16.4871	16.9585
Q8BG32;G3UYH2;G3UYI4;G3UYL3;G3UWW7;G3UXL5;G3UYL8;G3UX15;G3UX67;G3UWV7;G3UZ28;G3UZ33	sp|Q8BG32|PSD11_MOUSE 26S proteasome non-ATPase regulatory subunit 11 OS=Mus musculus OX=10090 GN=Psmd11 PE=1 SV=3	Psmd11	26S proteasome non-ATPase regulatory subunit 11	20.5423	20.8697	-0.327394	0.406514	0.392181	0.730257	29	29	20.8431	20.2554	20.4002	20.2216	20.4868	20.9507	21.2513	20.9548	21.3669	20.3289
Q91Z25;Q9WV32;F6VVE6;D3Z6S0;F6THG2	tr|Q91Z25|Q91Z25_MOUSE Actin-related protein 2/3 complex subunit OS=Mus musculus OX=10090 GN=Arpc1b PE=1 SV=1;sp|Q9WV32|ARC1B_MOUSE Actin-related protein 2/3 complex subunit 1B OS=Mus musculus OX=10090 GN=Arpc1b PE=1 SV=4	Arpc1b	Actin-related protein 2/3 complex subunit 1B	25.293	25.6389	-0.345833	0.405164	0.393402	0.731586	21	19	24.8095	25.0338	25.4401	24.8158	25.9097	25.5789	25.7774	25.7602	26.2577	25.2766
A0A1L1STE6;Q9D6R2;Q9D6R2-2	tr|A0A1L1STE6|A0A1L1STE6_MOUSE Isocitrate dehydrogenase [NAD] subunit, mitochondrial OS=Mus musculus OX=10090 GN=Idh3a PE=1 SV=1;sp|Q9D6R2|IDH3A_MOUSE Isocitrate dehydrogenase [NAD] subunit alpha, mitochondrial OS=Mus musculus OX=10090 GN=Idh3a PE=1 SV=1;s	Idh3a	Isocitrate dehydrogenase [NAD] subunit alpha, mitochondrial	20.1708	20.8276	-0.656823	0.403036	0.395334	0.731586	17	17	NaN	19.2673	20.5626	20.1552	21.8477	21.0899	20.0726	NaN	NaN	NaN
P35293;A0A3Q4EI12;A0A452J8C1;A0A3Q4EIF7	sp|P35293|RAB18_MOUSE Ras-related protein Rab-18 OS=Mus musculus OX=10090 GN=Rab18 PE=1 SV=2;tr|A0A3Q4EI12|A0A3Q4EI12_MOUSE Ras-related protein Rab-18 OS=Mus musculus OX=10090 GN=Rab18 PE=1 SV=1;tr|A0A452J8C1|A0A452J8C1_MOUSE Ras-related protein Rab-18 OS=	Rab18	Ras-related protein Rab-18	18.0358	19.0126	-0.976753	0.402478	0.395842	0.731586	14	14	15.4681	16.2819	20.487	17.4941	19.9044	20.1187	20.4869	NaN	18.7165	18.2486
O55131	sp|O55131|SEPT7_MOUSE Septin-7 OS=Mus musculus OX=10090 GN=Sept7 PE=1 SV=1	2023-09-07	Septin-7	23.9587	24.2911	-0.332392	0.40194	0.396332	0.731586	35	2	23.8654	24.2246	24.6778	23.3209	24.7217	24.532	24.2111	24.0499	23.9795	23.6662
P62245	sp|P62245|RS15A_MOUSE 40S ribosomal protein S15a OS=Mus musculus OX=10090 GN=Rps15a PE=1 SV=2	Rps15a	40S ribosomal protein S15a	22.7372	23.1906	-0.453469	0.400518	0.397633	0.731586	13	3	23.5219	21.641	22.2124	22.9234	22.3343	22.5779	23.5663	23.2297	24.3183	23.3139
G3X8Y3;A0A0A6YW80;Q80UM3;A0A0A6YX86;A0A0A6YXF4	tr|G3X8Y3|G3X8Y3_MOUSE N-alpha-acetyltransferase 15, NatA auxiliary subunit OS=Mus musculus OX=10090 GN=Naa15 PE=1 SV=1;tr|A0A0A6YW80|A0A0A6YW80_MOUSE N-alpha-acetyltransferase 15, NatA auxiliary subunit OS=Mus musculus OX=10090 GN=Naa15 PE=1 SV=1;sp|Q80UM	Naa15	N-alpha-acetyltransferase 15, NatA auxiliary subunit	17.6053	15.5128	2.09247	0.400134	0.397984	0.731586	48	41	19.0103	NaN	13.5098	NaN	NaN	17.6053	14.0184	NaN	NaN	NaN
Q810B6;Q810B6-2	sp|Q810B6|ANFY1_MOUSE Rabankyrin-5 OS=Mus musculus OX=10090 GN=Ankfy1 PE=1 SV=2	Ankfy1	Rabankyrin-5	17.1242	17.7787	-0.654551	0.399843	0.398251	0.731586	38	38	17.1024	NaN	17.4998	16.9986	18.734	17.2498	NaN	NaN	NaN	NaN
P61514;A0A1D5RL86	sp|P61514|RL37A_MOUSE 60S ribosomal protein L37a OS=Mus musculus OX=10090 GN=Rpl37a PE=1 SV=2	Rpl37a	60S ribosomal protein L37a	21.7092	22.3426	-0.633445	0.399608	0.398467	0.731586	5	5	23.2216	20.6633	21.6936	21.3637	20.491	20.5821	22.5602	23.0636	23.7466	22.8731
P62192	sp|P62192|PRS4_MOUSE 26S proteasome regulatory subunit 4 OS=Mus musculus OX=10090 GN=Psmc1 PE=1 SV=1	Psmc1	26S protease regulatory subunit 4	21.3619	21.7556	-0.393652	0.399463	0.3986	0.731586	29	29	21.4204	21.7932	22.153	20.7666	22.0059	22.1418	21.8968	20.7461	21.3018	NaN
A2A5R2;F6YCJ0	sp|A2A5R2|BIG2_MOUSE Brefeldin A-inhibited guanine nucleotide-exchange protein 2 OS=Mus musculus OX=10090 GN=Arfgef2 PE=1 SV=1	Arfgef2	Brefeldin A-inhibited guanine nucleotide-exchange protein 2	15.9914	16.7333	-0.741925	0.397918	0.40002	0.731586	63	46	16.1017	NaN	17.0115	NaN	17.0866	14.9763	NaN	17.0065	NaN	NaN
Q3TVK3;Q9Z2W0;Q8BPW9;A0A087WS31;A0A087WSE6;A0A087WRC1;A0A087WSD3;A0A087WNX3;A0A087WSU0	tr|Q3TVK3|Q3TVK3_MOUSE Aspartyl aminopeptidase OS=Mus musculus OX=10090 GN=Dnpep PE=1 SV=1;sp|Q9Z2W0|DNPEP_MOUSE Aspartyl aminopeptidase OS=Mus musculus OX=10090 GN=Dnpep PE=1 SV=2;tr|Q8BPW9|Q8BPW9_MOUSE Aspartyl aminopeptidase OS=Mus musculus OX=10090 GN=	Dnpep	Aspartyl aminopeptidase	18.3441	17.4188	0.925302	0.397647	0.40027	0.731586	23	23	NaN	18.3575	18.3691	NaN	18.3927	18.3308	15.4946	NaN	NaN	NaN
P31750;D3Z783;D3YXX3;D3YYP9	sp|P31750|AKT1_MOUSE RAC-alpha serine/threonine-protein kinase OS=Mus musculus OX=10090 GN=Akt1 PE=1 SV=2;tr|D3Z783|D3Z783_MOUSE RAC-alpha serine/threonine-protein kinase OS=Mus musculus OX=10090 GN=Akt1 PE=1 SV=2;tr|D3YXX3|D3YXX3_MOUSE RAC-alpha serine/th	Akt1	RAC-alpha serine/threonine-protein kinase	17.6807	18.2768	-0.596087	0.397513	0.400393	0.731586	26	19	17.8862	18.6762	18.1916	16.6613	18.7525	17.7046	NaN	NaN	NaN	NaN
Q3V1M1;A0A0G2JF89	sp|Q3V1M1|IGS10_MOUSE Immunoglobulin superfamily member 10 OS=Mus musculus OX=10090 GN=Igsf10 PE=2 SV=2	Igsf10	Immunoglobulin superfamily member 10	16.3559	16.8918	-0.535899	0.397397	0.4005	0.731586	78	78	16.9965	16.5227	16.2156	16.3396	15.8715	15.8674	NaN	NaN	18.4835	16.6938
Q9CXF4	sp|Q9CXF4|TBC15_MOUSE TBC1 domain family member 15 OS=Mus musculus OX=10090 GN=Tbc1d15 PE=1 SV=1	Tbc1d15	TBC1 domain family member 15	16.7696	18.1682	-1.39859	0.397376	0.400519	0.731586	29	29	19.5722	19.2653	16.9436	NaN	17.9887	14.2739	NaN	NaN	NaN	NaN
Q6P5E4;G3UYG7;G3UZU8;G3UY73;G3UY35	sp|Q6P5E4|UGGG1_MOUSE UDP-glucose:glycoprotein glucosyltransferase 1 OS=Mus musculus OX=10090 GN=Uggt1 PE=1 SV=4	Uggt1	UDP-glucose:glycoprotein glucosyltransferase 1	15.377	17.1006	-1.7236	0.397185	0.400696	0.731586	81	76	14.4097	12.5342	20.4078	14.2537	19.7583	19.3431	17.6179	NaN	13.3091	NaN
Q4VA93;P20444;P68404;P68404-2;Q3TQ39;Q2NKI4;P63318	tr|Q4VA93|Q4VA93_MOUSE Protein kinase C OS=Mus musculus OX=10090 GN=Prkca PE=1 SV=1;sp|P20444|KPCA_MOUSE Protein kinase C alpha type OS=Mus musculus OX=10090 GN=Prkca PE=1 SV=3	Prkca	Protein kinase C;Protein kinase C alpha type	17.2313	18.0017	-0.770354	0.397074	0.400798	0.731586	25	25	16.725	17.5409	18.1654	NaN	19.1146	16.9217	NaN	NaN	NaN	NaN
Q8CG47;E9Q2X6;Q3U763;A0A0A6YXY3	sp|Q8CG47|SMC4_MOUSE Structural maintenance of chromosomes protein 4 OS=Mus musculus OX=10090 GN=Smc4 PE=1 SV=1;tr|E9Q2X6|E9Q2X6_MOUSE Structural maintenance of chromosomes protein OS=Mus musculus OX=10090 GN=Smc4 PE=1 SV=1	Smc4	Structural maintenance of chromosomes protein 4;Structural maintenance of chromosomes protein	21.0676	20.6907	0.376891	0.396712	0.401133	0.731586	61	61	20.794	21.6177	20.8703	21.3681	19.7936	20.3314	21.0802	20.3796	20.9155	21.6411
E9PVQ3;E9Q7S4;E9Q106;E9Q1C3;E9Q8P1	tr|E9PVQ3|E9PVQ3_MOUSE SPATS2-like protein OS=Mus musculus OX=10090 GN=Spats2l PE=1 SV=1;tr|E9Q7S4|E9Q7S4_MOUSE SPATS2-like protein OS=Mus musculus OX=10090 GN=Spats2l PE=1 SV=2	Spats2l		17.908	16.7712	1.13682	0.396407	0.401414	0.731586	25	NA	19.2264	17.416	15.2201	18.4	15.8671	NaN	NaN	NaN	NaN	NaN
Q8C166;B7ZCP4;E9Q806;B7ZCP6;A3KGK7;B7ZCP7;B7ZCP5;V9GWY2;V9GX86;B7ZCP8;F6R587;V9GXM6	sp|Q8C166|CPNE1_MOUSE Copine-1 OS=Mus musculus OX=10090 GN=Cpne1 PE=1 SV=1;tr|B7ZCP4|B7ZCP4_MOUSE Copine-1 OS=Mus musculus OX=10090 GN=Cpne1 PE=1 SV=1;tr|E9Q806|E9Q806_MOUSE Copine-1 OS=Mus musculus OX=10090 GN=Cpne1 PE=1 SV=1;tr|B7ZCP6|B7ZCP6_MOUSE Copine	Cpne1	Copine-1	20.4359	20.7291	-0.293192	0.395535	0.402221	0.731586	21	20	21.1151	20.8703	20.7862	20.3133	20.6197	20.4461	20.4049	20.5736	20.7197	19.9764
P62751;D3YTY6	sp|P62751|RL23A_MOUSE 60S ribosomal protein L23a OS=Mus musculus OX=10090 GN=Rpl23a PE=1 SV=1	Rpl23a	60S ribosomal protein L23a	24.1776	24.6141	-0.436557	0.394716	0.40298	0.731586	12	12	25.0101	23.0267	23.9568	24.3273	24.0501	23.5008	24.7663	24.8351	25.2873	25.1978
B1ARD6;B1ARD8;E9Q0R4	sp|B1ARD6|SLFN9_MOUSE Schlafen family member 9 OS=Mus musculus OX=10090 GN=Slfn9 PE=2 SV=1	Slfn9		20.0919	19.2154	0.87656	0.394711	0.402985	0.731586	38	38	NaN	19.8289	17.5983	21.3679	NaN	20.3256	NaN	18.5795	20.8324	20.3577
Q6P4U0	sp|Q6P4U0|THS7B_MOUSE Thrombospondin type-1 domain-containing protein 7B OS=Mus musculus OX=10090 GN=Thsd7b PE=2 SV=1	Thsd7b	Thrombospondin type-1 domain-containing protein 7B	21.7842	21.2276	0.556585	0.394292	0.403374	0.731586	1	1	21.604	20.9093	20.5577	22.1325	21.5212	22.3109	NaN	NaN	NaN	NaN
Q8BJ71	sp|Q8BJ71|NUP93_MOUSE Nuclear pore complex protein Nup93 OS=Mus musculus OX=10090 GN=Nup93 PE=1 SV=1	Nup93	Nuclear pore complex protein Nup93	18.5751	19.4334	-0.858266	0.394249	0.403414	0.731586	55	12	18.0393	20.6395	20.4316	16.3725	18.8028	20.3753	19.2751	16.9131	20.6181	NaN
Q8BUK6;F6W1A2	sp|Q8BUK6|HOOK3_MOUSE Protein Hook homolog 3 OS=Mus musculus OX=10090 GN=Hook3 PE=1 SV=2	Hook3	Protein Hook homolog 3	18.6291	19.1119	-0.482819	0.394237	0.403425	0.731586	39	39	19.0517	18.942	18.7851	NaN	19.3871	18.3162	19.2236	NaN	NaN	NaN
A2A432;E9PXY1;A2A432-2;J3QJX0	sp|A2A432|CUL4B_MOUSE Cullin-4B OS=Mus musculus OX=10090 GN=Cul4b PE=1 SV=1;tr|E9PXY1|E9PXY1_MOUSE Cullin-4B OS=Mus musculus OX=10090 GN=Cul4b PE=1 SV=2;sp|A2A432-2|CUL4B_MOUSE Isoform 2 of Cullin-4B OS=Mus musculus OX=10090 GN=Cul4b;tr|J3QJX0|J3QJX0_MOUSE	Cul4b	Cullin-4B	19.9727	19.245	0.727711	0.394179	0.403479	0.731586	53	38	19.7929	20.4288	20.1405	20.9055	19.9264	20.3593	17.1201	18.1972	NaN	NaN
P97346;P97346-2	sp|P97346|NXN_MOUSE Nucleoredoxin OS=Mus musculus OX=10090 GN=Nxn PE=1 SV=1;sp|P97346-2|NXN_MOUSE Isoform 2 of Nucleoredoxin OS=Mus musculus OX=10090 GN=Nxn	Nxn	Nucleoredoxin	18.3099	19.0789	-0.769058	0.393592	0.404024	0.731993	23	23	17.3022	18.469	18.9664	15.6619	19.0995	19.1727	19.7194	19.9358	20.3072	NaN
P68510	sp|P68510|1433F_MOUSE 14-3-3 protein eta OS=Mus musculus OX=10090 GN=Ywhah PE=1 SV=2	Ywhah	14-3-3 protein eta	23.0497	23.366	-0.316384	0.392937	0.404634	0.732098	15	15	23.5954	23.6368	23.4593	22.6825	23.5427	23.4781	22.8456	22.8632	23.3872	22.5877
P35979;A0A0A6YVW4	sp|P35979|RL12_MOUSE 60S ribosomal protein L12 OS=Mus musculus OX=10090 GN=Rpl12 PE=1 SV=2	Rpl12	60S ribosomal protein L12	23.0077	23.4056	-0.397865	0.392468	0.405072	0.732146	9	9	23.4427	22.4428	22.6459	22.6486	22.6793	22.8026	23.8567	23.3907	24.4033	23.7538
Q9D0T1	sp|Q9D0T1|NH2L1_MOUSE NHP2-like protein 1 OS=Mus musculus OX=10090 GN=Snu13 PE=1 SV=4	Nhp2l1	NHP2-like protein 1;NHP2-like protein 1, N-terminally processed	22.1454	22.778	-0.63267	0.391328	0.406137	0.73244	8	8	NaN	23.1761	23.5934	NaN	22.715	22.0538	22.0258	21.2063	NaN	NaN
Q60692	sp|Q60692|PSB6_MOUSE Proteasome subunit beta type-6 OS=Mus musculus OX=10090 GN=Psmb6 PE=1 SV=3	Psmb6	Proteasome subunit beta type-6	20.6959	21.1992	-0.503299	0.391246	0.406213	0.73244	11	11	21.072	19.004	20.3197	NaN	21.2013	21.2332	21.7091	20.9897	21.6941	21.5568
Q6P5F9;F6YA11;A2AKT6	sp|Q6P5F9|XPO1_MOUSE Exportin-1 OS=Mus musculus OX=10090 GN=Xpo1 PE=1 SV=1	Xpo1	Exportin-1	20.456	19.8722	0.583792	0.391111	0.40634	0.73244	54	54	20.2516	20.8049	21.0182	20.2517	20.9495	21.5073	19.659	20.1446	17.4827	19.5715
A0A0G2JGD2;P07091	tr|A0A0G2JGD2|A0A0G2JGD2_MOUSE Protein S100-A4 (Fragment) OS=Mus musculus OX=10090 GN=S100a4 PE=1 SV=1;sp|P07091|S10A4_MOUSE Protein S100-A4 OS=Mus musculus OX=10090 GN=S100a4 PE=1 SV=1	S100a4	Protein S100-A4	23.7601	24.5053	-0.745189	0.39092	0.406518	0.73244	7	7	22.7664	23.6238	24.5774	21.906	26.6764	26.3558	24.3579	22.9664	24.1482	23.9484
Q9Z1R2;Q3UF95;G3UYQ2;G3UZT6;A0A1B0GX81;G3UXT8;G3UYZ0;G3V013;S4R183;S4R224	sp|Q9Z1R2|BAG6_MOUSE Large proline-rich protein BAG6 OS=Mus musculus OX=10090 GN=Bag6 PE=1 SV=1;tr|Q3UF95|Q3UF95_MOUSE Large proline-rich protein BAG6 OS=Mus musculus OX=10090 GN=Bag6 PE=1 SV=1;tr|G3UYQ2|G3UYQ2_MOUSE Large proline-rich protein BAG6 OS=Mus	Bag6	Large proline-rich protein BAG6	18.618	17.8813	0.736723	0.390341	0.407061	0.732837	34	34	NaN	17.7535	19.2146	NaN	18.0707	19.0277	16.3585	19.0727	NaN	NaN
Q9Z1X4-3;A0A1L1STE4;Q9Z1X4;Q9Z1X4-2;Q45VK5;A0A1L1ST48;A0A1L1SQR7;A0A1L1SU19;A0A1L1SR62	sp|Q9Z1X4-3|ILF3_MOUSE Isoform 3 of Interleukin enhancer-binding factor 3 OS=Mus musculus OX=10090 GN=Ilf3;tr|A0A1L1STE4|A0A1L1STE4_MOUSE Interleukin enhancer-binding factor 3 OS=Mus musculus OX=10090 GN=Ilf3 PE=1 SV=1;sp|Q9Z1X4|ILF3_MOUSE Interleukin enha	Ilf3	Interleukin enhancer-binding factor 3	21.0033	20.6468	0.356483	0.389446	0.4079	0.733315	49	33	21.1925	20.9062	21.0609	21.2904	20.6702	21.5007	20.2833	21.2956	20.0272	20.0236
Q6KCD5;Q6KCD5-2;Q6KCD5-4;Q6KCD5-3	sp|Q6KCD5|NIPBL_MOUSE Nipped-B-like protein OS=Mus musculus OX=10090 GN=Nipbl PE=1 SV=1;sp|Q6KCD5-2|NIPBL_MOUSE Isoform 2 of Nipped-B-like protein OS=Mus musculus OX=10090 GN=Nipbl	Nipbl	Nipped-B-like protein	18.1285	17.4696	0.658975	0.389126	0.408201	0.733315	76	76	NaN	18.8507	17.1201	19.3646	16.4673	16.2587	17.5312	18.0401	18.7597	NaN
Q9CWJ9	sp|Q9CWJ9|PUR9_MOUSE Bifunctional purine biosynthesis protein PURH OS=Mus musculus OX=10090 GN=Atic PE=1 SV=2	Atic	Bifunctional purine biosynthesis protein PURH;Phosphoribosylaminoimidazolecarboxamide formyltransferase;IMP cyclohydrolase	15.6564	17.058	-1.40161	0.389031	0.40829	0.733315	39	39	13.8486	15.4474	17.7856	13.67	19.5399	17.8519	NaN	NaN	NaN	NaN
Q9D0B0;F6RTE1;A0A1B0GS29	sp|Q9D0B0|SRSF9_MOUSE Serine/arginine-rich splicing factor 9 OS=Mus musculus OX=10090 GN=Srsf9 PE=1 SV=1	Srsf9	Serine/arginine-rich splicing factor 9	21.3173	20.8187	0.49863	0.388307	0.408971	0.733873	13	13	NaN	21.3922	20.8617	20.7626	20.7757	21.9002	NaN	NaN	NaN	21.2141
Q6NS46	sp|Q6NS46|RRP5_MOUSE Protein RRP5 homolog OS=Mus musculus OX=10090 GN=Pdcd11 PE=1 SV=2	Pdcd11	Protein RRP5 homolog	17.8007	16.9736	0.827101	0.388017	0.409244	0.733873	78	78	NaN	17.8007	17.6721	NaN	16.9357	NaN	16.3131	NaN	NaN	NaN
F6YVP7;P62270;S4R1N6;A0A1Y7VKY1;A0A3Q4EGP3	tr|F6YVP7|F6YVP7_MOUSE Predicted gene 10260 OS=Mus musculus OX=10090 GN=Gm10260 PE=3 SV=2;sp|P62270|RS18_MOUSE 40S ribosomal protein S18 OS=Mus musculus OX=10090 GN=Rps18 PE=1 SV=3;tr|S4R1N6|S4R1N6_MOUSE 40S ribosomal protein S18 OS=Mus musculus OX=10090 G	Gm10260;Rps18	40S ribosomal protein S18	24.626	24.9725	-0.346583	0.387275	0.409944	0.734067	16	16	25.3101	23.6469	24.419	24.5553	24.6769	24.6488	25.1453	25.1267	25.3113	25.152
G5E8R1	tr|G5E8R1|G5E8R1_MOUSE Tropomyosin 1, alpha, isoform CRA_j OS=Mus musculus OX=10090 GN=Tpm1 PE=1 SV=1	Tpm1		22.5046	23.0199	-0.515349	0.38722	0.409996	0.734067	5	NA	NaN	22.2677	22.995	22.0825	23.607	23.1635	22.4577	NaN	NaN	NaN
P60335	sp|P60335|PCBP1_MOUSE Poly(rC)-binding protein 1 OS=Mus musculus OX=10090 GN=Pcbp1 PE=1 SV=1	Pcbp1	Poly(rC)-binding protein 1	24.7361	24.4523	0.283823	0.385694	0.41144	0.734485	23	16	24.5562	24.7281	24.4401	25.0601	24.7102	25.0072	24.0592	24.5852	24.4957	24.3
K3W4R2;Q6URW6-2;Q6URW6;Q6URW6-3;A0A140LI60;A0A140LHX1	tr|K3W4R2|K3W4R2_MOUSE Myosin-14 OS=Mus musculus OX=10090 GN=Myh14 PE=1 SV=1;sp|Q6URW6-2|MYH14_MOUSE Isoform 2 of Myosin-14 OS=Mus musculus OX=10090 GN=Myh14;sp|Q6URW6|MYH14_MOUSE Myosin-14 OS=Mus musculus OX=10090 GN=Myh14 PE=1 SV=1;sp|Q6URW6-3|MYH14_MOUS	Myh14	Myosin-14	25.5065	25.8532	-0.346687	0.385462	0.41166	0.734485	6	6	25.5052	25.5955	26.5273	25.4218	26.196	25.903	25.4375	25.1056	25.5999	NaN
Q99J45;D3YUV1;A0A0J9YUQ4;A0A0J9YTX8;A0A0J9YUZ6	sp|Q99J45|NRBP_MOUSE Nuclear receptor-binding protein OS=Mus musculus OX=10090 GN=Nrbp1 PE=1 SV=1;tr|D3YUV1|D3YUV1_MOUSE Nuclear receptor-binding protein OS=Mus musculus OX=10090 GN=Nrbp1 PE=1 SV=1	Nrbp1	Nuclear receptor-binding protein	17.1912	17.9769	-0.785716	0.384903	0.41219	0.734485	16	16	NaN	NaN	17.6131	NaN	17.6938	17.1912	18.6237	NaN	NaN	NaN
P08752;A0A0A6YWA9	sp|P08752|GNAI2_MOUSE Guanine nucleotide-binding protein G(i) subunit alpha-2 OS=Mus musculus OX=10090 GN=Gnai2 PE=1 SV=5;tr|A0A0A6YWA9|A0A0A6YWA9_MOUSE Guanine nucleotide-binding protein G(i) subunit alpha-2 (Fragment) OS=Mus musculus OX=10090 GN=Gnai2 PE	Gnai2	Guanine nucleotide-binding protein G(i) subunit alpha-2	23.0527	23.3661	-0.313407	0.384541	0.412533	0.734485	22	12	22.7485	23.0448	23.4706	22.514	23.8874	23.6234	23.5249	23.0057	23.1991	23.0755
Q8R0A0	sp|Q8R0A0|T2FB_MOUSE General transcription factor IIF subunit 2 OS=Mus musculus OX=10090 GN=Gtf2f2 PE=1 SV=1	Gtf2f2	General transcription factor IIF subunit 2	18.9659	18.3157	0.650167	0.38453	0.412544	0.734485	21	21	19.8256	20.4718	17.1386	17.6108	18.1624	NaN	18.1363	18.4274	NaN	19.3537
P47856-2;P47856;D3YYD9;D3YYE0	sp|P47856-2|GFPT1_MOUSE Isoform 2 of Glutamine--fructose-6-phosphate aminotransferase [isomerizing] 1 OS=Mus musculus OX=10090 GN=Gfpt1;sp|P47856|GFPT1_MOUSE Glutamine--fructose-6-phosphate aminotransferase [isomerizing] 1 OS=Mus musculus OX=10090 GN=Gfpt1	Gfpt1	Glutamine--fructose-6-phosphate aminotransferase [isomerizing] 1	19.5212	20.0088	-0.487575	0.384298	0.412764	0.734485	41	34	19.8085	20.1378	20.3004	NaN	20.1639	20.017	19.7624	18.4088	NaN	NaN
P70279;A2ALA0	sp|P70279|SURF6_MOUSE Surfeit locus protein 6 OS=Mus musculus OX=10090 GN=Surf6 PE=1 SV=1;tr|A2ALA0|A2ALA0_MOUSE Surfeit locus protein 6 OS=Mus musculus OX=10090 GN=Surf6 PE=1 SV=1	Surf6	Surfeit locus protein 6	18.8477	18.0586	0.789063	0.384254	0.412806	0.734485	15	15	17.7159	18.8477	19.157	NaN	17.7461	NaN	17.6156	NaN	NaN	NaN
P48962	sp|P48962|ADT1_MOUSE ADP/ATP translocase 1 OS=Mus musculus OX=10090 GN=Slc25a4 PE=1 SV=4	Slc25a4	ADP/ATP translocase 1	23.2456	23.6149	-0.369374	0.383551	0.413475	0.735103	24	12	22.6876	22.5981	24.048	23.1414	24.2479	24.1429	23.6157	23.445	23.4754	22.9004
O88685;A2AGN7;B7ZCF1;F6Q2E3	sp|O88685|PRS6A_MOUSE 26S proteasome regulatory subunit 6A OS=Mus musculus OX=10090 GN=Psmc3 PE=1 SV=2;tr|A2AGN7|A2AGN7_MOUSE 26S proteasome regulatory subunit 6A OS=Mus musculus OX=10090 GN=Psmc3 PE=1 SV=1;tr|B7ZCF1|B7ZCF1_MOUSE 26S proteasome regulatory	Psmc3	26S protease regulatory subunit 6A	20.9234	21.3557	-0.43226	0.380181	0.416696	0.740252	28	10	21.1524	21.0212	21.502	19.4277	21.8864	22.3681	21.127	21.1897	21.1105	20.6102
Q9D8W5;B1AT36;Q3TRH2	sp|Q9D8W5|PSD12_MOUSE 26S proteasome non-ATPase regulatory subunit 12 OS=Mus musculus OX=10090 GN=Psmd12 PE=1 SV=4;tr|B1AT36|B1AT36_MOUSE 26S proteasome non-ATPase regulatory subunit 12 OS=Mus musculus OX=10090 GN=Psmd12 PE=1 SV=1;tr|Q3TRH2|Q3TRH2_MOUSE 26	Psmd12	26S proteasome non-ATPase regulatory subunit 12	20.3895	19.8136	0.575917	0.379014	0.417817	0.741665	30	30	18.2432	19.9603	20.5032	20.8246	20.6637	20.3837	19.8443	NaN	NaN	NaN
Q6DFV1;A0A1Y7VJK1;A0A1Y7VLA8;A0A1Y7VP55	sp|Q6DFV1|CNDG2_MOUSE Condensin-2 complex subunit G2 OS=Mus musculus OX=10090 GN=Ncapg2 PE=1 SV=2	Ncapg2	Condensin-2 complex subunit G2	16.0107	16.6386	-0.62784	0.377709	0.419074	0.742741	37	37	17.3993	17.2275	16.5235	15.0804	NaN	15.7242	15.9929	NaN	NaN	NaN
Q61206;A0A1L1SVK0;A0A1L1SRD0;A0A1L1SQ76;A0A1L1SSQ5;A0A1L1SQV7	sp|Q61206|PA1B2_MOUSE Platelet-activating factor acetylhydrolase IB subunit beta OS=Mus musculus OX=10090 GN=Pafah1b2 PE=1 SV=2;tr|A0A1L1SVK0|A0A1L1SVK0_MOUSE Platelet-activating factor acetylhydrolase IB subunit beta (Fragment) OS=Mus musculus OX=10090 GN	Pafah1b2	Platelet-activating factor acetylhydrolase IB subunit beta	16.258	17.057	-0.799016	0.375161	0.42154	0.746447	9	9	16.8175	NaN	NaN	NaN	16.0806	16.258	17.3954	NaN	17.9343	NaN
Q8R010	sp|Q8R010|AIMP2_MOUSE Aminoacyl tRNA synthase complex-interacting multifunctional protein 2 OS=Mus musculus OX=10090 GN=Aimp2 PE=1 SV=2	Aimp2	Aminoacyl tRNA synthase complex-interacting multifunctional protein 2	17.3094	18.6824	-1.37298	0.374873	0.421819	0.746447	15	3	21.1424	17.3094	19.6508	NaN	17.3059	NaN	18.781	NaN	16.5317	NaN
Q9QUI0;A0A0A6YXF6;Q9CR99;A0A0A6YWJ1	sp|Q9QUI0|RHOA_MOUSE Transforming protein RhoA OS=Mus musculus OX=10090 GN=Rhoa PE=1 SV=1;tr|A0A0A6YXF6|A0A0A6YXF6_MOUSE Transforming protein RhoA (Fragment) OS=Mus musculus OX=10090 GN=Rhoa PE=1 SV=1	Rhoa	Transforming protein RhoA	21.5936	20.9947	0.598894	0.374499	0.422183	0.746511	13	5	20.2579	21.1551	21.9853	21.2468	22.4115	22.379	20.6971	NaN	19.6218	NaN
Q921C5;Q921C5-2;D3Z390;Q921C5-3;A0A1Y7VIQ5;G3UY88	sp|Q921C5|BICD2_MOUSE Protein bicaudal D homolog 2 OS=Mus musculus OX=10090 GN=Bicd2 PE=1 SV=1;sp|Q921C5-2|BICD2_MOUSE Isoform 2 of Protein bicaudal D homolog 2 OS=Mus musculus OX=10090 GN=Bicd2;tr|D3Z390|D3Z390_MOUSE Bicaudal D homolog 2 (Drosophila), iso	Bicd2	Protein bicaudal D homolog 2	16.2287	15.6584	0.570357	0.373194	0.423453	0.748177	39	36	14.9666	15.3467	15.6918	15.4821	15.0707	17.8574	16.1122	NaN	16.4506	NaN
E9Q035;P47758;A0A1W2P830;Q921I1;E9Q2Q7;D3YYR8	tr|E9Q035|E9Q035_MOUSE Predicted gene 20425 OS=Mus musculus OX=10090 GN=Gm20425 PE=4 SV=1;sp|P47758|SRPRB_MOUSE Signal recognition particle receptor subunit beta OS=Mus musculus OX=10090 GN=Srprb PE=1 SV=1	Gm20425;Srprb	Signal recognition particle receptor subunit beta	21.1557	21.702	-0.546348	0.372166	0.424457	0.748746	13	13	21.9094	20.8434	20.808	NaN	20.6686	20.5638	22.1428	22.0598	22.9813	NaN
O54774;A0A1W2P6Q6;A0A1W2P7Z2	sp|O54774|AP3D1_MOUSE AP-3 complex subunit delta-1 OS=Mus musculus OX=10090 GN=Ap3d1 PE=1 SV=1	Ap3d1	AP-3 complex subunit delta-1	18.6074	19.4583	-0.850904	0.371676	0.424937	0.748746	60	60	20.1297	20.3205	21.1461	17.2804	19.8575	19.5227	20.2776	19.4158	15.8804	16.4974
Q8N7N5;Q8N7N5-2;A0A0A6YWY2;A0A0A6YX55;A2AHY8	sp|Q8N7N5|DCAF8_MOUSE DDB1- and CUL4-associated factor 8 OS=Mus musculus OX=10090 GN=Dcaf8 PE=1 SV=1;sp|Q8N7N5-2|DCAF8_MOUSE Isoform 2 of DDB1- and CUL4-associated factor 8 OS=Mus musculus OX=10090 GN=Dcaf8	Dcaf8	DDB1- and CUL4-associated factor 8	16.6408	17.5109	-0.870048	0.37096	0.425637	0.748746	24	24	18.5359	16.6408	16.9085	NaN	17.0882	NaN	NaN	NaN	NaN	NaN
Q8VDN2;D3YYN7;Q6PIE5;A0A0G2JGX4;Q8VCE0;Q6PIC6	sp|Q8VDN2|AT1A1_MOUSE Sodium/potassium-transporting ATPase subunit alpha-1 OS=Mus musculus OX=10090 GN=Atp1a1 PE=1 SV=1	Atp1a1	Sodium/potassium-transporting ATPase subunit alpha-1	19.1838	19.9055	-0.721702	0.370495	0.426094	0.748746	49	40	20.7015	20.2929	20.6441	19.2305	20.6217	20.5878	20.5861	16.9019	16.9742	18.9061
Q6P8I4;F8WI88;Q3TM89;D3YWA4	sp|Q6P8I4|PCNP_MOUSE PEST proteolytic signal-containing nuclear protein OS=Mus musculus OX=10090 GN=Pcnp PE=1 SV=1;tr|F8WI88|F8WI88_MOUSE PEST proteolytic signal-containing nuclear protein OS=Mus musculus OX=10090 GN=Pcnp PE=1 SV=1;tr|Q3TM89|Q3TM89_MOUSE P	Pcnp	PEST proteolytic signal-containing nuclear protein	19.45	18.6359	0.814024	0.370319	0.426266	0.748746	12	12	19.7309	21.0473	18.6463	20.6915	17.5306	16.6654	NaN	19.2404	NaN	19.6052
[truncated: 717 more rows]

## Sheet: PulseChase (EdU_DMSO)
Table S1: EdU vs DMSO Limma Output
[truncated: 1,650 more rows]
