# Supplementary material for: Proteome profiling of polyomavirus nuclear replication centers using iPOND
Source: J Virol. 2024 Oct 31;98(11):e00790-24. doi: 10.1128/jvi.00790-24 (PMC11575236; doi:10.1128/jvi.00790-24)
Supplement: Table S2 — Limma output for proteins with no DMSO intensity. [file jvi.00790-24-s0006.xlsx]

## Sheet: Pulse Proteins (EdU only)
Table S2: Limma output for proteins with no DMSO intensity
UniProt IDs	Gene name	Protein name	Fasta headers	Peptide counts (razor and unique)	Peptide Counts (unique)	LFQ Intensity DMSO Rep 1	LFQ Intensity EdU Rep 1	LFQ Intensity DMSO Rep 2	LFQ Intensity EdU Rep 2	LFQ Intensity DMSO Rep 3	LFQ Intensity EdU Rep 3	LFQ Intensity DMSO Rep 4	LFQ Intensity EdU Rep 4	LFQ Intensity DMSO Rep 5	LFQ Intensity EdU Rep 5	mean LFQ Edu	mean LFQ DMSO	LFQ log2 Fold Change (Edu/DMSO)	LFQ -log10(p value)	LFQ p value EdU/DMSO	LFQ adjusted p value EdU/DMSO
A0A3B2W3M7;P18608	Hmgn1	Non-histone chromosomal protein HMG-14	tr|A0A3B2W3M7|A0A3B2W3M7_MOUSE Non-histone chromosomal protein HMG-14 OS=Mus musculus OX=10090 GN=Hmgn1 PE=1 SV=1;sp|P18608|HMGN1_MOUSE Non-histone chromosomal protein HMG-14 OS=Mus musculus OX=10090 GN=Hmgn1 PE=1 SV=2	3	3	NaN	25.2232	NaN	25.7655	NaN	23.1706	NaN	NaN	NaN	NaN	24.7198	NaN	NaN	NaN	NaN	NaN
Q9ERU3	Znf22	Zinc finger protein 22	sp|Q9ERU3|ZNF22_MOUSE Zinc finger protein 22 OS=Mus musculus OX=10090 GN=Znf22 PE=1 SV=2	10	10	NaN	23.47	NaN	25.5402	NaN	21.1919	NaN	24.405	NaN	25.1798	23.9574	NaN	NaN	NaN	NaN	NaN
Q8BH76;Q9EQ28;A0A140LHY7;A0A140LIW6;D6RG54	Pold3	DNA polymerase delta subunit 3	tr|Q8BH76|Q8BH76_MOUSE DNA polymerase delta subunit 3 OS=Mus musculus OX=10090 GN=Pold3 PE=1 SV=1;sp|Q9EQ28|DPOD3_MOUSE DNA polymerase delta subunit 3 OS=Mus musculus OX=10090 GN=Pold3 PE=1 SV=2;tr|A0A140LHY7|A0A140LHY7_MOUSE DNA polymerase delta subunit 3	13	13	NaN	24.5129	NaN	24.6824	NaN	20.521	NaN	22.6647	NaN	23.5388	23.184	NaN	NaN	NaN	NaN	NaN
Q8C0V0	Tlk1	Serine/threonine-protein kinase tousled-like 1	sp|Q8C0V0|TLK1_MOUSE Serine/threonine-protein kinase tousled-like 1 OS=Mus musculus OX=10090 GN=Tlk1 PE=1 SV=2	10	10	NaN	22.673	NaN	23.0355	NaN	NaN	NaN	23.1645	NaN	NaN	22.9577	NaN	NaN	NaN	NaN	NaN
Q8R323	Rfc3	Replication factor C subunit 3	sp|Q8R323|RFC3_MOUSE Replication factor C subunit 3 OS=Mus musculus OX=10090 GN=Rfc3 PE=1 SV=1	19	19	NaN	23.0497	NaN	23.9869	NaN	20.8702	NaN	22.6535	NaN	23.3589	22.7838	NaN	NaN	NaN	NaN	NaN
Q01147;Q01147-2;Q62347;D3Z326;D3Z2U7;F6QKL8;D3Z7M6;A0A087WRI6;P27699-6;E9PWV9;F6W4F5;P27699-7;D3Z7P7;P27699-8;P27699-2;P27699-10;F6U9F5;F6QWT6;P27699-11;D3Z6A5;F6VJ22;P27699-5;F6Q346	Creb1;Crem	Cyclic AMP-responsive element-binding protein 1	sp|Q01147|CREB1_MOUSE Cyclic AMP-responsive element-binding protein 1 OS=Mus musculus OX=10090 GN=Creb1 PE=1 SV=1;sp|Q01147-2|CREB1_MOUSE Isoform 2 of Cyclic AMP-responsive element-binding protein 1 OS=Mus musculus OX=10090 GN=Creb1;tr|Q62347|Q62347_MOUSE	4	2	NaN	23.2226	NaN	23.8622	NaN	20.8208	NaN	NaN	NaN	NaN	22.6352	NaN	NaN	NaN	NaN	NaN
A2AP78;O54879	Hmgb3	High mobility group protein B3	tr|A2AP78|A2AP78_MOUSE High mobility group protein B3 (Fragment) OS=Mus musculus OX=10090 GN=Hmgb3 PE=1 SV=1;sp|O54879|HMGB3_MOUSE High mobility group protein B3 OS=Mus musculus OX=10090 GN=Hmgb3 PE=1 SV=3	5	5	NaN	22.1202	NaN	21.9689	NaN	NaN	NaN	22.6944	NaN	22.9936	22.4443	NaN	NaN	NaN	NaN	NaN
A0A0H2UH19;Q5DW34;Q5DW34-2;Q5DW34-3;E9Q5A3;A0A1B0GXE2;A0A0A6YWA0;A0A0G2JFI9;A0A0A6YXD1;A0A140LII4;F6WWY8	Ehmt1	Histone-lysine N-methyltransferase EHMT1	tr|A0A0H2UH19|A0A0H2UH19_MOUSE Histone-lysine N-methyltransferase EHMT1 OS=Mus musculus OX=10090 GN=Ehmt1 PE=1 SV=1;sp|Q5DW34|EHMT1_MOUSE Histone-lysine N-methyltransferase EHMT1 OS=Mus musculus OX=10090 GN=Ehmt1 PE=1 SV=2;sp|Q5DW34-2|EHMT1_MOUSE Isoform 2	41	1	NaN	22.6304	NaN	22.8264	NaN	20.1186	NaN	22.5849	NaN	22.7612	22.1843	NaN	NaN	NaN	NaN	NaN
Q4QY64;Z4YKQ9;Q4QY64-2	Atad5	ATPase family AAA domain-containing protein 5	sp|Q4QY64|ATAD5_MOUSE ATPase family AAA domain-containing protein 5 OS=Mus musculus OX=10090 GN=Atad5 PE=1 SV=1;tr|Z4YKQ9|Z4YKQ9_MOUSE ATPase family AAA domain-containing protein 5 OS=Mus musculus OX=10090 GN=Atad5 PE=1 SV=1;sp|Q4QY64-2|ATAD5_MOUSE Isoform	42	42	NaN	24.8857	NaN	24.21	NaN	17.2033	NaN	21.8094	NaN	22.522	22.1261	NaN	NaN	NaN	NaN	NaN
P20664;J3QN19	Prim1	DNA primase small subunit;DNA primase	sp|P20664|PRI1_MOUSE DNA primase small subunit OS=Mus musculus OX=10090 GN=Prim1 PE=1 SV=1;tr|J3QN19|J3QN19_MOUSE DNA primase OS=Mus musculus OX=10090 GN=Prim1 PE=1 SV=1	22	22	NaN	22.2335	NaN	22.3674	NaN	20.303	NaN	21.9583	NaN	22.7689	21.9262	NaN	NaN	NaN	NaN	NaN
E9Q624;E9QA22;Q3UMJ0;E9QA23;E9PXI9;D3Z3E3;D3Z1E4;D3Z7X8;D3YY78	Zfp644		tr|E9Q624|E9Q624_MOUSE Zinc finger protein 644 OS=Mus musculus OX=10090 GN=Zfp644 PE=1 SV=1;tr|E9QA22|E9QA22_MOUSE Zinc finger protein 644 OS=Mus musculus OX=10090 GN=Zfp644 PE=1 SV=1	22	22	NaN	21.7943	NaN	22.1313	NaN	NaN	NaN	NaN	NaN	21.4525	21.7927	NaN	NaN	NaN	NaN	NaN
Q9Z148-2;Q9Z148-3	Ehmt2	Histone-lysine N-methyltransferase EHMT2	sp|Q9Z148-2|EHMT2_MOUSE Isoform 2 of Histone-lysine N-methyltransferase EHMT2 OS=Mus musculus OX=10090 GN=Ehmt2;sp|Q9Z148-3|EHMT2_MOUSE Isoform 3 of Histone-lysine N-methyltransferase EHMT2 OS=Mus musculus OX=10090 GN=Ehmt2	30	1	NaN	21.7672	NaN	21.7247	NaN	NaN	NaN	21.5114	NaN	21.1825	21.5465	NaN	NaN	NaN	NaN	NaN
Q80YR7;F6S522	Clspn	Claspin	sp|Q80YR7|CLSPN_MOUSE Claspin OS=Mus musculus OX=10090 GN=Clspn PE=1 SV=2	9	9	NaN	19.9905	NaN	21.309	NaN	19.9944	NaN	23.0995	NaN	23.1314	21.505	NaN	NaN	NaN	NaN	NaN
Q8K119;E9Q8A5;D3Z0R7;D3YX04;D3Z611	Pms1		tr|Q8K119|Q8K119_MOUSE PMS1 homolog 1, mismatch repair system component OS=Mus musculus OX=10090 GN=Pms1 PE=1 SV=1;tr|E9Q8A5|E9Q8A5_MOUSE PMS1 homolog 1, mismatch repair system component (Fragment) OS=Mus musculus OX=10090 GN=Pms1 PE=1 SV=1	16	16	NaN	21.4834	NaN	21.403	NaN	NaN	NaN	NaN	NaN	21.0759	21.3208	NaN	NaN	NaN	NaN	NaN
Q9R0Q4;A2AEB4;A2AEB3;A2AEB5;A2AEB8;A2AEB7;A2AEB6	Morf4l2	Mortality factor 4-like protein 2	sp|Q9R0Q4|MO4L2_MOUSE Mortality factor 4-like protein 2 OS=Mus musculus OX=10090 GN=Morf4l2 PE=1 SV=1;tr|A2AEB4|A2AEB4_MOUSE Mortality factor 4-like protein 2 (Fragment) OS=Mus musculus OX=10090 GN=Morf4l2 PE=1 SV=8;tr|A2AEB3|A2AEB3_MOUSE Mortality factor	14	12	NaN	21.0077	NaN	21.9441	NaN	20.0338	NaN	NaN	NaN	22.2374	21.3057	NaN	NaN	NaN	NaN	NaN
Q9CQ71	Rpa3	Replication protein A 14 kDa subunit	sp|Q9CQ71|RFA3_MOUSE Replication protein A 14 kDa subunit OS=Mus musculus OX=10090 GN=Rpa3 PE=1 SV=1	9	9	NaN	21.6752	NaN	21.8833	NaN	20.8052	NaN	20.6424	NaN	21.3746	21.2761	NaN	NaN	NaN	NaN	NaN
P51943;A0A0G2JEY1;D6RIK7;A0A0G2JEB5;Q61456	Ccna2	Cyclin-A2	sp|P51943|CCNA2_MOUSE Cyclin-A2 OS=Mus musculus OX=10090 GN=Ccna2 PE=1 SV=2;tr|A0A0G2JEY1|A0A0G2JEY1_MOUSE Cyclin-A2 OS=Mus musculus OX=10090 GN=Ccna2 PE=1 SV=1	14	14	NaN	21.7715	NaN	22.3592	NaN	19.5109	NaN	NaN	NaN	21.4078	21.2623	NaN	NaN	NaN	NaN	NaN
Q9D0F6;D3Z1Y6	Rfc5	Replication factor C subunit 5	sp|Q9D0F6|RFC5_MOUSE Replication factor C subunit 5 OS=Mus musculus OX=10090 GN=Rfc5 PE=1 SV=1	20	20	NaN	21.4129	NaN	21.953	NaN	18.6222	NaN	20.6224	NaN	22.3694	20.996	NaN	NaN	NaN	NaN	NaN
Q9Z2E1;Q9Z2E1-2;F6UPR7	Mbd2	Methyl-CpG-binding domain protein 2	sp|Q9Z2E1|MBD2_MOUSE Methyl-CpG-binding domain protein 2 OS=Mus musculus OX=10090 GN=Mbd2 PE=2 SV=2	14	14	NaN	20.6035	NaN	21.2711	NaN	20.0411	NaN	NaN	NaN	21.6368	20.8881	NaN	NaN	NaN	NaN	NaN
Q9CXS4;F6SS03;Q9CXS4-2	Cenpv	Centromere protein V	sp|Q9CXS4|CENPV_MOUSE Centromere protein V OS=Mus musculus OX=10090 GN=Cenpv PE=1 SV=2	12	12	NaN	21.265	NaN	21.0356	NaN	NaN	NaN	NaN	NaN	20.262	20.8542	NaN	NaN	NaN	NaN	NaN
P33611;Q8C2T6;A0A494B9D2;A0A494B956	Pola2	DNA polymerase alpha subunit B	sp|P33611|DPOA2_MOUSE DNA polymerase alpha subunit B OS=Mus musculus OX=10090 GN=Pola2 PE=1 SV=2;tr|Q8C2T6|Q8C2T6_MOUSE DNA polymerase alpha subunit B OS=Mus musculus OX=10090 GN=Pola2 PE=1 SV=1;tr|A0A494B9D2|A0A494B9D2_MOUSE DNA polymerase alpha subunit B	20	20	NaN	21.1521	NaN	21.7219	NaN	16.6452	NaN	22.6141	NaN	21.8576	20.7982	NaN	NaN	NaN	NaN	NaN
O70126	Aurkb	Aurora kinase B	sp|O70126|AURKB_MOUSE Aurora kinase B OS=Mus musculus OX=10090 GN=Aurkb PE=1 SV=2	22	21	NaN	20.5305	NaN	22.2846	NaN	18.5204	NaN	21.6101	NaN	20.1005	20.6092	NaN	NaN	NaN	NaN	NaN
Q56A08;F6XU64	Gpkow	G patch domain and KOW motifs-containing protein	sp|Q56A08|GPKOW_MOUSE G-patch domain and KOW motifs-containing protein OS=Mus musculus OX=10090 GN=Gpkow PE=1 SV=2	16	16	NaN	19.7067	NaN	21.6874	NaN	NaN	NaN	NaN	NaN	20.0816	20.4919	NaN	NaN	NaN	NaN	NaN
Q9CXL3;A0A0G2JEY4		Uncharacterized protein C7orf50 homolog	sp|Q9CXL3|CG050_MOUSE Uncharacterized protein C7orf50 homolog OS=Mus musculus OX=10090 PE=1 SV=3;tr|A0A0G2JEY4|A0A0G2JEY4_MOUSE RIKEN cDNA 3110082I17 gene OS=Mus musculus OX=10090 GN=3110082I17Rik PE=1 SV=1	7	7	NaN	20.163	NaN	20.7847	NaN	NaN	NaN	19.9327	NaN	NaN	20.2935	NaN	NaN	NaN	NaN	NaN
Q3V300;A0A0U1RPH8;A0A0U1RNY7	Kif22	Kinesin-like protein KIF22	sp|Q3V300|KIF22_MOUSE Kinesin-like protein KIF22 OS=Mus musculus OX=10090 GN=Kif22 PE=2 SV=2	29	29	NaN	17.8255	NaN	22.397	NaN	NaN	NaN	NaN	NaN	19.5217	19.9147	NaN	NaN	NaN	NaN	NaN
P62915	Gtf2b	Transcription initiation factor IIB	sp|P62915|TF2B_MOUSE Transcription initiation factor IIB OS=Mus musculus OX=10090 GN=Gtf2b PE=1 SV=1	16	16	NaN	19.268	NaN	16.9415	NaN	19.0362	NaN	21.3108	NaN	22.105	19.7323	NaN	NaN	NaN	NaN	NaN
V9GX42;Q2VPQ9;Q2VPQ9-2;B1ASC8;V9GXH6	Meaf6	Chromatin modification-related protein MEAF6	tr|V9GX42|V9GX42_MOUSE Chromatin modification-related protein MEAF6 OS=Mus musculus OX=10090 GN=Meaf6 PE=1 SV=1;sp|Q2VPQ9|EAF6_MOUSE Chromatin modification-related protein MEAF6 OS=Mus musculus OX=10090 GN=Meaf6 PE=1 SV=1;sp|Q2VPQ9-2|EAF6_MOUSE Isoform 2 o	8	8	NaN	19.5054	NaN	19.9567	NaN	17.8758	NaN	20.2899	NaN	21.0057	19.7267	NaN	NaN	NaN	NaN	NaN
E9PW15;Q80U70	Suz12	Polycomb protein Suz12	tr|E9PW15|E9PW15_MOUSE Polycomb protein Suz12 OS=Mus musculus OX=10090 GN=Suz12 PE=1 SV=1;sp|Q80U70|SUZ12_MOUSE Polycomb protein Suz12 OS=Mus musculus OX=10090 GN=Suz12 PE=1 SV=2	19	19	NaN	18.3843	NaN	NaN	NaN	NaN	NaN	20.3488	NaN	19.8361	19.5231	NaN	NaN	NaN	NaN	NaN
Q9JK91;A0A0G2JDY9;A0A0G2JH14	Mlh1	DNA mismatch repair protein Mlh1	sp|Q9JK91|MLH1_MOUSE DNA mismatch repair protein Mlh1 OS=Mus musculus OX=10090 GN=Mlh1 PE=1 SV=2	21	21	NaN	17.6594	NaN	NaN	NaN	NaN	NaN	21.1967	NaN	19.4564	19.4375	NaN	NaN	NaN	NaN	NaN
Q9WVM1;E9Q9N9;E9Q851;F6WD40	Racgap1	Rac GTPase-activating protein 1	sp|Q9WVM1|RGAP1_MOUSE Rac GTPase-activating protein 1 OS=Mus musculus OX=10090 GN=Racgap1 PE=1 SV=1	27	27	NaN	18.2673	NaN	19.9331	NaN	17.0658	NaN	21.2671	NaN	20.3195	19.3706	NaN	NaN	NaN	NaN	NaN
Q64378;A0A3B2WBD2;B8JJC2;A0A3B2WCL4	Fkbp5	Peptidyl-prolyl cis-trans isomerase FKBP5;Peptidyl-prolyl cis-trans isomerase FKBP5, N-terminally processed	sp|Q64378|FKBP5_MOUSE Peptidyl-prolyl cis-trans isomerase FKBP5 OS=Mus musculus OX=10090 GN=Fkbp5 PE=1 SV=1;tr|A0A3B2WBD2|A0A3B2WBD2_MOUSE Peptidylprolyl isomerase OS=Mus musculus OX=10090 GN=Fkbp5 PE=1 SV=1	23	23	NaN	20.4856	NaN	19.1268	NaN	17.9065	NaN	NaN	NaN	NaN	19.173	NaN	NaN	NaN	NaN	NaN
Q04692;Q04692-2;A0A0N4SUP7;A0A0N4SVP9;A0A0N4SVS7;A0A0N4SUQ5	Smarcad1	SWI/SNF-related matrix-associated actin-dependent regulator of chromatin subfamily A containing DEAD/H box 1	sp|Q04692|SMRCD_MOUSE SWI/SNF-related matrix-associated actin-dependent regulator of chromatin subfamily A containing DEAD/H box 1 OS=Mus musculus OX=10090 GN=Smarcad1 PE=1 SV=2;sp|Q04692-2|SMRCD_MOUSE Isoform 2 of SWI/SNF-related matrix-associated actin-d	31	31	NaN	18.8551	NaN	19.0612	NaN	NaN	NaN	19.9444	NaN	18.676	19.1342	NaN	NaN	NaN	NaN	NaN
Q6PGB8;Q6PGB8-2;F6Z6F4;Q8BS67;F6QS43	Smarca1	Probable global transcription activator SNF2L1	sp|Q6PGB8|SMCA1_MOUSE Probable global transcription activator SNF2L1 OS=Mus musculus OX=10090 GN=Smarca1 PE=1 SV=1;sp|Q6PGB8-2|SMCA1_MOUSE Isoform 2 of Probable global transcription activator SNF2L1 OS=Mus musculus OX=10090 GN=Smarca1;tr|F6Z6F4|F6Z6F4_MOUS	31	31	NaN	18.9514	NaN	20.4951	NaN	16.3241	NaN	18.5096	NaN	NaN	18.5701	NaN	NaN	NaN	NaN	NaN
Q6DID3;A0A338P6R5	Scaf8	Protein SCAF8	sp|Q6DID3|SCAF8_MOUSE Protein SCAF8 OS=Mus musculus OX=10090 GN=Scaf8 PE=1 SV=1	21	18	NaN	17.0745	NaN	NaN	NaN	18.1341	NaN	20.1187	NaN	NaN	18.4424	NaN	NaN	NaN	NaN	NaN
P27641	Xrcc5	X-ray repair cross-complementing protein 5	sp|P27641|XRCC5_MOUSE X-ray repair cross-complementing protein 5 OS=Mus musculus OX=10090 GN=Xrcc5 PE=1 SV=4	27	27	NaN	NaN	NaN	19.5817	NaN	18.1347	NaN	17.6486	NaN	17.9071	18.318	NaN	NaN	NaN	NaN	NaN
A0A1Y7VMH3;Q80X41-2;Q80X41-5;Q80X41-3;Q80X41;A0A1Y7VLL5	Vrk1	Serine/threonine-protein kinase VRK1	tr|A0A1Y7VMH3|A0A1Y7VMH3_MOUSE Serine/threonine-protein kinase VRK1 OS=Mus musculus OX=10090 GN=Vrk1 PE=1 SV=1;sp|Q80X41-2|VRK1_MOUSE Isoform 2 of Serine/threonine-protein kinase VRK1 OS=Mus musculus OX=10090 GN=Vrk1;sp|Q80X41-5|VRK1_MOUSE Isoform 5 of Ser	21	21	NaN	15.3758	NaN	19.3384	NaN	NaN	NaN	18.7988	NaN	19.1226	18.1589	NaN	NaN	NaN	NaN	NaN
Q8K3X4	Irf2bpl	Interferon regulatory factor 2-binding protein-like	sp|Q8K3X4|I2BPL_MOUSE Probable E3 ubiquitin-protein ligase IRF2BPL OS=Mus musculus OX=10090 GN=Irf2bpl PE=1 SV=1	29	26	NaN	19.3941	NaN	NaN	NaN	15.2556	NaN	18.9464	NaN	18.5245	18.0302	NaN	NaN	NaN	NaN	NaN
Q6PR54-2;Q6PR54;Q6PR54-3;A0A2I3BQI4;A0A2I3BRD9;A0A2I3BQ21	Rif1	Telomere-associated protein RIF1	sp|Q6PR54-2|RIF1_MOUSE Isoform 2 of Telomere-associated protein RIF1 OS=Mus musculus OX=10090 GN=Rif1;sp|Q6PR54|RIF1_MOUSE Telomere-associated protein RIF1 OS=Mus musculus OX=10090 GN=Rif1 PE=1 SV=2;sp|Q6PR54-3|RIF1_MOUSE Isoform 3 of Telomere-associated p	51	51	NaN	18.2805	NaN	18.8915	NaN	16.3514	NaN	NaN	NaN	NaN	17.8411	NaN	NaN	NaN	NaN	NaN
Q8CJF7;F6S6E4;F6SJR1;F6QTR3	Ahctf1	Protein ELYS	sp|Q8CJF7|ELYS_MOUSE Protein ELYS OS=Mus musculus OX=10090 GN=Ahctf1 PE=1 SV=1	86	86	NaN	18.2244	NaN	19.707	NaN	15.5412	NaN	NaN	NaN	NaN	17.8242	NaN	NaN	NaN	NaN	NaN
Q67FY2;Q67FY2-2;A0A1W2P7G4	Bcl9l	B-cell CLL/lymphoma 9-like protein	sp|Q67FY2|BCL9L_MOUSE B-cell CLL/lymphoma 9-like protein OS=Mus musculus OX=10090 GN=Bcl9l PE=1 SV=1;sp|Q67FY2-2|BCL9L_MOUSE Isoform 2 of B-cell CLL/lymphoma 9-like protein OS=Mus musculus OX=10090 GN=Bcl9l	23	23	NaN	17.8894	NaN	17.4868	NaN	17.4581	NaN	NaN	NaN	NaN	17.6114	NaN	NaN	NaN	NaN	NaN
P42128;A0A0G2JG71	Foxk1	Forkhead box protein K1	sp|P42128|FOXK1_MOUSE Forkhead box protein K1 OS=Mus musculus OX=10090 GN=Foxk1 PE=1 SV=2	29	26	NaN	17.9913	NaN	18.8574	NaN	15.8733	NaN	NaN	NaN	NaN	17.574	NaN	NaN	NaN	NaN	NaN
O35638;A2AFF6;A0A1B0GXA7;A2AFF3;B7ZCD2	Stag2	Cohesin subunit SA-2	sp|O35638|STAG2_MOUSE Cohesin subunit SA-2 OS=Mus musculus OX=10090 GN=Stag2 PE=1 SV=3;tr|A2AFF6|A2AFF6_MOUSE Cohesin subunit SA-2 OS=Mus musculus OX=10090 GN=Stag2 PE=1 SV=1	38	38	NaN	15.7075	NaN	18.4863	NaN	17.8553	NaN	NaN	NaN	NaN	17.3497	NaN	NaN	NaN	NaN	NaN
Q9DCS9;D3YUK4	Ndufb10	NADH dehydrogenase [ubiquinone] 1 beta subcomplex subunit 10	sp|Q9DCS9|NDUBA_MOUSE NADH dehydrogenase [ubiquinone] 1 beta subcomplex subunit 10 OS=Mus musculus OX=10090 GN=Ndufb10 PE=1 SV=3;tr|D3YUK4|D3YUK4_MOUSE NADH dehydrogenase [ubiquinone] 1 beta subcomplex subunit 10 (Fragment) OS=Mus musculus OX=10090 GN=Nduf	10	10	NaN	16.5286	NaN	17.6804	NaN	17.006	NaN	NaN	NaN	NaN	17.0716	NaN	NaN	NaN	NaN	NaN
Q8BQM4;E9PWH6	Heatr3	HEAT repeat-containing protein 3	sp|Q8BQM4|HEAT3_MOUSE HEAT repeat-containing protein 3 OS=Mus musculus OX=10090 GN=Heatr3 PE=1 SV=1;tr|E9PWH6|E9PWH6_MOUSE HEAT repeat-containing protein 3 OS=Mus musculus OX=10090 GN=Heatr3 PE=1 SV=1	26	26	NaN	17.9221	NaN	NaN	NaN	16.5313	NaN	16.6108	NaN	NaN	17.0214	NaN	NaN	NaN	NaN	NaN
Q9Z2B9;A0A494BAQ1;A0A494B8Y0	Rps6ka4	Ribosomal protein S6 kinase alpha-4	sp|Q9Z2B9|KS6A4_MOUSE Ribosomal protein S6 kinase alpha-4 OS=Mus musculus OX=10090 GN=Rps6ka4 PE=1 SV=2	29	29	NaN	14.7439	NaN	17.475	NaN	18.1184	NaN	17.2019	NaN	NaN	16.8848	NaN	NaN	NaN	NaN	NaN
F7CVW0;B2RRI2;Q689Z5;Q689Z5-2;Q3TMM7;A0A0G2JGC7;A0A0G2JEM3;A0A0G2JG63;A0A0G2JFU7;A0A0G2JF11;A0A0G2JDL6	Sbno1	Protein strawberry notch homolog 1	tr|F7CVW0|F7CVW0_MOUSE Protein strawberry notch homolog 1 (Fragment) OS=Mus musculus OX=10090 GN=Sbno1 PE=1 SV=1;tr|B2RRI2|B2RRI2_MOUSE Protein strawberry notch homolog 1 OS=Mus musculus OX=10090 GN=Sbno1 PE=1 SV=1;sp|Q689Z5|SBNO1_MOUSE Protein strawberry	39	33	NaN	16.9893	NaN	17.1718	NaN	15.7051	NaN	NaN	NaN	16.985	16.7128	NaN	NaN	NaN	NaN	NaN
O54825	Bysl	Bystin	sp|O54825|BYST_MOUSE Bystin OS=Mus musculus OX=10090 GN=Bysl PE=1 SV=3	19	19	NaN	16.2155	NaN	17.1117	NaN	16.3188	NaN	NaN	NaN	NaN	16.5486	NaN	NaN	NaN	NaN	NaN

## Sheet: Chase Proteins (EdU only)
Table S2: Limma output for proteins with no DMSO intensity
UniProt ID	Gene name	Protein name	Fasta headers	Peptide counts (razor and unique)	Peptide Counts (unique)	LFQ Intensity DMSO Rep 1	LFQ Intensity EdU Rep 1	LFQ Intensity DMSO Rep 2	LFQ Intensity EdU Rep 2	LFQ Intensity DMSO Rep 3	LFQ Intensity EdU Rep 3	LFQ Intensity DMSO Rep 4	LFQ Intensity EdU Rep 4	LFQ Intensity DMSO Rep 5	LFQ Intensity EdU Rep 5	mean LFQ Edu	mean LFQ DMSO	LFQ log2 Fold Change (Edu/DMSO)	LFQ -log10(p value)	LFQ p value EdU/DMSO	LFQ adjusted p value EdU/DMSO
Q9Z172-2;G3UZ60;G3UWI9;G3UWX9;G3UZA7;Q9Z172;G3UZX6	Sumo3	Small ubiquitin-related modifier 3;Small ubiquitin-related modifier	sp|Q9Z172-2|SUMO3_MOUSE Isoform 2 of Small ubiquitin-related modifier 3 OS=Mus musculus OX=10090 GN=Sumo3;tr|G3UZ60|G3UZ60_MOUSE Predicted gene, 49325 OS=Mus musculus OX=10090 GN=Gm49325 PE=4 SV=1;tr|G3UWI9|G3UWI9_MOUSE SMT3 suppressor of mif two 3 homolog	4	2	NaN	24.6105	NaN	25.6373	NaN	26.1463	NaN	24.0361	NaN	NaN	25.1076	NaN	NaN	NaN	NaN	NaN
Q9ERU3	Znf22	Zinc finger protein 22	sp|Q9ERU3|ZNF22_MOUSE Zinc finger protein 22 OS=Mus musculus OX=10090 GN=Znf22 PE=1 SV=2	10	10	NaN	21.2824	NaN	25.4444	NaN	22.5479	NaN	24.1033	NaN	24.7326	23.6221	NaN	NaN	NaN	NaN	NaN
Q8BG15;Q8BG15-6;Q8BG15-2;Q8BG15-5;Q8BG15-3;Q8BG15-4	Ctdspl2	CTD small phosphatase-like protein 2	sp|Q8BG15|CTSL2_MOUSE CTD small phosphatase-like protein 2 OS=Mus musculus OX=10090 GN=Ctdspl2 PE=1 SV=1;sp|Q8BG15-6|CTSL2_MOUSE Isoform 6 of CTD small phosphatase-like protein 2 OS=Mus musculus OX=10090 GN=Ctdspl2;sp|Q8BG15-2|CTSL2_MOUSE Isoform 2 of CTD	12	12	NaN	21.6146	NaN	25.0097	NaN	24.1772	NaN	NaN	NaN	NaN	23.6005	NaN	NaN	NaN	NaN	NaN
Q9JMG7;Q9JMG7-2	Hdgfrp3	Hepatoma-derived growth factor-related protein 3	sp|Q9JMG7|HDGR3_MOUSE Hepatoma-derived growth factor-related protein 3 OS=Mus musculus OX=10090 GN=Hdgfl3 PE=1 SV=2;sp|Q9JMG7-2|HDGR3_MOUSE Isoform 2 of Hepatoma-derived growth factor-related protein 3 OS=Mus musculus OX=10090 GN=Hdgfl3	5	5	NaN	22.543	NaN	NaN	NaN	22.6504	NaN	NaN	NaN	24.8153	23.3362	NaN	NaN	NaN	NaN	NaN
Q9CXH7;Q9CXH7-2	Sgol1	Shugoshin-like 1	sp|Q9CXH7|SGO1_MOUSE Shugoshin 1 OS=Mus musculus OX=10090 GN=Sgo1 PE=2 SV=1	18	18	NaN	NaN	NaN	23.857	NaN	21.8517	NaN	24.024	NaN	NaN	23.2443	NaN	NaN	NaN	NaN	NaN
Q61457;D3Z3N8;A0A0U1RNE6	Ccne1	G1/S-specific cyclin-E1	sp|Q61457|CCNE1_MOUSE G1/S-specific cyclin-E1 OS=Mus musculus OX=10090 GN=Ccne1 PE=1 SV=2;tr|D3Z3N8|D3Z3N8_MOUSE G1/S-specific cyclin-E1 (Fragment) OS=Mus musculus OX=10090 GN=Ccne1 PE=1 SV=8	8	7	NaN	21.8919	NaN	24.3517	NaN	21.6546	NaN	NaN	NaN	24.9498	23.212	NaN	NaN	NaN	NaN	NaN
A2AP78;O54879	Hmgb3	High mobility group protein B3	tr|A2AP78|A2AP78_MOUSE High mobility group protein B3 (Fragment) OS=Mus musculus OX=10090 GN=Hmgb3 PE=1 SV=1;sp|O54879|HMGB3_MOUSE High mobility group protein B3 OS=Mus musculus OX=10090 GN=Hmgb3 PE=1 SV=3	5	5	NaN	20.2785	NaN	24.6906	NaN	23.5759	NaN	24.0951	NaN	NaN	23.16	NaN	NaN	NaN	NaN	NaN
P09450	Junb	Transcription factor jun-B	sp|P09450|JUNB_MOUSE Transcription factor jun-B OS=Mus musculus OX=10090 GN=Junb PE=1 SV=1	7	7	NaN	20.7328	NaN	NaN	NaN	22.2601	NaN	23.154	NaN	24.7424	22.7223	NaN	NaN	NaN	NaN	NaN
Q80XU3;A0A087WRY3	Nucks1	Nuclear ubiquitous casein and cyclin-dependent kinase substrate 1	sp|Q80XU3|NUCKS_MOUSE Nuclear ubiquitous casein and cyclin-dependent kinase substrate 1 OS=Mus musculus OX=10090 GN=Nucks1 PE=1 SV=1;tr|A0A087WRY3|A0A087WRY3_MOUSE Nuclear ubiquitous casein and cyclin-dependent kinase substrate 1 OS=Mus musculus OX=10090 G	8	8	NaN	22.0724	NaN	23.9313	NaN	22.0899	NaN	NaN	NaN	NaN	22.6979	NaN	NaN	NaN	NaN	NaN
A0A0R4J073;E9Q577;Q5U5Q9;A0A0R4J183;Q5U5Q9-3;Q5U5Q9-2;E9PWM5	Uimc1	BRCA1-A complex subunit RAP80	tr|A0A0R4J073|A0A0R4J073_MOUSE BRCA1-A complex subunit RAP80 OS=Mus musculus OX=10090 GN=Uimc1 PE=1 SV=1;tr|E9Q577|E9Q577_MOUSE BRCA1-A complex subunit RAP80 OS=Mus musculus OX=10090 GN=Uimc1 PE=1 SV=1;sp|Q5U5Q9|UIMC1_MOUSE BRCA1-A complex subunit RAP80 OS	23	23	NaN	NaN	NaN	23.1327	NaN	22.4624	NaN	22.4648	NaN	NaN	22.6866	NaN	NaN	NaN	NaN	NaN
Q9QZQ8-2	H2afy	Core histone macro-H2A.1	sp|Q9QZQ8-2|H2AY_MOUSE Isoform 1 of Core histone macro-H2A.1 OS=Mus musculus OX=10090 GN=H2afy	1	1	NaN	20.0845	NaN	24.4479	NaN	23.4524	NaN	NaN	NaN	NaN	22.6616	NaN	NaN	NaN	NaN	NaN
Q01147;Q01147-2;Q62347;D3Z326;D3Z2U7;F6QKL8;D3Z7M6;A0A087WRI6;P27699-6;E9PWV9;F6W4F5;P27699-7;D3Z7P7;P27699-8;P27699-2;P27699-10;F6U9F5;F6QWT6;P27699-11;D3Z6A5;F6VJ22;P27699-5;F6Q346	Creb1;Crem	Cyclic AMP-responsive element-binding protein 1	sp|Q01147|CREB1_MOUSE Cyclic AMP-responsive element-binding protein 1 OS=Mus musculus OX=10090 GN=Creb1 PE=1 SV=1;sp|Q01147-2|CREB1_MOUSE Isoform 2 of Cyclic AMP-responsive element-binding protein 1 OS=Mus musculus OX=10090 GN=Creb1;tr|Q62347|Q62347_MOUSE	4	2	NaN	20.851	NaN	22.8359	NaN	22.8487	NaN	NaN	NaN	NaN	22.1786	NaN	NaN	NaN	NaN	NaN
H3BKM2;Q80YV2;Q80YV2-2;D3Z3D0;D3Z0B2	Zc3hc1	Nuclear-interacting partner of ALK	tr|H3BKM2|H3BKM2_MOUSE Nuclear-interacting partner of ALK OS=Mus musculus OX=10090 GN=Zc3hc1 PE=1 SV=1;sp|Q80YV2|NIPA_MOUSE Nuclear-interacting partner of ALK OS=Mus musculus OX=10090 GN=Zc3hc1 PE=1 SV=1;sp|Q80YV2-2|NIPA_MOUSE Isoform 2 of Nuclear-interact	14	14	NaN	21.1779	NaN	23.0672	NaN	21.9463	NaN	NaN	NaN	NaN	22.0638	NaN	NaN	NaN	NaN	NaN
Q91YJ3;Q8BJZ7	Thyn1	Thymocyte nuclear protein 1	sp|Q91YJ3|THYN1_MOUSE Thymocyte nuclear protein 1 OS=Mus musculus OX=10090 GN=Thyn1 PE=1 SV=1;tr|Q8BJZ7|Q8BJZ7_MOUSE Thymocyte nuclear protein 1 OS=Mus musculus OX=10090 GN=Thyn1 PE=1 SV=1	17	17	NaN	22.6606	NaN	22.2531	NaN	20.7601	NaN	21.6579	NaN	21.6603	21.7984	NaN	NaN	NaN	NaN	NaN
Q9CXS4;F6SS03;Q9CXS4-2	Cenpv	Centromere protein V	sp|Q9CXS4|CENPV_MOUSE Centromere protein V OS=Mus musculus OX=10090 GN=Cenpv PE=1 SV=2	12	12	NaN	19.2882	NaN	23.7422	NaN	21.4725	NaN	NaN	NaN	22.6576	21.7901	NaN	NaN	NaN	NaN	NaN
P49452	Cenpc	Centromere protein C	sp|P49452|CENPC_MOUSE Centromere protein C OS=Mus musculus OX=10090 GN=Cenpc PE=1 SV=2	22	22	NaN	20.2057	NaN	22.5461	NaN	22.5152	NaN	NaN	NaN	NaN	21.7557	NaN	NaN	NaN	NaN	NaN
Q8BLH7;D3YWU7	Hirip3	HIRA-interacting protein 3	sp|Q8BLH7|HIRP3_MOUSE HIRA-interacting protein 3 OS=Mus musculus OX=10090 GN=Hirip3 PE=1 SV=1	14	14	NaN	20.7065	NaN	22.8791	NaN	21.3936	NaN	NaN	NaN	NaN	21.6597	NaN	NaN	NaN	NaN	NaN
Q9Z2E1;Q9Z2E1-2;F6UPR7	Mbd2	Methyl-CpG-binding domain protein 2	sp|Q9Z2E1|MBD2_MOUSE Methyl-CpG-binding domain protein 2 OS=Mus musculus OX=10090 GN=Mbd2 PE=2 SV=2	14	14	NaN	21.1222	NaN	NaN	NaN	21.7701	NaN	21.8972	NaN	NaN	21.5965	NaN	NaN	NaN	NaN	NaN
B1ARD6;B1ARD8;E9Q0R4	Slfn9		sp|B1ARD6|SLFN9_MOUSE Schlafen family member 9 OS=Mus musculus OX=10090 GN=Slfn9 PE=2 SV=1	38	38	NaN	20.1832	NaN	NaN	NaN	21.7431	NaN	21.5082	NaN	22.8856	21.58	NaN	NaN	NaN	NaN	NaN
Q3V300;A0A0U1RPH8;A0A0U1RNY7	Kif22	Kinesin-like protein KIF22	sp|Q3V300|KIF22_MOUSE Kinesin-like protein KIF22 OS=Mus musculus OX=10090 GN=Kif22 PE=2 SV=2	29	29	NaN	20.7243	NaN	24.4122	NaN	22.2573	NaN	18.6145	NaN	NaN	21.5021	NaN	NaN	NaN	NaN	NaN
A0A0H2UH19;Q5DW34;Q5DW34-2;Q5DW34-3;E9Q5A3;A0A1B0GXE2;A0A0A6YWA0;A0A0G2JFI9;A0A0A6YXD1;A0A140LII4;F6WWY8	Ehmt1	Histone-lysine N-methyltransferase EHMT1	tr|A0A0H2UH19|A0A0H2UH19_MOUSE Histone-lysine N-methyltransferase EHMT1 OS=Mus musculus OX=10090 GN=Ehmt1 PE=1 SV=1;sp|Q5DW34|EHMT1_MOUSE Histone-lysine N-methyltransferase EHMT1 OS=Mus musculus OX=10090 GN=Ehmt1 PE=1 SV=2;sp|Q5DW34-2|EHMT1_MOUSE Isoform 2	41	1	NaN	19.5663	NaN	22.4757	NaN	21.2211	NaN	21.996	NaN	NaN	21.3148	NaN	NaN	NaN	NaN	NaN
Q9CQ71	Rpa3	Replication protein A 14 kDa subunit	sp|Q9CQ71|RFA3_MOUSE Replication protein A 14 kDa subunit OS=Mus musculus OX=10090 GN=Rpa3 PE=1 SV=1	9	9	NaN	20.973	NaN	NaN	NaN	22.7546	NaN	20.0633	NaN	NaN	21.2636	NaN	NaN	NaN	NaN	NaN
Q9JHI7;D6RGB5;A0A0G2JFV9;D3YTN9	Exosc9	Exosome complex component RRP45	sp|Q9JHI7|EXOS9_MOUSE Exosome complex component RRP45 OS=Mus musculus OX=10090 GN=Exosc9 PE=1 SV=1;tr|D6RGB5|D6RGB5_MOUSE Exosome complex component RRP45 OS=Mus musculus OX=10090 GN=Exosc9 PE=1 SV=1	11	11	NaN	21.4565	NaN	NaN	NaN	21.6329	NaN	20.5979	NaN	NaN	21.2291	NaN	NaN	NaN	NaN	NaN
Q8CB77	Tceb3	Transcription elongation factor B polypeptide 3	sp|Q8CB77|ELOA1_MOUSE Elongin-A OS=Mus musculus OX=10090 GN=Eloa PE=1 SV=3	21	21	NaN	21.8501	NaN	20.8951	NaN	20.8921	NaN	NaN	NaN	NaN	21.2124	NaN	NaN	NaN	NaN	NaN
Q9CXL3;A0A0G2JEY4		Uncharacterized protein C7orf50 homolog	sp|Q9CXL3|CG050_MOUSE Uncharacterized protein C7orf50 homolog OS=Mus musculus OX=10090 PE=1 SV=3;tr|A0A0G2JEY4|A0A0G2JEY4_MOUSE RIKEN cDNA 3110082I17 gene OS=Mus musculus OX=10090 GN=3110082I17Rik PE=1 SV=1	7	7	NaN	19.4978	NaN	22.9456	NaN	20.8709	NaN	20.8799	NaN	21.8505	21.2089	NaN	NaN	NaN	NaN	NaN
E9PWW9;A0A0U1RPA7;A0A0U1RP31	Rsf1		tr|E9PWW9|E9PWW9_MOUSE Remodeling and spacing factor 1 OS=Mus musculus OX=10090 GN=Rsf1 PE=1 SV=2	41	41	NaN	21.1925	NaN	21.4579	NaN	20.7897	NaN	NaN	NaN	NaN	21.1467	NaN	NaN	NaN	NaN	NaN
Q9D3E6;F8WHU7;F6XQW1;D6REF2;F6TNY1;D6RHQ7;Q8C918;D3Z1T1;D6RH50;D3YYD4	Stag1	Cohesin subunit SA-1	sp|Q9D3E6|STAG1_MOUSE Cohesin subunit SA-1 OS=Mus musculus OX=10090 GN=Stag1 PE=1 SV=3;tr|F8WHU7|F8WHU7_MOUSE Cohesin subunit SA-1 OS=Mus musculus OX=10090 GN=Stag1 PE=1 SV=1;tr|F6XQW1|F6XQW1_MOUSE Cohesin subunit SA-1 (Fragment) OS=Mus musculus OX=10090 G	47	39	NaN	19.7436	NaN	21.3519	NaN	22.1738	NaN	20.5771	NaN	NaN	20.9616	NaN	NaN	NaN	NaN	NaN
Q99LT0	Dpy30	Protein dpy-30 homolog	sp|Q99LT0|DPY30_MOUSE Protein dpy-30 homolog OS=Mus musculus OX=10090 GN=Dpy30 PE=1 SV=1	5	5	NaN	22.3752	NaN	NaN	NaN	19.6108	NaN	19.9097	NaN	NaN	20.6319	NaN	NaN	NaN	NaN	NaN
E9PW15;Q80U70	Suz12	Polycomb protein Suz12	tr|E9PW15|E9PW15_MOUSE Polycomb protein Suz12 OS=Mus musculus OX=10090 GN=Suz12 PE=1 SV=1;sp|Q80U70|SUZ12_MOUSE Polycomb protein Suz12 OS=Mus musculus OX=10090 GN=Suz12 PE=1 SV=2	19	19	NaN	NaN	NaN	NaN	NaN	19.2127	NaN	21.5642	NaN	20.9561	20.5777	NaN	NaN	NaN	NaN	NaN
Q9CQI7;A2CES4	Snrpb2	U2 small nuclear ribonucleoprotein B	sp|Q9CQI7|RU2B_MOUSE U2 small nuclear ribonucleoprotein B OS=Mus musculus OX=10090 GN=Snrpb2 PE=1 SV=1;tr|A2CES4|A2CES4_MOUSE U2 small nuclear ribonucleoprotein B (Fragment) OS=Mus musculus OX=10090 GN=Snrpb2 PE=1 SV=1	7	7	NaN	22.0187	NaN	20.7677	NaN	20.6839	NaN	18.7826	NaN	NaN	20.5632	NaN	NaN	NaN	NaN	NaN
Q60596	Xrcc1	DNA repair protein XRCC1	sp|Q60596|XRCC1_MOUSE DNA repair protein XRCC1 OS=Mus musculus OX=10090 GN=Xrcc1 PE=1 SV=2	18	18	NaN	19.5465	NaN	20.9526	NaN	20.5824	NaN	20.6873	NaN	NaN	20.4422	NaN	NaN	NaN	NaN	NaN
P48754;A0A087WPK5;A0A087WP26;A0A087WPE1	Brca1	Breast cancer type 1 susceptibility protein homolog	sp|P48754|BRCA1_MOUSE Breast cancer type 1 susceptibility protein homolog OS=Mus musculus OX=10090 GN=Brca1 PE=1 SV=3	32	32	NaN	19.6926	NaN	19.7007	NaN	22.1586	NaN	20.0854	NaN	NaN	20.4093	NaN	NaN	NaN	NaN	NaN
P97760	Polr2c	DNA-directed RNA polymerase II subunit RPB3	sp|P97760|RPB3_MOUSE DNA-directed RNA polymerase II subunit RPB3 OS=Mus musculus OX=10090 GN=Polr2c PE=1 SV=2	13	2	NaN	19.6472	NaN	NaN	NaN	20.343	NaN	NaN	NaN	21.0514	20.3472	NaN	NaN	NaN	NaN	NaN
Q61164	Ctcf	Transcriptional repressor CTCF	sp|Q61164|CTCF_MOUSE Transcriptional repressor CTCF OS=Mus musculus OX=10090 GN=Ctcf PE=1 SV=2	24	23	NaN	NaN	NaN	24.3221	NaN	18.3027	NaN	18.3643	NaN	NaN	20.3297	NaN	NaN	NaN	NaN	NaN
Q9D902;A0A087WSE8;A0A087WSS5;A0A087WQX6	Gtf2e2	General transcription factor IIE subunit 2	sp|Q9D902|T2EB_MOUSE General transcription factor IIE subunit 2 OS=Mus musculus OX=10090 GN=Gtf2e2 PE=1 SV=2	15	15	NaN	19.2908	NaN	18.8456	NaN	20.461	NaN	22.4882	NaN	NaN	20.2714	NaN	NaN	NaN	NaN	NaN
E9PY48;Q8BSP2-3;Q8BSP2;Q8BSP2-2	Ncaph2	Condensin-2 complex subunit H2	tr|E9PY48|E9PY48_MOUSE Condensin-2 complex subunit H2 OS=Mus musculus OX=10090 GN=Ncaph2 PE=1 SV=1;sp|Q8BSP2-3|CNDH2_MOUSE Isoform 3 of Condensin-2 complex subunit H2 OS=Mus musculus OX=10090 GN=Ncaph2;sp|Q8BSP2|CNDH2_MOUSE Condensin-2 complex subunit H2 O	18	18	NaN	18.4637	NaN	NaN	NaN	20.6645	NaN	21.4125	NaN	NaN	20.1802	NaN	NaN	NaN	NaN	NaN
Q3TMP1	Gtf3c3		tr|Q3TMP1|Q3TMP1_MOUSE General transcription factor IIIC, polypeptide 3 OS=Mus musculus OX=10090 GN=Gtf3c3 PE=1 SV=1	30	30	NaN	19.5472	NaN	NaN	NaN	20.8843	NaN	19.8552	NaN	NaN	20.0955	NaN	NaN	NaN	NaN	NaN
Q9D168	Ints12	Integrator complex subunit 12	sp|Q9D168|INT12_MOUSE Integrator complex subunit 12 OS=Mus musculus OX=10090 GN=Ints12 PE=1 SV=1	14	14	NaN	19.5057	NaN	NaN	NaN	19.8853	NaN	20.8715	NaN	NaN	20.0875	NaN	NaN	NaN	NaN	NaN
Q9QWF0;A0A3B2WD19	Chaf1a	Chromatin assembly factor 1 subunit A	sp|Q9QWF0|CAF1A_MOUSE Chromatin assembly factor 1 subunit A OS=Mus musculus OX=10090 GN=Chaf1a PE=1 SV=1	30	30	NaN	18.0513	NaN	NaN	NaN	21.4178	NaN	20.7137	NaN	NaN	20.0609	NaN	NaN	NaN	NaN	NaN
P39689	Cdkn1a	Cyclin-dependent kinase inhibitor 1	sp|P39689|CDN1A_MOUSE Cyclin-dependent kinase inhibitor 1 OS=Mus musculus OX=10090 GN=Cdkn1a PE=1 SV=4	8	8	NaN	18.6941	NaN	NaN	NaN	18.5448	NaN	NaN	NaN	22.9083	20.0491	NaN	NaN	NaN	NaN	NaN
Q8R5J9	Arl6ip5	PRA1 family protein 3	sp|Q8R5J9|PRAF3_MOUSE PRA1 family protein 3 OS=Mus musculus OX=10090 GN=Arl6ip5 PE=1 SV=2	6	6	NaN	20.2636	NaN	NaN	NaN	20.1253	NaN	19.5701	NaN	NaN	19.9863	NaN	NaN	NaN	NaN	NaN
A0A0R4IZY9;Q91XI1;Q91XI1-2	Dus3l	tRNA-dihydrouridine(47) synthase [NAD(P)(+)]-like	tr|A0A0R4IZY9|A0A0R4IZY9_MOUSE tRNA-dihydrouridine(47) synthase [NAD(P)(+)] OS=Mus musculus OX=10090 GN=Dus3l PE=1 SV=1;sp|Q91XI1|DUS3L_MOUSE tRNA-dihydrouridine(47) synthase [NAD(P)(+)]-like OS=Mus musculus OX=10090 GN=Dus3l PE=1 SV=1;sp|Q91XI1-2|DUS3L_MO	30	30	NaN	19.9574	NaN	19.7184	NaN	20.1278	NaN	NaN	NaN	NaN	19.9345	NaN	NaN	NaN	NaN	NaN
Q9D753;D3YYN3;F6SGT4	Exosc8	Exosome complex component RRP43	sp|Q9D753|EXOS8_MOUSE Exosome complex component RRP43 OS=Mus musculus OX=10090 GN=Exosc8 PE=1 SV=1	11	11	NaN	19.1261	NaN	NaN	NaN	20.0768	NaN	20.5357	NaN	NaN	19.9129	NaN	NaN	NaN	NaN	NaN
V9GX42;Q2VPQ9;Q2VPQ9-2;B1ASC8;V9GXH6	Meaf6	Chromatin modification-related protein MEAF6	tr|V9GX42|V9GX42_MOUSE Chromatin modification-related protein MEAF6 OS=Mus musculus OX=10090 GN=Meaf6 PE=1 SV=1;sp|Q2VPQ9|EAF6_MOUSE Chromatin modification-related protein MEAF6 OS=Mus musculus OX=10090 GN=Meaf6 PE=1 SV=1;sp|Q2VPQ9-2|EAF6_MOUSE Isoform 2 o	8	8	NaN	18.7573	NaN	NaN	NaN	20.1106	NaN	20.5528	NaN	NaN	19.8069	NaN	NaN	NaN	NaN	NaN
G3UWZ0;O88379;G3UZ82;G3UZD1;G3UXR5	Baz1a	Bromodomain adjacent to zinc finger domain protein 1A	tr|G3UWZ0|G3UWZ0_MOUSE Bromodomain adjacent to zinc finger domain protein 1A OS=Mus musculus OX=10090 GN=Baz1a PE=1 SV=1;sp|O88379|BAZ1A_MOUSE Bromodomain adjacent to zinc finger domain protein 1A OS=Mus musculus OX=10090 GN=Baz1a PE=1 SV=3	29	29	NaN	18.1927	NaN	NaN	NaN	20.0574	NaN	21.1269	NaN	NaN	19.7923	NaN	NaN	NaN	NaN	NaN
G5E8N7;Q9JLV6;E9Q9A5;Q9JLV6-2;A0A0J9YVJ6;A0A140LIZ1;A0A0J9YV48;A0A0J9YTV1;A0A0J9YUF9;A0A0J9YUT2;A0A0J9YVH5;A0A140LJ53	Pnkp	Bifunctional polynucleotide phosphatase/kinase;Polynucleotide 3-phosphatase;Polynucleotide 5-hydroxyl-kinase	tr|G5E8N7|G5E8N7_MOUSE Bifunctional polynucleotide phosphatase/kinase OS=Mus musculus OX=10090 GN=Pnkp PE=1 SV=1;sp|Q9JLV6|PNKP_MOUSE Bifunctional polynucleotide phosphatase/kinase OS=Mus musculus OX=10090 GN=Pnkp PE=1 SV=2;tr|E9Q9A5|E9Q9A5_MOUSE Bifunctio	26	26	NaN	19.7549	NaN	NaN	NaN	19.5165	NaN	19.5977	NaN	NaN	19.623	NaN	NaN	NaN	NaN	NaN
A0A140T8S5;Q8K327	Champ1	Chromosome alignment-maintaining phosphoprotein 1	tr|A0A140T8S5|A0A140T8S5_MOUSE Chromosome alignment-maintaining phosphoprotein 1 OS=Mus musculus OX=10090 GN=Champ1 PE=1 SV=2;sp|Q8K327|CHAP1_MOUSE Chromosome alignment-maintaining phosphoprotein 1 OS=Mus musculus OX=10090 GN=Champ1 PE=1 SV=1	32	32	NaN	19.1252	NaN	NaN	NaN	19.8227	NaN	19.9032	NaN	NaN	19.6171	NaN	NaN	NaN	NaN	NaN
Q61103;D3Z5N6;A0A494BBF7;F8WIP7	Dpf2	Zinc finger protein ubi-d4	sp|Q61103|REQU_MOUSE Zinc finger protein ubi-d4 OS=Mus musculus OX=10090 GN=Dpf2 PE=1 SV=1;tr|D3Z5N6|D3Z5N6_MOUSE Zinc finger protein ubi-d4 OS=Mus musculus OX=10090 GN=Dpf2 PE=1 SV=1;tr|A0A494BBF7|A0A494BBF7_MOUSE Zinc finger protein ubi-d4 (Fragment) OS=	22	22	NaN	19.8161	NaN	NaN	NaN	19.8022	NaN	19.1654	NaN	NaN	19.5945	NaN	NaN	NaN	NaN	NaN
Q04692;Q04692-2;A0A0N4SUP7;A0A0N4SVP9;A0A0N4SVS7;A0A0N4SUQ5	Smarcad1	SWI/SNF-related matrix-associated actin-dependent regulator of chromatin subfamily A containing DEAD/H box 1	sp|Q04692|SMRCD_MOUSE SWI/SNF-related matrix-associated actin-dependent regulator of chromatin subfamily A containing DEAD/H box 1 OS=Mus musculus OX=10090 GN=Smarcad1 PE=1 SV=2;sp|Q04692-2|SMRCD_MOUSE Isoform 2 of SWI/SNF-related matrix-associated actin-d	31	31	NaN	18.4924	NaN	20.1147	NaN	19.9243	NaN	NaN	NaN	NaN	19.5105	NaN	NaN	NaN	NaN	NaN
Q3V1V3	Esf1	ESF1 homolog	sp|Q3V1V3|ESF1_MOUSE ESF1 homolog OS=Mus musculus OX=10090 GN=Esf1 PE=1 SV=1	34	34	NaN	19.2292	NaN	19.2646	NaN	19.9108	NaN	NaN	NaN	NaN	19.4682	NaN	NaN	NaN	NaN	NaN
Q9CXG3;D6RJ77	Ppil4	Peptidyl-prolyl cis-trans isomerase-like 4	sp|Q9CXG3|PPIL4_MOUSE Peptidyl-prolyl cis-trans isomerase-like 4 OS=Mus musculus OX=10090 GN=Ppil4 PE=1 SV=2	18	18	NaN	19.0063	NaN	NaN	NaN	20.8893	NaN	18.492	NaN	NaN	19.4625	NaN	NaN	NaN	NaN	NaN
A0A0R4J2B6;Q8BX09;A0A087WST2;Q8BX09-2;A0A087WRV7;A0A087WQU2	Rbbp5	Retinoblastoma-binding protein 5	tr|A0A0R4J2B6|A0A0R4J2B6_MOUSE Retinoblastoma-binding protein 5 OS=Mus musculus OX=10090 GN=Rbbp5 PE=1 SV=1;sp|Q8BX09|RBBP5_MOUSE Retinoblastoma-binding protein 5 OS=Mus musculus OX=10090 GN=Rbbp5 PE=1 SV=2;tr|A0A087WST2|A0A087WST2_MOUSE Retinoblastoma-bin	17	17	NaN	19.5713	NaN	NaN	NaN	20.3819	NaN	18.2363	NaN	NaN	19.3965	NaN	NaN	NaN	NaN	NaN
Q9JI44;Q9JI44-2	Dmap1	DNA methyltransferase 1-associated protein 1	sp|Q9JI44|DMAP1_MOUSE DNA methyltransferase 1-associated protein 1 OS=Mus musculus OX=10090 GN=Dmap1 PE=1 SV=1	16	16	NaN	19.282	NaN	NaN	NaN	18.5605	NaN	20.24	NaN	NaN	19.3608	NaN	NaN	NaN	NaN	NaN
P97868;A0A338P6W1;P97868-2;A0A0R4J165;P97868-3;D3YZU8	Rbbp6	E3 ubiquitin-protein ligase RBBP6	sp|P97868|RBBP6_MOUSE E3 ubiquitin-protein ligase RBBP6 OS=Mus musculus OX=10090 GN=Rbbp6 PE=1 SV=5;tr|A0A338P6W1|A0A338P6W1_MOUSE E3 ubiquitin-protein ligase RBBP6 (Fragment) OS=Mus musculus OX=10090 GN=Rbbp6 PE=1 SV=1;sp|P97868-2|RBBP6_MOUSE Isoform 2 of	35	35	NaN	18.0713	NaN	20.5797	NaN	19.3498	NaN	NaN	NaN	NaN	19.3336	NaN	NaN	NaN	NaN	NaN
Q7JJ13;Q7JJ13-2;U3KLT0;I7HPW1;G3UZR9;A0A494BAP4;S4R1Z1;Q3TH63	Brd2	Bromodomain-containing protein 2	sp|Q7JJ13|BRD2_MOUSE Bromodomain-containing protein 2 OS=Mus musculus OX=10090 GN=Brd2 PE=1 SV=1;sp|Q7JJ13-2|BRD2_MOUSE Isoform 2 of Bromodomain-containing protein 2 OS=Mus musculus OX=10090 GN=Brd2;tr|U3KLT0|U3KLT0_MOUSE Bromodomain-containing protein 2 O	25	24	NaN	18.7876	NaN	NaN	NaN	20.4362	NaN	18.5469	NaN	NaN	19.2569	NaN	NaN	NaN	NaN	NaN
Q99LC2;A2APA3	Cstf1	Cleavage stimulation factor subunit 1	sp|Q99LC2|CSTF1_MOUSE Cleavage stimulation factor subunit 1 OS=Mus musculus OX=10090 GN=Cstf1 PE=1 SV=1	16	16	NaN	18.0738	NaN	NaN	NaN	20.8764	NaN	18.7675	NaN	NaN	19.2392	NaN	NaN	NaN	NaN	NaN
Q9WTU6-3;Q9WTU6-4;Q9WTU6-2;Q9WTU6	Mapk9	Mitogen-activated protein kinase 9	sp|Q9WTU6-3|MK09_MOUSE Isoform Beta-1 of Mitogen-activated protein kinase 9 OS=Mus musculus OX=10090 GN=Mapk9;sp|Q9WTU6-4|MK09_MOUSE Isoform Beta-2 of Mitogen-activated protein kinase 9 OS=Mus musculus OX=10090 GN=Mapk9;sp|Q9WTU6-2|MK09_MOUSE Isoform Alpha	16	11	NaN	18.3994	NaN	NaN	NaN	17.5408	NaN	21.755	NaN	NaN	19.2318	NaN	NaN	NaN	NaN	NaN
P31266;Q3U6F1;E9Q7W0;A0A0J9YTV5;P31266-2;A0A0J9YVE0;O08674	Rbpj	Recombining binding protein suppressor of hairless	sp|P31266|SUH_MOUSE Recombining binding protein suppressor of hairless OS=Mus musculus OX=10090 GN=Rbpj PE=1 SV=1;tr|Q3U6F1|Q3U6F1_MOUSE Recombining-binding protein suppressor of hairless OS=Mus musculus OX=10090 GN=Rbpj PE=1 SV=1;tr|E9Q7W0|E9Q7W0_MOUSE Re	16	16	NaN	17.7102	NaN	NaN	NaN	20.6846	NaN	19.2437	NaN	NaN	19.2128	NaN	NaN	NaN	NaN	NaN
Q9ERA6;A0A0G2JEN8;D3YWC8	Tfip11	Tuftelin-interacting protein 11	sp|Q9ERA6|TFP11_MOUSE Tuftelin-interacting protein 11 OS=Mus musculus OX=10090 GN=Tfip11 PE=1 SV=1	34	34	NaN	16.1144	NaN	NaN	NaN	21.9104	NaN	19.5858	NaN	NaN	19.2035	NaN	NaN	NaN	NaN	NaN
Q8BQM4;E9PWH6	Heatr3	HEAT repeat-containing protein 3	sp|Q8BQM4|HEAT3_MOUSE HEAT repeat-containing protein 3 OS=Mus musculus OX=10090 GN=Heatr3 PE=1 SV=1;tr|E9PWH6|E9PWH6_MOUSE HEAT repeat-containing protein 3 OS=Mus musculus OX=10090 GN=Heatr3 PE=1 SV=1	26	26	NaN	18.0878	NaN	NaN	NaN	20.4974	NaN	NaN	NaN	18.9581	19.1811	NaN	NaN	NaN	NaN	NaN
A3KG93;Q6ZQ88;G8JL40;F6Z4I3;F6ZC60	Kdm1a	Lysine-specific histone demethylase 1A	tr|A3KG93|A3KG93_MOUSE Lysine-specific histone demethylase OS=Mus musculus OX=10090 GN=Kdm1a PE=1 SV=1;sp|Q6ZQ88|KDM1A_MOUSE Lysine-specific histone demethylase 1A OS=Mus musculus OX=10090 GN=Kdm1a PE=1 SV=2;tr|G8JL40|G8JL40_MOUSE Lysine-specific histone d	33	33	NaN	18.0627	NaN	NaN	NaN	20.7534	NaN	18.663	NaN	NaN	19.1597	NaN	NaN	NaN	NaN	NaN
Q8R3P6;Q8R3P6-2	Vwa9	von Willebrand factor A domain-containing protein 9	sp|Q8R3P6|INT14_MOUSE Integrator complex subunit 14 OS=Mus musculus OX=10090 GN=Ints14 PE=1 SV=1	15	15	NaN	18.0157	NaN	20.6968	NaN	18.5696	NaN	NaN	NaN	NaN	19.094	NaN	NaN	NaN	NaN	NaN
Q8C0L0;A2ARI0;A2ARI1	Tmx4	Thioredoxin-related transmembrane protein 4	sp|Q8C0L0|TMX4_MOUSE Thioredoxin-related transmembrane protein 4 OS=Mus musculus OX=10090 GN=Tmx4 PE=1 SV=2;tr|A2ARI0|A2ARI0_MOUSE Thioredoxin-related transmembrane protein 4 OS=Mus musculus OX=10090 GN=Tmx4 PE=1 SV=1	11	11	NaN	17.665	NaN	NaN	NaN	20.5729	NaN	18.7206	NaN	NaN	18.9861	NaN	NaN	NaN	NaN	NaN
Q3UC82;Q80ZH7;K4DI59;P97386;B1AT03;P97386-2;Q3TJN5;G3UYI8	Lig3	DNA ligase;DNA ligase 3	tr|Q3UC82|Q3UC82_MOUSE DNA ligase OS=Mus musculus OX=10090 GN=Lig3 PE=1 SV=1;tr|Q80ZH7|Q80ZH7_MOUSE DNA ligase OS=Mus musculus OX=10090 GN=Lig3 PE=1 SV=1;tr|K4DI59|K4DI59_MOUSE DNA ligase OS=Mus musculus OX=10090 GN=Lig3 PE=1 SV=1;sp|P97386|DNLI3_MOUSE DNA	28	28	NaN	18.2431	NaN	NaN	NaN	19.4735	NaN	19.032	NaN	NaN	18.9162	NaN	NaN	NaN	NaN	NaN
D3Z1N4;E9Q4Y5;F8VQD1;E9Q7L3;E9Q7L2;Q8BSQ9;D3Z1W6;Q8BSQ9-2;D3YYF2;F6THL5;D3Z3R4;D6RIL0;D6RI94;D3YYG4;D3Z1M8	Pbrm1	Protein polybromo-1	tr|D3Z1N4|D3Z1N4_MOUSE Protein polybromo-1 OS=Mus musculus OX=10090 GN=Pbrm1 PE=1 SV=1;tr|E9Q4Y5|E9Q4Y5_MOUSE Protein polybromo-1 OS=Mus musculus OX=10090 GN=Pbrm1 PE=1 SV=1;tr|F8VQD1|F8VQD1_MOUSE Protein polybromo-1 OS=Mus musculus OX=10090 GN=Pbrm1 PE=1	56	56	NaN	16.4784	NaN	NaN	NaN	20.9644	NaN	19.1078	NaN	NaN	18.8502	NaN	NaN	NaN	NaN	NaN
Q8C9B9;Q8C9B9-3;Q8C9B9-2;A0A0R4J0L7	Dido1	Death-inducer obliterator 1	sp|Q8C9B9|DIDO1_MOUSE Death-inducer obliterator 1 OS=Mus musculus OX=10090 GN=Dido1 PE=1 SV=4;sp|Q8C9B9-3|DIDO1_MOUSE Isoform 3 of Death-inducer obliterator 1 OS=Mus musculus OX=10090 GN=Dido1	53	53	NaN	19.7755	NaN	16.9859	NaN	21.5168	NaN	17.1087	NaN	NaN	18.8467	NaN	NaN	NaN	NaN	NaN
Q91VU7;Q91VU7-2;F7CG42;F6XMS4	Pus7		sp|Q91VU7|PUS7_MOUSE Pseudouridylate synthase 7 homolog OS=Mus musculus OX=10090 GN=Pus7 PE=2 SV=2;sp|Q91VU7-2|PUS7_MOUSE Isoform 2 of Pseudouridylate synthase 7 homolog OS=Mus musculus OX=10090 GN=Pus7	28	28	NaN	17.9567	NaN	NaN	NaN	21.0162	NaN	17.1671	NaN	NaN	18.7134	NaN	NaN	NaN	NaN	NaN
Q64127;Q64127-2;E9Q1U8	Trim24	Transcription intermediary factor 1-alpha	sp|Q64127|TIF1A_MOUSE Transcription intermediary factor 1-alpha OS=Mus musculus OX=10090 GN=Trim24 PE=1 SV=1;sp|Q64127-2|TIF1A_MOUSE Isoform Short of Transcription intermediary factor 1-alpha OS=Mus musculus OX=10090 GN=Trim24;tr|E9Q1U8|E9Q1U8_MOUSE Transc	23	23	NaN	16.3507	NaN	19.2345	NaN	20.5448	NaN	NaN	NaN	NaN	18.71	NaN	NaN	NaN	NaN	NaN
F8WGW3;Q497V5;Q497V5-2;Q8CHZ0;B7ZWI4;B7ZWI7	Srbd1	S1 RNA-binding domain-containing protein 1	tr|F8WGW3|F8WGW3_MOUSE S1 RNA-binding domain-containing protein 1 OS=Mus musculus OX=10090 GN=Srbd1 PE=1 SV=1;sp|Q497V5|SRBD1_MOUSE S1 RNA-binding domain-containing protein 1 OS=Mus musculus OX=10090 GN=Srbd1 PE=2 SV=3;sp|Q497V5-2|SRBD1_MOUSE Isoform 2 of	28	28	NaN	17.783	NaN	18.5826	NaN	19.0161	NaN	NaN	NaN	NaN	18.4605	NaN	NaN	NaN	NaN	NaN
Q8BHL3;A0A0U1RPN1	Tbc1d10b	TBC1 domain family member 10B	sp|Q8BHL3|TB10B_MOUSE TBC1 domain family member 10B OS=Mus musculus OX=10090 GN=Tbc1d10b PE=1 SV=2	17	17	NaN	17.5936	NaN	NaN	NaN	17.0784	NaN	20.4317	NaN	NaN	18.3679	NaN	NaN	NaN	NaN	NaN
E9PZY8;A2AIV2;A2AIV2-2	1110037F02Rik;Kiaa1429	Protein virilizer homolog	tr|E9PZY8|E9PZY8_MOUSE Protein virilizer homolog OS=Mus musculus OX=10090 GN=Virma PE=1 SV=1;sp|A2AIV2|VIR_MOUSE Protein virilizer homolog OS=Mus musculus OX=10090 GN=Virma PE=1 SV=1;sp|A2AIV2-2|VIR_MOUSE Isoform 2 of Protein virilizer homolog OS=Mus muscu	46	46	NaN	16.2125	NaN	NaN	NaN	19.237	NaN	19.1713	NaN	NaN	18.2069	NaN	NaN	NaN	NaN	NaN
Q9D0I8;A2AMV1;D6RCI7	Mrto4	mRNA turnover protein 4 homolog	sp|Q9D0I8|MRT4_MOUSE mRNA turnover protein 4 homolog OS=Mus musculus OX=10090 GN=Mrto4 PE=1 SV=1;tr|A2AMV1|A2AMV1_MOUSE Ribosome assembly factor mrt4 OS=Mus musculus OX=10090 GN=Mrto4 PE=1 SV=1	17	17	NaN	17.6478	NaN	NaN	NaN	18.5911	NaN	18.2444	NaN	NaN	18.1611	NaN	NaN	NaN	NaN	NaN
B9EKS2;Q6ZPY7;A0A286YDJ6;Q6ZPY7-2;Q3UI14	Kdm3b	Lysine-specific demethylase 3B	tr|B9EKS2|B9EKS2_MOUSE Jumonji domain containing 1B OS=Mus musculus OX=10090 GN=Kdm3b PE=1 SV=1;sp|Q6ZPY7|KDM3B_MOUSE Lysine-specific demethylase 3B OS=Mus musculus OX=10090 GN=Kdm3b PE=1 SV=2;tr|A0A286YDJ6|A0A286YDJ6_MOUSE Lysine-specific demethylase 3B O	46	45	NaN	17.4156	NaN	17.368	NaN	19.5967	NaN	NaN	NaN	NaN	18.1268	NaN	NaN	NaN	NaN	NaN
A2A6Q5-3;A2A6Q5;Q8R568	Cdc27	Cell division cycle protein 27 homolog	sp|A2A6Q5-3|CDC27_MOUSE Isoform 3 of Cell division cycle protein 27 homolog OS=Mus musculus OX=10090 GN=Cdc27;sp|A2A6Q5|CDC27_MOUSE Cell division cycle protein 27 homolog OS=Mus musculus OX=10090 GN=Cdc27 PE=1 SV=1	29	1	NaN	18.1644	NaN	NaN	NaN	16.9157	NaN	19.0079	NaN	NaN	18.0294	NaN	NaN	NaN	NaN	NaN
O55236;Q9DCC1	Rngtt	mRNA-capping enzyme;Polynucleotide 5-triphosphatase;mRNA guanylyltransferase	sp|O55236|MCE1_MOUSE mRNA-capping enzyme OS=Mus musculus OX=10090 GN=Rngtt PE=1 SV=1;tr|Q9DCC1|Q9DCC1_MOUSE mRNA-capping enzyme OS=Mus musculus OX=10090 GN=Rngtt PE=1 SV=1	24	24	NaN	16.0622	NaN	NaN	NaN	20.0466	NaN	17.2763	NaN	NaN	17.795	NaN	NaN	NaN	NaN	NaN
O35134;A0A0U1RPM9;A0A0U1RPX8	Polr1a	DNA-directed RNA polymerase I subunit RPA1	sp|O35134|RPA1_MOUSE DNA-directed RNA polymerase I subunit RPA1 OS=Mus musculus OX=10090 GN=Polr1a PE=1 SV=2	52	52	NaN	16.7402	NaN	NaN	NaN	17.8653	NaN	17.7445	NaN	NaN	17.45	NaN	NaN	NaN	NaN	NaN
Q9JM58;F6T1W4;F6RP70	Crlf1	Cytokine receptor-like factor 1	sp|Q9JM58|CRLF1_MOUSE Cytokine receptor-like factor 1 OS=Mus musculus OX=10090 GN=Crlf1 PE=1 SV=1	17	17	NaN	16.9376	NaN	18.0084	NaN	17.3392	NaN	NaN	NaN	NaN	17.4284	NaN	NaN	NaN	NaN	NaN
Q69ZX6;Q8C5W4-2;Q8C5W4;Q5QNQ8	Morc2a	MORC family CW-type zinc finger protein 2A	sp|Q69ZX6|MOR2A_MOUSE ATPase MORC2A OS=Mus musculus OX=10090 GN=Morc2a PE=1 SV=2	24	24	NaN	15.8891	NaN	NaN	NaN	16.5817	NaN	18.2182	NaN	NaN	16.8963	NaN	NaN	NaN	NaN	NaN
Q5SVR0-2;Q5SVR0	Tbc1d9b	TBC1 domain family member 9B	sp|Q5SVR0-2|TBC9B_MOUSE Isoform 2 of TBC1 domain family member 9B OS=Mus musculus OX=10090 GN=Tbc1d9b;sp|Q5SVR0|TBC9B_MOUSE TBC1 domain family member 9B OS=Mus musculus OX=10090 GN=Tbc1d9b PE=1 SV=1	26	23	NaN	15.7873	NaN	NaN	NaN	16.3199	NaN	18.1648	NaN	NaN	16.7573	NaN	NaN	NaN	NaN	NaN
Q61183;E9PWC8;E9QAN2;E9PZR3;Q61183-3;Q61183-4;Q61183-2;A0A0R4J244;F6VTN8;E9QAY4;F7CXD5;A1L349;E9PVN7;Q9WVP6;E9Q5Z1;F7AB38;F7DC29	Papola	Poly(A) polymerase alpha	sp|Q61183|PAPOA_MOUSE Poly(A) polymerase alpha OS=Mus musculus OX=10090 GN=Papola PE=1 SV=4;tr|E9PWC8|E9PWC8_MOUSE Poly(A) polymerase alpha OS=Mus musculus OX=10090 GN=Papola PE=1 SV=1;tr|E9QAN2|E9QAN2_MOUSE Poly(A) polymerase alpha OS=Mus musculus OX=1009	25	23	NaN	15.6782	NaN	17.4538	NaN	16.5132	NaN	NaN	NaN	NaN	16.5484	NaN	NaN	NaN	NaN	NaN
