# Supplementary material for: Proteome profiling of polyomavirus nuclear replication centers using iPOND
Source: J Virol. 2024 Oct 31;98(11):e00790-24. doi: 10.1128/jvi.00790-24 (PMC11575236; doi:10.1128/jvi.00790-24)
Supplement: Table S3 — Pulse vs Pulse-Chase Limma output. [file jvi.00790-24-s0007.xlsx]

## Sheet: EdU Proteins (Pulsechase_Pulse)
Table S3: Pulse vs Pulsechase limma output
UniProt ID	Gene name	Protein name	Fasta headers	mean LFQ Pulse	mean LFQ PulseChase	LFQ log2 Fold Change (Pulsechase/Pulse)	LFQ -log10(p value)	LFQ p value Pulsechase/Pulse	LFQ adjusted p value PulseChase/Pulse	Peptide counts (razor and unique)	Peptide counts (unique)	LFQ Intensity Pulse EdU Rep 1	LFQ Intensity Pulse EdU Rep 2	LFQ Intensity Pulse EdU Rep 3	LFQ Intensity Pulse EdU Rep 4	LFQ Intensity Pulse EdU Rep 5	LFQ Intensity PulseChase EdU Rep 1	LFQ Intensity PulseChase EdU Rep 2	LFQ Intensity PulseChase EdU Rep 3	LFQ Intensity PulseChase EdU Rep 4	LFQ Intensity PulseChase EdU Rep 5
Q8CHP8	Pgp	Phosphoglycolate phosphatase	sp|Q8CHP8|PGP_MOUSE Glycerol-3-phosphate phosphatase OS=Mus musculus OX=10090 GN=Pgp PE=1 SV=1	20.6365	14.0549	-6.58155	3.24013	0.000575265	0.71821	16	16	20.8386	20.8555	20.2153					14.0549
Q6DFV1;A0A1Y7VJK1;A0A1Y7VLA8;A0A1Y7VP55	Ncapg2	Condensin-2 complex subunit G2	sp|Q6DFV1|CNDG2_MOUSE Condensin-2 complex subunit G2 OS=Mus musculus OX=10090 GN=Ncapg2 PE=1 SV=2	16.153	20.1002	3.94718	2.48479	0.00327499	0.71821	37	37	17.3819	15.6584	15.4187			18.9547		21.741	19.6048
Q3URQ0;F6ZZ61	Tex10	Testis-expressed sequence 10 protein	sp|Q3URQ0|TEX10_MOUSE Testis-expressed protein 10 OS=Mus musculus OX=10090 GN=Tex10 PE=1 SV=1	17.371	20.5689	3.19789	2.43848	0.0036435	0.71821	27	27	17.4245	17.1829	17.5056			19.9994		21.1384
Q8CCF0-2;Q8CCF0	Prpf31	U4/U6 small nuclear ribonucleoprotein Prp31	sp|Q8CCF0-2|PRP31_MOUSE Isoform 2 of U4/U6 small nuclear ribonucleoprotein Prp31 OS=Mus musculus OX=10090 GN=Prpf31;sp|Q8CCF0|PRP31_MOUSE U4/U6 small nuclear ribonucleoprotein Prp31 OS=Mus musculus OX=10090 GN=Prpf31 PE=1 SV=3	17.9799	20.6904	2.71047	2.43656	0.00365969	0.71821	22	22	17.7659	17.991	17.4772	18.9446	17.7208	21.2302		21.8133	19.0275
Q61029;Q61033-2	Tmpo	Lamina-associated polypeptide 2, isoforms beta/delta/epsilon/gamma;Lamina-associated polypeptide 2, isoforms alpha/zeta	sp|Q61029|LAP2B_MOUSE Lamina-associated polypeptide 2, isoforms beta/delta/epsilon/gamma OS=Mus musculus OX=10090 GN=Tmpo PE=1 SV=4;sp|Q61033-2|LAP2A_MOUSE Isoform Zeta of Lamina-associated polypeptide 2, isoforms alpha/zeta OS=Mus musculus OX=10090 GN=Tmp	24.0603	25.6184	1.55807	2.36771	0.00428833	0.71821	19	5	24.1947	23.7997	24.5243	23.9043	23.8786	25.5052	26.015	26.4817	25.3503	24.7398
A0A140T8S5;Q8K327	Champ1	Chromosome alignment-maintaining phosphoprotein 1	tr|A0A140T8S5|A0A140T8S5_MOUSE Chromosome alignment-maintaining phosphoprotein 1 OS=Mus musculus OX=10090 GN=Champ1 PE=1 SV=2;sp|Q8K327|CHAP1_MOUSE Chromosome alignment-maintaining phosphoprotein 1 OS=Mus musculus OX=10090 GN=Champ1 PE=1 SV=1	17.2829	19.9096	2.62666	2.33385	0.00463606	0.71821	32	32	15.8128	17.6912	18.1004		17.5271	19.4413		20.4691	19.8182
Q8BK64;A0A1Y7VM19	Ahsa1	Activator of 90 kDa heat shock protein ATPase homolog 1	sp|Q8BK64|AHSA1_MOUSE Activator of 90 kDa heat shock protein ATPase homolog 1 OS=Mus musculus OX=10090 GN=Ahsa1 PE=1 SV=2	20.236	24.5283	4.29228	2.31285	0.00486573	0.71821	21	21	18.4248		20.9599	21.3233		24.6722		24.3843
Q8R3N1;A0A0J9YU38	Nop14	Nucleolar protein 14	sp|Q8R3N1|NOP14_MOUSE Nucleolar protein 14 OS=Mus musculus OX=10090 GN=Nop14 PE=1 SV=2	16.3552	19.6009	3.24579	2.31118	0.00488454	0.71821	32	32	16.2123	17.0566	15.7966			19.0788		20.1231
Q9CQX4	Paf	PCNA-associated factor	sp|Q9CQX4|PAF15_MOUSE PCNA-associated factor OS=Mus musculus OX=10090 GN=Pclaf PE=1 SV=1	24.8264	22.4505	-2.37591	2.29538	0.00506547	0.71821	9	9	25.9637	25.6125	23.1398	24.3444	25.0715	21.7995	23.2296	23.1514	21.6214
O35969;O35969-2	Gamt	Guanidinoacetate N-methyltransferase	sp|O35969|GAMT_MOUSE Guanidinoacetate N-methyltransferase OS=Mus musculus OX=10090 GN=Gamt PE=1 SV=1;sp|O35969-2|GAMT_MOUSE Isoform 2 of Guanidinoacetate N-methyltransferase OS=Mus musculus OX=10090 GN=Gamt	21.9121	16.6251	-5.28694	2.27568	0.00530058	0.71821	11	11				22.005	21.8191	16.6251
Q8R332-4;Q8R332-3;Q8R332-2;Q8R332	Nupl1	Nucleoporin p58/p45	sp|Q8R332-4|NUP58_MOUSE Isoform 4 of Nucleoporin p58/p45 OS=Mus musculus OX=10090 GN=Nup58;sp|Q8R332-3|NUP58_MOUSE Isoform 3 of Nucleoporin p58/p45 OS=Mus musculus OX=10090 GN=Nup58;sp|Q8R332-2|NUP58_MOUSE Isoform 2 of Nucleoporin p58/p45 OS=Mus musculus O	18.143	21.6769	3.53387	2.23755	0.00578701	0.71821	12	12	19.3866		16.8994			21.8328		22.4329	20.4382	22.0035
Q9EPK7;E9PUW7;A0A2I3BQV5;Q9EPK7-2	Xpo7	Exportin-7	sp|Q9EPK7|XPO7_MOUSE Exportin-7 OS=Mus musculus OX=10090 GN=Xpo7 PE=1 SV=3;tr|E9PUW7|E9PUW7_MOUSE Exportin-7 OS=Mus musculus OX=10090 GN=Xpo7 PE=1 SV=1;tr|A0A2I3BQV5|A0A2I3BQV5_MOUSE Exportin-7 OS=Mus musculus OX=10090 GN=Xpo7 PE=1 SV=1;sp|Q9EPK7-2|XPO7_MO	15.9874	19.8358	3.84844	2.23528	0.00581731	0.71821	39	38	15.3108	16.664				20.0008		19.6709
A0A0N5E9G7;G3X8Z6;Q5U4B1;G3UWX1;P35601-2;P35601;A0A0N4SVN6	Rfc1	Replication factor C subunit 1	tr|A0A0N5E9G7|A0A0N5E9G7_MOUSE Replication factor C subunit 1 OS=Mus musculus OX=10090 GN=Rfc1 PE=1 SV=1;tr|G3X8Z6|G3X8Z6_MOUSE Replication factor C subunit 1 OS=Mus musculus OX=10090 GN=Rfc1 PE=1 SV=1;tr|Q5U4B1|Q5U4B1_MOUSE Replication factor C subunit 1	23.5052	20.7619	-2.74337	2.23034	0.00588382	0.71821	48	48	24.2118	24.7518	20.8482	23.2495	24.4649	20.2321	19.369	22.5485	21.2346	20.425
P17918	Pcna	Proliferating cell nuclear antigen	sp|P17918|PCNA_MOUSE Proliferating cell nuclear antigen OS=Mus musculus OX=10090 GN=Pcna PE=1 SV=2	27.4368	25.0947	-2.34211	2.22879	0.00590492	0.71821	18	18	27.9806	28.2037	25.9778	27.3227	27.6991	25.3295	25.6715	26.6203	24.9431	22.9089
A0A140LHG8;Q9CYN2;A0A140LJ01;A0A140LHR3;A0A140LIK0;A0A140LJG6;A0A140LHW5	Spcs2	Signal peptidase complex subunit 2	tr|A0A140LHG8|A0A140LHG8_MOUSE Signal peptidase complex subunit 2 OS=Mus musculus OX=10090 GN=Spcs2 PE=1 SV=1;sp|Q9CYN2|SPCS2_MOUSE Signal peptidase complex subunit 2 OS=Mus musculus OX=10090 GN=Spcs2 PE=1 SV=1;tr|A0A140LJ01|A0A140LJ01_MOUSE Signal peptida	16.6822	20.3417	3.65948	2.22066	0.00601646	0.71821	10	10	16.2845				17.08	19.965		20.7184
P97760	Polr2c	DNA-directed RNA polymerase II subunit RPB3	sp|P97760|RPB3_MOUSE DNA-directed RNA polymerase II subunit RPB3 OS=Mus musculus OX=10090 GN=Polr2c PE=1 SV=2	16.0793	20.1804	4.10105	2.17461	0.00668947	0.71821	13	2		16.0793				19.5835		20.391		20.5667
Q8CH25;A0A1L1STF9;A0A1L1SRL0	Sltm	SAFB-like transcription modulator	sp|Q8CH25|SLTM_MOUSE SAFB-like transcription modulator OS=Mus musculus OX=10090 GN=Sltm PE=1 SV=1;tr|A0A1L1STF9|A0A1L1STF9_MOUSE SAFB-like transcription modulator OS=Mus musculus OX=10090 GN=Sltm PE=1 SV=1	19.0452	21.1319	2.08668	2.16795	0.00679289	0.71821	37	3	19.8703	18.6599	18.6055			20.9815	21.7846	20.7511	21.0104
P14152;B1ATQ3	Mdh1	Malate dehydrogenase, cytoplasmic	sp|P14152|MDHC_MOUSE Malate dehydrogenase, cytoplasmic OS=Mus musculus OX=10090 GN=Mdh1 PE=1 SV=3	18.7707	13.9857	-4.78501	2.13614	0.00730901	0.71821	11	11	18.0702	19.9919	18.2499					13.9857
A0A494BAI5;Q544X6;P22315;Q91W09;F6T2S0;A0A494B9Y8;A0A494BBL4;A0A494BA61;A0A494BAR8	Fech	Ferrochelatase;Ferrochelatase, mitochondrial	tr|A0A494BAI5|A0A494BAI5_MOUSE Ferrochelatase, mitochondrial OS=Mus musculus OX=10090 GN=Fech PE=4 SV=1;tr|Q544X6|Q544X6_MOUSE Ferrochelatase OS=Mus musculus OX=10090 GN=Fech PE=1 SV=1;sp|P22315|HEMH_MOUSE Ferrochelatase, mitochondrial OS=Mus musculus OX=1	19.7614	14.89	-4.87147	2.12845	0.00743965	0.71821	22	22			19.7614			15.0386		14.7413
Q3U4X8;P37913;V9GWZ4;E9PV36;D3YUW4	Lig1	DNA ligase;DNA ligase 1	tr|Q3U4X8|Q3U4X8_MOUSE DNA ligase OS=Mus musculus OX=10090 GN=Lig1 PE=1 SV=1;sp|P37913|DNLI1_MOUSE DNA ligase 1 OS=Mus musculus OX=10090 GN=Lig1 PE=1 SV=2	23.4913	20.2824	-3.20891	2.11742	0.007631	0.71821	56	56	25.0012	25.8331	20.5801	22.6911	23.351	20.6676	20.0442	21.2011		19.2166
P14733	Lmnb1	Lamin-B1	sp|P14733|LMNB1_MOUSE Lamin-B1 OS=Mus musculus OX=10090 GN=Lmnb1 PE=1 SV=3	24.4997	25.9653	1.46565	2.11478	0.00767752	0.71821	72	65	24.6568	23.876	24.4511	24.891	24.6234	25.6224	26.0808	27.1298	25.5217	25.472
P62996;F8WJG3;A0A0R4J1X8;P62996-2	Tra2b	Transformer-2 protein homolog beta	sp|P62996|TRA2B_MOUSE Transformer-2 protein homolog beta OS=Mus musculus OX=10090 GN=Tra2b PE=1 SV=1;tr|F8WJG3|F8WJG3_MOUSE Transformer-2 protein homolog beta OS=Mus musculus OX=10090 GN=Tra2b PE=1 SV=1	21.0598	23.2111	2.15133	2.1006	0.00793236	0.71821	15	14	22.6732	19.5415	22.0027	20.2126	20.8689	23.227		23.2146	23.5325	22.8704
A0A2R8W6J9;Q8R093;Q8CGR7	Upp2	Uridine phosphorylase;Uridine phosphorylase 2	tr|A0A2R8W6J9|A0A2R8W6J9_MOUSE Uridine phosphorylase OS=Mus musculus OX=10090 GN=Upp2 PE=1 SV=1;tr|Q8R093|Q8R093_MOUSE Uridine phosphorylase OS=Mus musculus OX=10090 GN=Upp2 PE=1 SV=1;sp|Q8CGR7|UPP2_MOUSE Uridine phosphorylase 2 OS=Mus musculus OX=10090 GN	25.1428	20.816	-4.32671	2.08502	0.00822204	0.71821	1	1	25.6475			24.1564	25.6243	20.816
Q62018;Q62018-3;Q62018-2	Ctr9	RNA polymerase-associated protein CTR9 homolog	sp|Q62018|CTR9_MOUSE RNA polymerase-associated protein CTR9 homolog OS=Mus musculus OX=10090 GN=Ctr9 PE=1 SV=2;sp|Q62018-3|CTR9_MOUSE Isoform 3 of RNA polymerase-associated protein CTR9 homolog OS=Mus musculus OX=10090 GN=Ctr9;sp|Q62018-2|CTR9_MOUSE Isofor	16.2075	19.3482	3.1407	2.07486	0.00841658	0.71821	36	36	16.1934		16.2215			19.2708		19.4256
E9Q3G8;A0A286YCP2;A0A286YE24;A0A286YCY7	Nup153		tr|E9Q3G8|E9Q3G8_MOUSE Nucleoporin 153 OS=Mus musculus OX=10090 GN=Nup153 PE=1 SV=1	20.2962	23.117	2.82079	2.07417	0.00842998	0.71821	66	66	20.8904	20.9214	21.2092	20.7951	17.6647	24.1903	21.3562	25.3769	21.9847	22.6768
Q8BJS4-2;Q8BJS4;Q8BJS4-3;E0CY39;E0CY32	Sun2	SUN domain-containing protein 2	sp|Q8BJS4-2|SUN2_MOUSE Isoform 2 of SUN domain-containing protein 2 OS=Mus musculus OX=10090 GN=Sun2;sp|Q8BJS4|SUN2_MOUSE SUN domain-containing protein 2 OS=Mus musculus OX=10090 GN=Sun2 PE=1 SV=3;sp|Q8BJS4-3|SUN2_MOUSE Isoform 3 of SUN domain-containing p	19.9901	22.6088	2.61871	2.0654	0.00860197	0.71821	37	37	19.8097	20.5142	21.5966	20.1471	17.8827	23.7578	22.8958	24.1869	21.711	20.4923
Q8BTV2-2;Q8BTV2;Q8BTV2-3;A0A494B9T0;A0A494BAS7;A0A494BAN3;A0A494BBL0	Cpsf7	Cleavage and polyadenylation specificity factor subunit 7	sp|Q8BTV2-2|CPSF7_MOUSE Isoform 2 of Cleavage and polyadenylation specificity factor subunit 7 OS=Mus musculus OX=10090 GN=Cpsf7;sp|Q8BTV2|CPSF7_MOUSE Cleavage and polyadenylation specificity factor subunit 7 OS=Mus musculus OX=10090 GN=Cpsf7 PE=1 SV=2;sp|	17.9215	20.7634	2.84188	2.03831	0.00915565	0.71821	16	16	18.1334	17.3195	18.3117			21.0624		21.9354	19.2924
Q3UJB0;A0A494B9S9	Sf3b2		tr|Q3UJB0|Q3UJB0_MOUSE Splicing factor 3b, subunit 2 OS=Mus musculus OX=10090 GN=Sf3b2 PE=1 SV=1	20.9913	22.5434	1.55207	2.02178	0.00951091	0.71821	48	48	21.8	20.9686	21.8938	20.3193	19.9748	22.8398	22.2834	23.1003	21.9543	22.5391
Q9JMA1;E9PYI8	Usp14	Ubiquitin carboxyl-terminal hydrolase 14;Ubiquitin carboxyl-terminal hydrolase	sp|Q9JMA1|UBP14_MOUSE Ubiquitin carboxyl-terminal hydrolase 14 OS=Mus musculus OX=10090 GN=Usp14 PE=1 SV=3;tr|E9PYI8|E9PYI8_MOUSE Ubiquitin carboxyl-terminal hydrolase 14 OS=Mus musculus OX=10090 GN=Usp14 PE=1 SV=1	16.7918	19.512	2.72017	2.00481	0.00988976	0.71821	26	26	16.9273	16.1648	17.2833			19.0468		19.9771
E9QP59;D3YU56;Q9WU40;Q9WU40-2	Lemd3	Inner nuclear membrane protein Man1	tr|E9QP59|E9QP59_MOUSE Inner nuclear membrane protein Man1 OS=Mus musculus OX=10090 GN=Lemd3 PE=1 SV=1;tr|D3YU56|D3YU56_MOUSE Inner nuclear membrane protein Man1 OS=Mus musculus OX=10090 GN=Lemd3 PE=1 SV=1;sp|Q9WU40|MAN1_MOUSE Inner nuclear membrane protei	18.0547	21.0951	3.04033	2.00311	0.0099287	0.71821	37	37	17.563		16.3847	18.4363	19.8349	21.511	21.5997	22.462	18.8076
Q8CJF7;F6S6E4;F6SJR1;F6QTR3	Ahctf1	Protein ELYS	sp|Q8CJF7|ELYS_MOUSE Protein ELYS OS=Mus musculus OX=10090 GN=Ahctf1 PE=1 SV=1	18.0577	21.3396	3.28194	1.99911	0.0100206	0.71821	86	86	18.4463	20.2087	15.518			20.615	21.8843	22.8098	21.1967	20.1922
Q60520;Q60520-1;E9PXF9;E9Q2L1	Sin3a	Paired amphipathic helix protein Sin3a	sp|Q60520|SIN3A_MOUSE Paired amphipathic helix protein Sin3a OS=Mus musculus OX=10090 GN=Sin3a PE=1 SV=3;sp|Q60520-1|SIN3A_MOUSE Isoform 2 of Paired amphipathic helix protein Sin3a OS=Mus musculus OX=10090 GN=Sin3a	21.4061	22.792	1.38596	1.98714	0.0103006	0.71821	43	42	21.2694	21.4753	21.6955	20.9368	21.6532	22.8305		23.4697	22.2646	22.6031
P21619;A0A0R4J0Q5;P21619-2	Lmnb2	Lamin-B2	sp|P21619|LMNB2_MOUSE Lamin-B2 OS=Mus musculus OX=10090 GN=Lmnb2 PE=1 SV=2;tr|A0A0R4J0Q5|A0A0R4J0Q5_MOUSE Lamin-B2 OS=Mus musculus OX=10090 GN=Lmnb2 PE=1 SV=1;sp|P21619-2|LMNB2_MOUSE Isoform B3 of Lamin-B2 OS=Mus musculus OX=10090 GN=Lmnb2	22.4921	24.2248	1.73271	1.95031	0.0112122	0.71821	53	53	22.9812	23.0147	22.9507	21.4795	22.0344	24.2357	24.5863	25.7276	23.3633	23.2113
Q80ZV0;F6WF94	Rnaseh2b	Ribonuclease H2 subunit B	sp|Q80ZV0|RNH2B_MOUSE Ribonuclease H2 subunit B OS=Mus musculus OX=10090 GN=Rnaseh2b PE=1 SV=2	22.4861	18.1459	-4.34015	1.92717	0.0118257	0.71821	9	9	22.2822	22.69						18.1459
P61965;F6Q3W0	Wdr5	WD repeat-containing protein 5	sp|P61965|WDR5_MOUSE WD repeat-containing protein 5 OS=Mus musculus OX=10090 GN=Wdr5 PE=1 SV=1;tr|F6Q3W0|F6Q3W0_MOUSE WD repeat-containing protein 5 (Fragment) OS=Mus musculus OX=10090 GN=Wdr5 PE=1 SV=1	17.9238	20.9424	3.01862	1.91412	0.0121864	0.71821	17	17	16.5765		19.6938		17.5011	20.3157		21.7803	20.7312
Q8C0V0	Tlk1	Serine/threonine-protein kinase tousled-like 1	sp|Q8C0V0|TLK1_MOUSE Serine/threonine-protein kinase tousled-like 1 OS=Mus musculus OX=10090 GN=Tlk1 PE=1 SV=2	23.0697	19.709	-3.36067	1.89958	0.0126016	0.71821	10	10	22.7951	23.071		23.3431				19.709
Q5SU73;E9Q284	Coil	Coilin	sp|Q5SU73|COIL_MOUSE Coilin OS=Mus musculus OX=10090 GN=Coil PE=1 SV=1;tr|E9Q284|E9Q284_MOUSE Coilin OS=Mus musculus OX=10090 GN=Coil PE=1 SV=1	22.4662	18.2133	-4.25298	1.89079	0.0128592	0.71821	12	12		22.2442			22.6883	18.2133
P49302;P12907	VP1		sp|P49302|VP1_POVMP Capsid protein VP1 OS=Murine polyomavirus (strain P16 small-plaque) OX=47935 PE=1 SV=2;sp|P12907|VP1_POVMC Major capsid protein VP1 OS=Murine polyomavirus (strain Crawford small-plaque) OX=10637 PE=3 SV=3	26.4038	28.4896	2.08575	1.88909	0.0129094	0.71821	24	1	27.5497	26.7427	25.7311	26.0449	25.9506	27.7772	30.6759	29.3963	27.1708	27.4276
Q9JKB3	Ybx3	Y-box-binding protein 3	sp|Q9JKB3|YBOX3_MOUSE Y-box-binding protein 3 OS=Mus musculus OX=10090 GN=Ybx3 PE=1 SV=2	22.0027	19.0892	-2.91347	1.88601	0.0130014	0.71821	14	3	21.7344	22.2709				18.9018		19.2766
Q8K363;F6ZX28	Ddx18	ATP-dependent RNA helicase DDX18	sp|Q8K363|DDX18_MOUSE ATP-dependent RNA helicase DDX18 OS=Mus musculus OX=10090 GN=Ddx18 PE=1 SV=1	18.3759	20.6887	2.31273	1.87555	0.0133184	0.71821	33	33	18.8747	17.783			18.4701	20.9749		21.966	20.6678	19.1458
A2AJ72;Q3TIX6;A0A0A6YVV5;F7AM43;A2AJ71;A0A0A6YY39;A0A0A6YX76;F6W2V3;A0A0A6YW42	Fubp3		tr|A2AJ72|A2AJ72_MOUSE Far upstream element (FUSE)-binding protein 3 OS=Mus musculus OX=10090 GN=Fubp3 PE=1 SV=1;tr|Q3TIX6|Q3TIX6_MOUSE Far upstream element (FUSE)-binding protein 3 OS=Mus musculus OX=10090 GN=Fubp3 PE=1 SV=1	17.2557	20.7642	3.50847	1.87439	0.0133539	0.71821	26	26			17.2557			21.0271		21.1287	20.1366
P52293;A2A600;A2A601;A6PW68;F2Z431;A2A602	Kpna2	Importin subunit alpha-1	sp|P52293|IMA1_MOUSE Importin subunit alpha-1 OS=Mus musculus OX=10090 GN=Kpna2 PE=1 SV=2	17.626	20.8728	3.24682	1.87197	0.0134285	0.71821	23	23	18.4285	16.7079	17.7416			19.7545		21.9911
A0A0N4SV80;Q61464-4;A0A0N4SV38;Q61464-7;Q3TZK9;A0A0N4SVM8;Q61464-3;A0A0N4SUP3;A0A0N4SWG8	Znf638;Zfml	Zinc finger protein 638	tr|A0A0N4SV80|A0A0N4SV80_MOUSE Zinc finger protein 638 OS=Mus musculus OX=10090 GN=Zfp638 PE=1 SV=1;sp|Q61464-4|ZN638_MOUSE Isoform 4 of Zinc finger protein 638 OS=Mus musculus OX=10090 GN=Znf638;tr|A0A0N4SV38|A0A0N4SV38_MOUSE Zinc finger protein 638 OS=Mu	17.7014	20.4712	2.76978	1.85752	0.0138828	0.71821	54	1	17.8212		17.5816			20.7803		21.2813	19.352
P03097;A0A247D725;P12908;P03096;P03097-2;A0A247D722;P12908-2;P03096-2	VP2		sp|P03097|VP2_POVM3 Minor capsid protein VP2 OS=Murine polyomavirus (strain A3) OX=157703 PE=3 SV=3;tr|A0A247D725|A0A247D725_POVBG Minor capsid protein OS=Murine polyomavirus (strain BG) OX=179241 PE=3 SV=1;sp|P12908|VP2_POVMC Minor capsid protein VP2 OS=M	24.0169	26.2682	2.25126	1.83689	0.0145584	0.71821	10	9	24.1782	24.8089	22.7917	23.9467	24.3592	24.7387	29.0606	26.7436	25.0356	25.7624
Q8R323	Rfc3	Replication factor C subunit 3	sp|Q8R323|RFC3_MOUSE Replication factor C subunit 3 OS=Mus musculus OX=10090 GN=Rfc3 PE=1 SV=1	22.9877	20.8811	-2.10655	1.83426	0.0146467	0.71821	19	19	23.2088	24.0916	21.0819	22.9304	23.6256	21.0532	19.4395	22.08	20.9518
Q6PE01	Snrnp40	U5 small nuclear ribonucleoprotein 40 kDa protein	sp|Q6PE01|SNR40_MOUSE U5 small nuclear ribonucleoprotein 40 kDa protein OS=Mus musculus OX=10090 GN=Snrnp40 PE=1 SV=1	18.3972	20.6353	2.23812	1.82562	0.0149411	0.71821	18	18	18.2252		18.6795	18.2869		20.3907		21.7903		19.725
Q4VBE8	Wdr18	WD repeat-containing protein 18	sp|Q4VBE8|WDR18_MOUSE WD repeat-containing protein 18 OS=Mus musculus OX=10090 GN=Wdr18 PE=1 SV=1	17.9615	21.5556	3.59413	1.82193	0.0150687	0.71821	15	15	16.2428		19.6802			21.5291		21.9486		21.1892
P35235;P35235-2	Ptpn11	Tyrosine-protein phosphatase non-receptor type 11	sp|P35235|PTN11_MOUSE Tyrosine-protein phosphatase non-receptor type 11 OS=Mus musculus OX=10090 GN=Ptpn11 PE=1 SV=2;sp|P35235-2|PTN11_MOUSE Isoform 2 of Tyrosine-protein phosphatase non-receptor type 11 OS=Mus musculus OX=10090 GN=Ptpn11	15.7215	18.9891	3.26752	1.80591	0.0156346	0.71821	33	33	14.7129	14.8798	17.4949		15.7985	17.775		20.2032
P43247;G3UXD8;G3UWZ8	Msh2	DNA mismatch repair protein Msh2	sp|P43247|MSH2_MOUSE DNA mismatch repair protein Msh2 OS=Mus musculus OX=10090 GN=Msh2 PE=1 SV=1	22.6372	19.9482	-2.689	1.80278	0.0157479	0.71821	47	47	23.5107	23.2559	21.0262	22.0944	23.2987	21.1277	17.7072	22.3877	17.6672	20.851
P62315;A0A3Q4L381;A0A3Q4L2W0	Snrpd1	Small nuclear ribonucleoprotein Sm D1	sp|P62315|SMD1_MOUSE Small nuclear ribonucleoprotein Sm D1 OS=Mus musculus OX=10090 GN=Snrpd1 PE=1 SV=1	22.3439	23.7971	1.45322	1.80022	0.015841	0.71821	6	6	23.0136	21.5182	23.0636	22.2294	21.8946	23.5481		23.7123	23.4346	24.4935
D3YYU8;A0A0B4J1L4;A0A0A0MQG1;D3YYU8-2	Obsl1	Obscurin-like protein 1	sp|D3YYU8|OBSL1_MOUSE Obscurin-like protein 1 OS=Mus musculus OX=10090 GN=Obsl1 PE=1 SV=1;tr|A0A0B4J1L4|A0A0B4J1L4_MOUSE Obscurin-like protein 1 OS=Mus musculus OX=10090 GN=Obsl1 PE=1 SV=1;tr|A0A0A0MQG1|A0A0A0MQG1_MOUSE Obscurin-like protein 1 (Fragment) O	12.9383	18.8264	5.88808	1.78737	0.0163168	0.71821	56	51			12.9383			18.8264
Q8BTS4	Nup54	Nuclear pore complex protein Nup54	sp|Q8BTS4|NUP54_MOUSE Nuclear pore complex protein Nup54 OS=Mus musculus OX=10090 GN=Nup54 PE=1 SV=1	17.1755	22.0867	4.9112	1.78316	0.0164757	0.71821	30	30			17.1755			21.0842		23.0892
Q91VA7;V9GXV0	Idh3b	Isocitrate dehydrogenase [NAD] subunit, mitochondrial	tr|Q91VA7|Q91VA7_MOUSE Isocitrate dehydrogenase [NAD] subunit, mitochondrial OS=Mus musculus OX=10090 GN=Idh3b PE=1 SV=1	18.4693	14.5132	-3.95619	1.77116	0.0169373	0.71821	18	18		18.7133	18.2254			14.5132
Q80YQ1;P35441	Thbs1	Thrombospondin-1	tr|Q80YQ1|Q80YQ1_MOUSE Thrombospondin-1 OS=Mus musculus OX=10090 GN=Thbs1 PE=1 SV=1;sp|P35441|TSP1_MOUSE Thrombospondin-1 OS=Mus musculus OX=10090 GN=Thbs1 PE=1 SV=1	20.2973	23.6041	3.30677	1.7678	0.0170686	0.71821	69	35	18.5754	17.1037	20.3301	22.7644	22.7132	22.0796	22.3445	23.1917	26.5001	23.9047
Q9QUM9;E0CXB1;E0CYT2	Psma6	Proteasome subunit alpha type-6	sp|Q9QUM9|PSA6_MOUSE Proteasome subunit alpha type-6 OS=Mus musculus OX=10090 GN=Psma6 PE=1 SV=1;tr|E0CXB1|E0CXB1_MOUSE Proteasome endopeptidase complex OS=Mus musculus OX=10090 GN=Psma6 PE=1 SV=1	21.6786	19.9858	-1.69282	1.76414	0.0172131	0.71821	19	19	20.9644	21.5381	20.852	22.1754	22.8629	20.9016	18.8736	20.2273	19.9405
Q68FH4;Q8BUU7;B7ZCT3;B7ZCT4;B7ZCT5	Galk2	N-acetylgalactosamine kinase	sp|Q68FH4|GALK2_MOUSE N-acetylgalactosamine kinase OS=Mus musculus OX=10090 GN=Galk2 PE=1 SV=1;tr|Q8BUU7|Q8BUU7_MOUSE N-acetylgalactosamine kinase OS=Mus musculus OX=10090 GN=Galk2 PE=1 SV=1	15.9607	19.8058	3.84504	1.74423	0.0180205	0.71821	19	19			15.9607			19.9431		19.6684
Q99MJ9;A0A1W2P700	Ddx50	ATP-dependent RNA helicase DDX50	sp|Q99MJ9|DDX50_MOUSE ATP-dependent RNA helicase DDX50 OS=Mus musculus OX=10090 GN=Ddx50 PE=2 SV=1	18.0927	20.3525	2.25974	1.73774	0.018292	0.71821	36	36	18.4766	18.1637	16.8869		18.8438	20.1072		20.5978
P35550;A0A140LIR6	Fbl	rRNA 2-O-methyltransferase fibrillarin	sp|P35550|FBRL_MOUSE rRNA 2-O-methyltransferase fibrillarin OS=Mus musculus OX=10090 GN=Fbl PE=1 SV=2	22.4704	23.7017	1.23134	1.72324	0.0189131	0.71821	25	21	22.8695	21.9855	22.2109	22.4041	22.882	23.3769	22.9691	24.5727	23.3708	24.2191
G3X9Z4;F6UFZ5;Q80V88	Pcf11		tr|G3X9Z4|G3X9Z4_MOUSE Cleavage and polyadenylation factor subunit homolog (S. cerevisiae) OS=Mus musculus OX=10090 GN=Pcf11 PE=1 SV=1;tr|F6UFZ5|F6UFZ5_MOUSE PCF11 cleavage and polyadenylation factor subunit (Fragment) OS=Mus musculus OX=10090 GN=Pcf11 PE=	20.0314	16.2743	-3.75716	1.71664	0.0192028	0.71821	19	19	20.0314					16.2728		16.2757
Q4VAA2;A0A087WNP6;Q4VAA2-2;A0A087WRM0;A0A087WS49;F8WGL9	Cdv3	Protein CDV3	sp|Q4VAA2|CDV3_MOUSE Protein CDV3 OS=Mus musculus OX=10090 GN=Cdv3 PE=1 SV=2;tr|A0A087WNP6|A0A087WNP6_MOUSE Protein CDV3 OS=Mus musculus OX=10090 GN=Cdv3 PE=1 SV=1;sp|Q4VAA2-2|CDV3_MOUSE Isoform 2 of Protein CDV3 OS=Mus musculus OX=10090 GN=Cdv3	21.1885	19.3267	-1.86175	1.71377	0.0193299	0.71821	15	15	21.2275	20.9952	21.2435	21.0497	21.4265	20.1711	20.9607	18.6846	17.4904
Q8JZZ5;P53811	Pitpnb	Phosphatidylinositol transfer protein beta isoform	tr|Q8JZZ5|Q8JZZ5_MOUSE Phosphatidylinositol transfer protein beta isoform OS=Mus musculus OX=10090 GN=Pitpnb PE=1 SV=1;sp|P53811|PIPNB_MOUSE Phosphatidylinositol transfer protein beta isoform OS=Mus musculus OX=10090 GN=Pitpnb PE=1 SV=2	15.2982	19.2051	3.90693	1.71029	0.0194853	0.71821	17	17		15.6975	14.8989			19.2051
E9Q640;Q6NZN0-5;Q6NZN0-3;Q6NZN0-4;Q6NZN0-2;Q6NZN0;E9PYZ7	Rbm26	RNA-binding protein 26	tr|E9Q640|E9Q640_MOUSE RNA-binding protein 26 OS=Mus musculus OX=10090 GN=Rbm26 PE=1 SV=1;sp|Q6NZN0-5|RBM26_MOUSE Isoform 5 of RNA-binding protein 26 OS=Mus musculus OX=10090 GN=Rbm26;sp|Q6NZN0-3|RBM26_MOUSE Isoform 3 of RNA-binding protein 26 OS=Mus muscu	17.9043	19.8453	1.94101	1.70797	0.0195898	0.71821	23	3	17.4356	17.721	17.2236	19.2369		20.1568		20.263	19.116
Q8K119;E9Q8A5;D3Z0R7;D3YX04;D3Z611	Pms1		tr|Q8K119|Q8K119_MOUSE PMS1 homolog 1, mismatch repair system component OS=Mus musculus OX=10090 GN=Pms1 PE=1 SV=1;tr|E9Q8A5|E9Q8A5_MOUSE PMS1 homolog 1, mismatch repair system component (Fragment) OS=Mus musculus OX=10090 GN=Pms1 PE=1 SV=1	21.6772	19.6051	-2.07214	1.70754	0.019609	0.71821	16	16	21.8395	21.6872			21.505	19.7925		19.4177
Q61033	Tmpo	Lamina-associated polypeptide 2, isoforms alpha/zeta	sp|Q61033|LAP2A_MOUSE Lamina-associated polypeptide 2, isoforms alpha/zeta OS=Mus musculus OX=10090 GN=Tmpo PE=1 SV=4	24.5313	25.7072	1.17587	1.69809	0.0200406	0.71821	46	28	24.367	24.4794	24.4822	24.629	24.6992	25.5489	26.3917	26.4849	25.0626	25.048
P45591;A0A1Y7VJ71	Cfl2	Cofilin-2	sp|P45591|COF2_MOUSE Cofilin-2 OS=Mus musculus OX=10090 GN=Cfl2 PE=1 SV=1	20.3548	16.5393	-3.81551	1.68879	0.0204744	0.71821	14	14	20.3548							16.8894	16.1892
Q8CGY8	Ogt	UDP-N-acetylglucosamine--peptide N-acetylglucosaminyltransferase 110 kDa subunit	sp|Q8CGY8|OGT1_MOUSE UDP-N-acetylglucosamine--peptide N-acetylglucosaminyltransferase 110 kDa subunit OS=Mus musculus OX=10090 GN=Ogt PE=1 SV=2	17.9663	20.634	2.66767	1.67797	0.0209908	0.71821	48	3	16.7143	18.3189	18.8659			20.2921		20.9759
Q8K183	Pdxk	Pyridoxal kinase	sp|Q8K183|PDXK_MOUSE Pyridoxal kinase OS=Mus musculus OX=10090 GN=Pdxk PE=1 SV=1	21.4904	16.1145	-5.37588	1.66524	0.0216151	0.71821	13	13		21.4904						16.1145
Q61696	Hspa1a	Heat shock 70 kDa protein 1A	sp|Q61696|HS71A_MOUSE Heat shock 70 kDa protein 1A OS=Mus musculus OX=10090 GN=Hspa1a PE=1 SV=2	21.6883	20.3266	-1.3618	1.65218	0.0222751	0.71821	25	1	21.5682	21.3112	21.6012	21.7732	22.1879	20.9599		21.1651	19.5821	19.5992
E9QAQ7;A2BH40;A2BH40-4;A2BH40-2;A2BH40-3	Arid1a	AT-rich interactive domain-containing protein 1A	tr|E9QAQ7|E9QAQ7_MOUSE AT-rich interactive domain-containing protein 1A OS=Mus musculus OX=10090 GN=Arid1a PE=1 SV=1;sp|A2BH40|ARI1A_MOUSE AT-rich interactive domain-containing protein 1A OS=Mus musculus OX=10090 GN=Arid1a PE=1 SV=1;sp|A2BH40-4|ARI1A_MOUSE	16.8457	18.9943	2.14861	1.63864	0.0229804	0.71821	41	39	16.4609	17.4552	16.6211			18.7233		19.2654
P97329;A0A494B9Q9;A0A494BBG6	Kif20a	Kinesin-like protein KIF20A	sp|P97329|KI20A_MOUSE Kinesin-like protein KIF20A OS=Mus musculus OX=10090 GN=Kif20a PE=1 SV=1	20.1584	22.3381	2.17977	1.63181	0.023345	0.71821	48	48	21.0679	21.2974	18.8686	19.1698	20.3881	20.5713	23.8182	23.5655	21.3976
O54692;A0A1L1SST9	Zw10	Centromere/kinetochore protein zw10 homolog	sp|O54692|ZW10_MOUSE Centromere/kinetochore protein zw10 homolog OS=Mus musculus OX=10090 GN=Zw10 PE=1 SV=3	14.1502	17.7171	3.56689	1.62907	0.0234926	0.71821	35	35			14.1502			17.5769		17.8573
Q6DID5;D3Z468	Mum1	PWWP domain-containing protein MUM1	sp|Q6DID5|PWP3A_MOUSE PWWP domain-containing DNA repair factor 3A OS=Mus musculus OX=10090 GN=Pwwp3a PE=1 SV=1	22.6694	19.1198	-3.54961	1.6268	0.0236159	0.71821	11	11		22.6694				19.0318		19.2079
Q9Z0W3;Q9Z0W3-2	Nup160	Nuclear pore complex protein Nup160	sp|Q9Z0W3|NU160_MOUSE Nuclear pore complex protein Nup160 OS=Mus musculus OX=10090 GN=Nup160 PE=1 SV=2;sp|Q9Z0W3-2|NU160_MOUSE Isoform 2 of Nuclear pore complex protein Nup160 OS=Mus musculus OX=10090 GN=Nup160	15.0286	19.651	4.62242	1.62634	0.0236406	0.71821	53	53	15.1505	15.3737	14.5616			21.5566		23.7335	16.7159	16.5982
D3YZ09;Q9CY66-3;Q9CY66-2;Q9CY66;F6SL78	Gar1	H/ACA ribonucleoprotein complex subunit 1	tr|D3YZ09|D3YZ09_MOUSE H/ACA ribonucleoprotein complex subunit (Fragment) OS=Mus musculus OX=10090 GN=Gar1 PE=1 SV=1;sp|Q9CY66-3|GAR1_MOUSE Isoform 3 of H/ACA ribonucleoprotein complex subunit 1 OS=Mus musculus OX=10090 GN=Gar1;sp|Q9CY66-2|GAR1_MOUSE Isofo	22.0488	23.3069	1.2581	1.61283	0.0243874	0.71821	5	5	22.5021	22.1457	21.7888	21.8458	21.9614	23.1573		22.8082	22.888	24.374
P47955;E9Q3T0	Rplp1;Gm10073	60S acidic ribosomal protein P1	sp|P47955|RLA1_MOUSE 60S acidic ribosomal protein P1 OS=Mus musculus OX=10090 GN=Rplp1 PE=1 SV=1;tr|E9Q3T0|E9Q3T0_MOUSE Predicted pseudogene 10073 OS=Mus musculus OX=10090 GN=Gm10073 PE=1 SV=1	23.3571	18.9236	-4.43356	1.61235	0.0244149	0.71821	4	4				22.0309	24.6833	17.6215		17.4467	21.7024
Q80X98	Dhx38		tr|Q80X98|Q80X98_MOUSE DEAH (Asp-Glu-Ala-His) box polypeptide 38 OS=Mus musculus OX=10090 GN=Dhx38 PE=1 SV=1	15.8936	19.1657	3.27213	1.61044	0.0245223	0.71821	38	38	15.5182	16.269				18.0028		20.3287
Q8CG19;A0A3Q4EGK3;Q8CG19-2;A0A3Q4L384	Ltbp1	Latent-transforming growth factor beta-binding protein 1	sp|Q8CG19|LTBP1_MOUSE Latent-transforming growth factor beta-binding protein 1 OS=Mus musculus OX=10090 GN=Ltbp1 PE=1 SV=2;tr|A0A3Q4EGK3|A0A3Q4EGK3_MOUSE Latent-transforming growth factor beta-binding protein 1 OS=Mus musculus OX=10090 GN=Ltbp1 PE=1 SV=1;s	18.7244	20.7624	2.03793	1.60657	0.0247415	0.71821	60	16	20.2856	17.6111	20.4788	16.5769	18.6697	20.3462	21.2208	19.437	20.9925	21.8154
O35654;A8Y5G7	Pold2	DNA polymerase delta subunit 2	sp|O35654|DPOD2_MOUSE DNA polymerase delta subunit 2 OS=Mus musculus OX=10090 GN=Pold2 PE=1 SV=2;tr|A8Y5G7|A8Y5G7_MOUSE DNA polymerase delta subunit 2 (Fragment) OS=Mus musculus OX=10090 GN=Pold2 PE=1 SV=1	21.2557	18.3248	-2.93089	1.60284	0.0249549	0.71821	18	18	21.9085	22.0863	19.3732		21.6546	17.1081		19.5415
Q99LI7	Cstf3	Cleavage stimulation factor subunit 3	sp|Q99LI7|CSTF3_MOUSE Cleavage stimulation factor subunit 3 OS=Mus musculus OX=10090 GN=Cstf3 PE=1 SV=1	18.9895	21.2904	2.30099	1.59385	0.0254771	0.71821	30	30	19.1926	17.6564	20.1193			21.5884		21.9033	20.3796
Q9CQI6;A0A1D5RLP1	Cotl1	Coactosin-like protein	sp|Q9CQI6|COTL1_MOUSE Coactosin-like protein OS=Mus musculus OX=10090 GN=Cotl1 PE=1 SV=3	22.8379	20.3364	-2.50153	1.59045	0.0256773	0.71821	8	8		23.1811	22.4948			20.0751		20.5977
Q5F258;Q68FF6	Git1	ARF GTPase-activating protein GIT1	tr|Q5F258|Q5F258_MOUSE ARF GTPase-activating protein GIT1 OS=Mus musculus OX=10090 GN=Git1 PE=1 SV=1;sp|Q68FF6|GIT1_MOUSE ARF GTPase-activating protein GIT1 OS=Mus musculus OX=10090 GN=Git1 PE=1 SV=1	19.2878	14.2612	-5.02658	1.5773	0.0264667	0.71821	24	24	19.2878							14.2612
Q9CW46;A0A1L1SRY4;Q9CW46-2	Raver1	Ribonucleoprotein PTB-binding 1	sp|Q9CW46|RAVR1_MOUSE Ribonucleoprotein PTB-binding 1 OS=Mus musculus OX=10090 GN=Raver1 PE=1 SV=2;tr|A0A1L1SRY4|A0A1L1SRY4_MOUSE Predicted gene, 38431 (Fragment) OS=Mus musculus OX=10090 GN=Gm38431 PE=1 SV=1	18.2033	20.8066	2.60328	1.57671	0.0265025	0.71821	27	27	18.9782	18.3522	17.2795			19.8872		21.726
Q921N6;Q921N6-2;H3BLJ6	Ddx27	Probable ATP-dependent RNA helicase DDX27	sp|Q921N6|DDX27_MOUSE Probable ATP-dependent RNA helicase DDX27 OS=Mus musculus OX=10090 GN=Ddx27 PE=1 SV=3	16.8699	19.4728	2.60288	1.56351	0.0273209	0.71821	33	33	17.4578	18.295	14.8569			20.0574		19.1079		19.253
A6PWY4-2;A6PWY4;Z4YK23;A6PWY4-3	Wdr76	WD repeat-containing protein 76	sp|A6PWY4-2|WDR76_MOUSE Isoform 2 of WD repeat-containing protein 76 OS=Mus musculus OX=10090 GN=Wdr76;sp|A6PWY4|WDR76_MOUSE WD repeat-containing protein 76 OS=Mus musculus OX=10090 GN=Wdr76 PE=1 SV=1	21.549	16.6004	-4.94857	1.55711	0.027726	0.71821	11	11		21.549						16.6004
Q7M739	Tpr		tr|Q7M739|Q7M739_MOUSE Nuclear pore complex-associated intranuclear coiled-coil protein TPR OS=Mus musculus OX=10090 GN=Tpr PE=1 SV=1	22.5327	23.8748	1.34208	1.54716	0.0283688	0.71821	153	2	22.6124	22.4898	23.2185	21.9964	22.3464	24.3651	22.8255	25.3769	23.4113	23.3952
Q9D0N7;D3Z616;D3YTP6;A0A338P679	Chaf1b	Chromatin assembly factor 1 subunit B	sp|Q9D0N7|CAF1B_MOUSE Chromatin assembly factor 1 subunit B OS=Mus musculus OX=10090 GN=Chaf1b PE=1 SV=1	22.809	20.4834	-2.32567	1.54389	0.0285833	0.71821	26	26	23.4863	24.9397	19.9329	23.0551	22.6312	19.7933	21.6904	20.9366	19.5132
A0A1B0GSX7;Q6PFD9;B2RQL0;A0A140T8J8;A0A1B0GRB5;A0A1B0GRA7;A0A1B0GS62	Nup98	Nuclear pore complex protein Nup98-Nup96;Nuclear pore complex protein Nup98;Nuclear pore complex protein Nup96	tr|A0A1B0GSX7|A0A1B0GSX7_MOUSE Nuclear pore complex protein Nup98-Nup96 OS=Mus musculus OX=10090 GN=Nup98 PE=1 SV=1;sp|Q6PFD9|NUP98_MOUSE Nuclear pore complex protein Nup98-Nup96 OS=Mus musculus OX=10090 GN=Nup98 PE=1 SV=2;tr|B2RQL0|B2RQL0_MOUSE Nuclear po	18.5604	22.0257	3.46534	1.54331	0.0286212	0.71821	79	79	17.7373	17.533	20.7861	18.1851		23.6456	18.8095	25.1089	20.539
Q8K0V4;A0A0U1RNN8;F6YBV1;F6UAW9	Cnot3	CCR4-NOT transcription complex subunit 3	sp|Q8K0V4|CNOT3_MOUSE CCR4-NOT transcription complex subunit 3 OS=Mus musculus OX=10090 GN=Cnot3 PE=1 SV=1	20.241	15.3892	-4.85182	1.53179	0.0293904	0.71821	12	12				20.241				15.3892
A0A0R4J098;O88291;D3YXQ7;O88291-2;D6RG92;O88291-3	Znf326;Zfp326	DBIRD complex subunit ZNF326	tr|A0A0R4J098|A0A0R4J098_MOUSE Zinc finger protein 326 OS=Mus musculus OX=10090 GN=Zfp326 PE=1 SV=1;sp|O88291|ZN326_MOUSE DBIRD complex subunit ZNF326 OS=Mus musculus OX=10090 GN=Znf326 PE=1 SV=1;tr|D3YXQ7|D3YXQ7_MOUSE Zinc finger protein 326 (Fragment) OS	17.9706	20.3504	2.37978	1.52596	0.0297876	0.71821	24	24	18.3326		17.6087			20.4844		20.2164
A0A286YDT3;E9Q5C9;A0A286YDV7;E9Q5C9-2	Nolc1		tr|A0A286YDT3|A0A286YDT3_MOUSE Nucleolar and coiled-body phosphoprotein 1 OS=Mus musculus OX=10090 GN=Nolc1 PE=1 SV=1;sp|E9Q5C9|NOLC1_MOUSE Nucleolar and coiled-body phosphoprotein 1 OS=Mus musculus OX=10090 GN=Nolc1 PE=1 SV=1;tr|A0A286YDV7|A0A286YDV7_MOUS	21.5127	22.8369	1.32416	1.52372	0.0299419	0.71821	28	1	22.2578	22.5628	20.6213	20.8919	21.2297	22.4967	22.806	23.2234	21.925	23.7333
Q9Z1Q9;G3UY93;G3UZ22;G3UYW2;G3UZX1	Vars	Valine--tRNA ligase	sp|Q9Z1Q9|SYVC_MOUSE Valine--tRNA ligase OS=Mus musculus OX=10090 GN=Vars PE=1 SV=1;tr|G3UY93|G3UY93_MOUSE Valine--tRNA ligase (Fragment) OS=Mus musculus OX=10090 GN=Vars PE=1 SV=1	21.8905	20.7042	-1.1863	1.52233	0.0300381	0.71821	70	70	22.2697	21.3867	21.84	22.4219	21.534	21.3542	19.5757	20.6959	21.4747	20.4203
Q6ZWZ4;P47964	Rpl36	60S ribosomal protein L36	tr|Q6ZWZ4|Q6ZWZ4_MOUSE 60S ribosomal protein L36 OS=Mus musculus OX=10090 GN=Rpl36 PE=1 SV=1	23.8626	21.3342	-2.52844	1.5221	0.0300538	0.71821	7	7	23.1948	24.8318	22.5524	24.8714		22.9571		19.4067	21.6387
Q6P542;G3V012	Abcf1	ATP-binding cassette sub-family F member 1	sp|Q6P542|ABCF1_MOUSE ATP-binding cassette sub-family F member 1 OS=Mus musculus OX=10090 GN=Abcf1 PE=1 SV=1	17.5374	14.0245	-3.51287	1.51501	0.0305484	0.71821	34	34	18.0435		17.0313					14.0245
Q9QWF0;A0A3B2WD19	Chaf1a	Chromatin assembly factor 1 subunit A	sp|Q9QWF0|CAF1A_MOUSE Chromatin assembly factor 1 subunit A OS=Mus musculus OX=10090 GN=Chaf1a PE=1 SV=1	22.4597	19.6943	-2.76548	1.51229	0.0307402	0.71821	30	30	23.2188	23.8671	19.5374	22.3786	23.2968	17.7624		21.2493	20.0711
P33610	Prim2	DNA primase large subunit	sp|P33610|PRI2_MOUSE DNA primase large subunit OS=Mus musculus OX=10090 GN=Prim2 PE=1 SV=1	21.9787	20.2541	-1.72467	1.51171	0.0307814	0.71821	24	24	22.738	22.0333	21.2097	21.5691	22.3436	20.0343	18.458	21.9867	20.5372
A0A2R8VHH1;Q99P88	Nup155	Nuclear pore complex protein Nup155	tr|A0A2R8VHH1|A0A2R8VHH1_MOUSE Nuclear pore complex protein Nup155 OS=Mus musculus OX=10090 GN=Nup155 PE=1 SV=1;sp|Q99P88|NU155_MOUSE Nuclear pore complex protein Nup155 OS=Mus musculus OX=10090 GN=Nup155 PE=1 SV=1	19.3948	21.8017	2.40688	1.51035	0.0308783	0.71821	61	61	19.8614	18.6204	19.7564	19.341		22.6255	21.8976	23.9255	22.2603	18.2994
P46664	Adss	Adenylosuccinate synthetase isozyme 2	sp|P46664|PURA2_MOUSE Adenylosuccinate synthetase isozyme 2 OS=Mus musculus OX=10090 GN=Adss PE=1 SV=2	15.245	18.101	2.85603	1.50668	0.0311399	0.71821	19	17	16.8142	14.728	14.1928			17.267		18.9351
P67778;Q5SQG5	Phb	Prohibitin	sp|P67778|PHB_MOUSE Prohibitin OS=Mus musculus OX=10090 GN=Phb PE=1 SV=1;tr|Q5SQG5|Q5SQG5_MOUSE Prohibitin (Fragment) OS=Mus musculus OX=10090 GN=Phb PE=1 SV=1	22.2744	20.9362	-1.33817	1.49997	0.0316251	0.71821	21	21	21.7511	22.5475	23.0065	22.1616	21.905	21.5803	21.0334	19.6547	21.4763
Q9D753;D3YYN3;F6SGT4	Exosc8	Exosome complex component RRP43	sp|Q9D753|EXOS8_MOUSE Exosome complex component RRP43 OS=Mus musculus OX=10090 GN=Exosc8 PE=1 SV=1	16.739	19.7546	3.01556	1.49498	0.0319901	0.71821	11	11			16.739			18.8928		19.9093	20.4616
Q80Y19;A2AL19;A2AL18	Arhgap11a	Rho GTPase-activating protein 11A	sp|Q80Y19|RHGBA_MOUSE Rho GTPase-activating protein 11A OS=Mus musculus OX=10090 GN=Arhgap11a PE=1 SV=2;tr|A2AL19|A2AL19_MOUSE Rho GTPase-activating protein 11A OS=Mus musculus OX=10090 GN=Arhgap11a PE=1 SV=1;tr|A2AL18|A2AL18_MOUSE Rho GTPase-activating pr	21.6895	16.979	-4.71051	1.49424	0.032045	0.71821	17	17		21.6895						16.979
Q8K224;A2BH46;E9Q498	Nat10	N-acetyltransferase 10	sp|Q8K224|NAT10_MOUSE RNA cytidine acetyltransferase OS=Mus musculus OX=10090 GN=Nat10 PE=1 SV=1	17.0822	20.8401	3.75789	1.48225	0.0329423	0.71821	56	56	19.0097	18.6055	13.6315			19.6654		21.8938	20.961
O55222;D3YZA5;A0A1B0GRF6;A0A1B0GR42	Ilk	Integrin-linked protein kinase	sp|O55222|ILK_MOUSE Integrin-linked protein kinase OS=Mus musculus OX=10090 GN=Ilk PE=1 SV=2;tr|D3YZA5|D3YZA5_MOUSE Integrin-linked protein kinase (Fragment) OS=Mus musculus OX=10090 GN=Ilk PE=1 SV=2	19.5406	20.9909	1.45028	1.47621	0.0334033	0.71821	26	26	20.2943	19.8766	19.8003	19.2036	18.5283	19.7306	21.6062	20.7018	21.9251
A0A3B2WBH9;A0A3B2WCN9;A0A3B2W7V8;Q9Z0U1;A0A494B9E6	Tjp2	Tight junction protein ZO-2	tr|A0A3B2WBH9|A0A3B2WBH9_MOUSE Tight junction protein ZO-2 OS=Mus musculus OX=10090 GN=Tjp2 PE=1 SV=1;tr|A0A3B2WCN9|A0A3B2WCN9_MOUSE Tight junction protein 2, isoform CRA_c OS=Mus musculus OX=10090 GN=Tjp2 PE=1 SV=1;tr|A0A3B2W7V8|A0A3B2W7V8_MOUSE Tight jun	21.2963	16.6531	-4.6432	1.47611	0.0334112	0.71821	22	21	21.2963							16.6531
P25085-2;P25085;A0A0A6YVU4	Il1rn	Interleukin-1 receptor antagonist protein	sp|P25085-2|IL1RA_MOUSE Isoform 2 of Interleukin-1 receptor antagonist protein OS=Mus musculus OX=10090 GN=Il1rn;sp|P25085|IL1RA_MOUSE Interleukin-1 receptor antagonist protein OS=Mus musculus OX=10090 GN=Il1rn PE=2 SV=1	22.6679	18.7154	-3.9525	1.4743	0.0335504	0.71821	7	1	20.8561			23.4957	23.6519			18.7154
Q64674	Srm	Spermidine synthase	sp|Q64674|SPEE_MOUSE Spermidine synthase OS=Mus musculus OX=10090 GN=Srm PE=1 SV=1	16.207	19.4888	3.28183	1.47382	0.033588	0.71821	21	21	14.7891	17.6249				19.8324		19.1452
Q9D287;D6RGA5;D6RHR7	Bcas2	Pre-mRNA-splicing factor SPF27	sp|Q9D287|SPF27_MOUSE Pre-mRNA-splicing factor SPF27 OS=Mus musculus OX=10090 GN=Bcas2 PE=1 SV=1	19.174	21.8047	2.63065	1.4738	0.0335895	0.71821	14	14	18.3214		20.0267			21.8996		21.7098
Q8BZI0-2	Afap1l1	Actin filament-associated protein 1-like 1	sp|Q8BZI0-2|AF1L1_MOUSE Isoform 2 of Actin filament-associated protein 1-like 1 OS=Mus musculus OX=10090 GN=Afap1l1	21.9343	25.8398	3.90554	1.46926	0.0339419	0.71821	1	1			20.9862	22.8823			25.8398
P99026	Psmb4	Proteasome subunit beta type-4	sp|P99026|PSB4_MOUSE Proteasome subunit beta type-4 OS=Mus musculus OX=10090 GN=Psmb4 PE=1 SV=1	21.1332	19.1416	-1.99166	1.46774	0.0340612	0.71821	10	10	21.1044	20.5947	21.1773	21.6566		20.9615		18.5674	17.8958
Q64442	Sord	Sorbitol dehydrogenase	sp|Q64442|DHSO_MOUSE Sorbitol dehydrogenase OS=Mus musculus OX=10090 GN=Sord PE=1 SV=3	18.6398	15.4297	-3.2101	1.4632	0.0344188	0.71821	13	13	18.6398					15.6522		15.2072
O08579;I7HJS1;Q3THM8;B7FAU5;D6RFS0	Emd	Emerin	sp|O08579|EMD_MOUSE Emerin OS=Mus musculus OX=10090 GN=Emd PE=1 SV=1;tr|I7HJS1|I7HJS1_MOUSE Emerin OS=Mus musculus OX=10090 GN=Emd PE=1 SV=1;tr|Q3THM8|Q3THM8_MOUSE Emerin OS=Mus musculus OX=10090 GN=Emd PE=1 SV=1;tr|B7FAU5|B7FAU5_MOUSE Emerin OS=Mus muscul	21.6618	23.223	1.56122	1.46287	0.0344449	0.71821	22	22	21.7648	20.8595	22.1273	21.8955		23.8364	23.5901	24.6293	22.1105	21.9488
O88811;O88811-2;B0R0N7	Stam2	Signal transducing adapter molecule 2	sp|O88811|STAM2_MOUSE Signal transducing adapter molecule 2 OS=Mus musculus OX=10090 GN=Stam2 PE=1 SV=1;sp|O88811-2|STAM2_MOUSE Isoform 2 of Signal transducing adapter molecule 2 OS=Mus musculus OX=10090 GN=Stam2	20.3622	17.1204	-3.24179	1.46103	0.0345918	0.71821	25	23	19.4261	21.5865	20.074			18.844		15.3968
Q61335	Bcap31	B-cell receptor-associated protein 31	sp|Q61335|BAP31_MOUSE B-cell receptor-associated protein 31 OS=Mus musculus OX=10090 GN=Bcap31 PE=1 SV=4	22.4293	21.3564	-1.07282	1.448	0.035645	0.71821	14	14	21.8656	22.3248	22.317	23.0107	22.6281	21.7008	21.2204	21.6373	20.8673
Q9WUK4	Rfc2	Replication factor C subunit 2	sp|Q9WUK4|RFC2_MOUSE Replication factor C subunit 2 OS=Mus musculus OX=10090 GN=Rfc2 PE=1 SV=1	23.1195	21.4429	-1.67661	1.43852	0.0364321	0.71821	17	17	23.1211	23.4115	21.6164	23.5711	23.8774	20.8147		22.5859	20.928
Q9ER72;Q9ER72-2;A0A140LII7;A0A140LIB6	Cars	Cysteine--tRNA ligase, cytoplasmic	sp|Q9ER72|SYCC_MOUSE Cysteine--tRNA ligase, cytoplasmic OS=Mus musculus OX=10090 GN=Cars PE=1 SV=2;sp|Q9ER72-2|SYCC_MOUSE Isoform 2 of Cysteine--tRNA ligase, cytoplasmic OS=Mus musculus OX=10090 GN=Cars	19.559	17.5739	-1.98514	1.43774	0.0364971	0.71821	44	44	20.0083	19.159	19.5098			18.9385		16.4665		17.3166
Q9WUK2;Q9WUK2-2	Eif4h	Eukaryotic translation initiation factor 4H	sp|Q9WUK2|IF4H_MOUSE Eukaryotic translation initiation factor 4H OS=Mus musculus OX=10090 GN=Eif4h PE=1 SV=3;sp|Q9WUK2-2|IF4H_MOUSE Isoform Short of Eukaryotic translation initiation factor 4H OS=Mus musculus OX=10090 GN=Eif4h	23.0936	22.0343	-1.05933	1.43581	0.0366597	0.71821	15	15	23.4478	22.9562	23.0495	22.9943	23.0204	22.7073	21.4879	22.285	21.657
Q9CWV1-2;Q9CWV1	Mcm8	DNA helicase MCM8	sp|Q9CWV1-2|MCM8_MOUSE Isoform 2 of DNA helicase MCM8 OS=Mus musculus OX=10090 GN=Mcm8;sp|Q9CWV1|MCM8_MOUSE DNA helicase MCM8 OS=Mus musculus OX=10090 GN=Mcm8 PE=1 SV=3	24.3315	19.845	-4.48651	1.43328	0.0368742	0.71821	7	7				24.3315				19.845
Q811S7;Q811S7-2	Ubp1	Upstream-binding protein 1	sp|Q811S7|UBIP1_MOUSE Upstream-binding protein 1 OS=Mus musculus OX=10090 GN=Ubp1 PE=1 SV=1;sp|Q811S7-2|UBIP1_MOUSE Isoform 2 of Upstream-binding protein 1 OS=Mus musculus OX=10090 GN=Ubp1	22.0053	19.3774	-2.62793	1.4257	0.0375232	0.71821	13	12				22.1078	21.9028	18.4801		18.5162	21.1358
Q7TPV4	Mybbp1a	Myb-binding protein 1A	sp|Q7TPV4|MBB1A_MOUSE Myb-binding protein 1A OS=Mus musculus OX=10090 GN=Mybbp1a PE=1 SV=2	22.578	23.6063	1.02822	1.42446	0.0376305	0.71821	73	73	23.0953	22.6797	21.8542	22.5273	22.7338	23.6437	22.9988	24.3614	23.1432	23.8842
E9QKH0;Q80TV8;A0A087WQ31	Clasp1	CLIP-associating protein 1	tr|E9QKH0|E9QKH0_MOUSE CLIP-associating protein 1 OS=Mus musculus OX=10090 GN=Clasp1 PE=1 SV=1;sp|Q80TV8|CLAP1_MOUSE CLIP-associating protein 1 OS=Mus musculus OX=10090 GN=Clasp1 PE=1 SV=2;tr|A0A087WQ31|A0A087WQ31_MOUSE CLIP-associating protein 1 OS=Mus mu	14.0631	16.8471	2.78404	1.42351	0.0377125	0.71821	61	1	15.1122		13.014			16.4909		17.2033
P55264;A0A286YCD7;A0A286YCN3	Adk	Adenosine kinase	sp|P55264|ADK_MOUSE Adenosine kinase OS=Mus musculus OX=10090 GN=Adk PE=1 SV=2;tr|A0A286YCD7|A0A286YCD7_MOUSE Adenosine kinase (Fragment) OS=Mus musculus OX=10090 GN=Adk PE=1 SV=1	19.2008	16.9166	-2.28421	1.42206	0.0378387	0.71821	17	3		18.838	19.5637			16.5686		17.2647
P70288;A0A0R4J008;Q8BQ10	Hdac2	Histone deacetylase 2	sp|P70288|HDAC2_MOUSE Histone deacetylase 2 OS=Mus musculus OX=10090 GN=Hdac2 PE=1 SV=1;tr|A0A0R4J008|A0A0R4J008_MOUSE Histone deacetylase OS=Mus musculus OX=10090 GN=Hdac2 PE=1 SV=1;tr|Q8BQ10|Q8BQ10_MOUSE Histone deacetylase 2 OS=Mus musculus OX=10090 GN=	20.7188	22.0681	1.34937	1.415	0.0384593	0.71821	16	16	20.3023	20.3008	20.2387	21.9554	20.7966	21.0532	22.734	21.7218	22.7636
Q9DBD5;Q9D4T3	Pelp1	Proline-, glutamic acid- and leucine-rich protein 1	sp|Q9DBD5|PELP1_MOUSE Proline-, glutamic acid- and leucine-rich protein 1 OS=Mus musculus OX=10090 GN=Pelp1 PE=1 SV=2	17.4352	20.9852	3.55003	1.41375	0.0385702	0.71821	26	26	15.7522		19.1183			20.4082		21.5623
P84104;P84104-2;A2A4X6	Srsf3;Gm12355	Serine/arginine-rich splicing factor 3	sp|P84104|SRSF3_MOUSE Serine/arginine-rich splicing factor 3 OS=Mus musculus OX=10090 GN=Srsf3 PE=1 SV=1;sp|P84104-2|SRSF3_MOUSE Isoform Short of Serine/arginine-rich splicing factor 3 OS=Mus musculus OX=10090 GN=Srsf3;tr|A2A4X6|A2A4X6_MOUSE MCG21910 OS=Mu	23.5027	24.7308	1.22811	1.41215	0.0387126	0.71821	11	10	23.7769	22.9153	25.1071	22.7891	22.9253	25.295	24.5011	24.9992	24.212	24.6469
Q3U9G9;A0A0A6YXT6;A0A0A6YW01;A0A0A6YXW3;A0A0A6YY12;A0A0A6YWS3	Lbr	Lamin-B receptor	sp|Q3U9G9|LBR_MOUSE Delta(14)-sterol reductase OS=Mus musculus OX=10090 GN=Lbr PE=1 SV=2	21.8349	23.4285	1.59365	1.41044	0.038865	0.71821	24	24	22.4731	22.1468	21.4403	22.2418	20.8724	23.2479	24.7262	24.8249	23.0485	21.2952
E9QN70;P02469	Lamb1	Laminin subunit beta-1	tr|E9QN70|E9QN70_MOUSE Laminin subunit beta-1 OS=Mus musculus OX=10090 GN=Lamb1 PE=1 SV=1;sp|P02469|LAMB1_MOUSE Laminin subunit beta-1 OS=Mus musculus OX=10090 GN=Lamb1 PE=1 SV=3	17.2266	19.0035	1.77697	1.40996	0.0389084	0.71821	69	68	18.8303		16.4983	16.3009	17.2768	17.7706	19.5688	17.8767	19.1079	20.6937
O54988-2;O54988	Slk	STE20-like serine/threonine-protein kinase	sp|O54988-2|SLK_MOUSE Isoform 2 of STE20-like serine/threonine-protein kinase OS=Mus musculus OX=10090 GN=Slk;sp|O54988|SLK_MOUSE STE20-like serine/threonine-protein kinase OS=Mus musculus OX=10090 GN=Slk PE=1 SV=2	19.5058	17.1596	-2.34613	1.40956	0.0389441	0.71821	58	56	19.804	19.3119	19.4014			18.9931	17.1023	15.3835
Q9QYS9-8;Q9QYS9-4;Q9QYS9-3;Q9QYS9-2;Q9QYS9;Q9QYS9-7;Q9QYS9-6;Q9QYS9-5;A0A3B2WCH2	Qki	Protein quaking	sp|Q9QYS9-8|QKI_MOUSE Isoform 8 of Protein quaking OS=Mus musculus OX=10090 GN=Qki;sp|Q9QYS9-4|QKI_MOUSE Isoform 4 of Protein quaking OS=Mus musculus OX=10090 GN=Qki;sp|Q9QYS9-3|QKI_MOUSE Isoform 3 of Protein quaking OS=Mus musculus OX=10090 GN=Qki;sp|Q9QY	20.4682	22.4563	1.98806	1.40892	0.0390016	0.71821	19	19	20.9267		22.8404	18.9662	19.1394	23.1201	20.8132	22.8419	22.6423	22.8638
F8WJD4;Q80X82;S4R2Q3;D3Z2M2;F6UJ99	Sympk	Symplekin	tr|F8WJD4|F8WJD4_MOUSE Symplekin OS=Mus musculus OX=10090 GN=Sympk PE=1 SV=1;sp|Q80X82|SYMPK_MOUSE Symplekin OS=Mus musculus OX=10090 GN=Sympk PE=1 SV=1	18.1249	21.1102	2.98531	1.40535	0.0393234	0.71821	59	59	18.303	15.5179	19.5435	19.1351		20.2896		21.9308
Q06180;Q06180-2;D3Z6W2	Ptpn2	Tyrosine-protein phosphatase non-receptor type 2;Tyrosine-protein phosphatase non-receptor type	sp|Q06180|PTN2_MOUSE Tyrosine-protein phosphatase non-receptor type 2 OS=Mus musculus OX=10090 GN=Ptpn2 PE=1 SV=2;sp|Q06180-2|PTN2_MOUSE Isoform 2 of Tyrosine-protein phosphatase non-receptor type 2 OS=Mus musculus OX=10090 GN=Ptpn2;tr|D3Z6W2|D3Z6W2_MOUSE	20.6321	16.2484	-4.3837	1.4047	0.0393824	0.71821	17	17		20.6321						16.2484
P53996-3;P53996-2;A0A0N4SVS6	Cnbp	Cellular nucleic acid-binding protein	sp|P53996-3|CNBP_MOUSE Isoform 3 of Cellular nucleic acid-binding protein OS=Mus musculus OX=10090 GN=Cnbp;sp|P53996-2|CNBP_MOUSE Isoform 2 of Cellular nucleic acid-binding protein OS=Mus musculus OX=10090 GN=Cnbp;tr|A0A0N4SVS6|A0A0N4SVS6_MOUSE Cellular nu	19.8413	21.3073	1.46601	1.39861	0.0399382	0.71821	11	1			19.9315	19.7189	19.8735	20.5919	22.4301	20.9586		21.2488
P54923	Adprh	[Protein ADP-ribosylarginine] hydrolase	sp|P54923|ADPRH_MOUSE [Protein ADP-ribosylarginine] hydrolase OS=Mus musculus OX=10090 GN=Adprh PE=1 SV=1	17.1061	19.2628	2.15675	1.39838	0.0399598	0.71821	17	17	16.9047	16.5419	17.9107	17.067		17.9943		20.5313
Q8VDP4	Ccar2	Cell cycle and apoptosis regulator protein 2	sp|Q8VDP4|CCAR2_MOUSE Cell cycle and apoptosis regulator protein 2 OS=Mus musculus OX=10090 GN=Ccar2 PE=1 SV=2	18.9984	21.0957	2.09721	1.39829	0.0399682	0.71821	51	51	18.9466	18.8054	21.253	18.5977	17.3895	21.6213		21.9062	19.7594
Q8CB77	Tceb3	Transcription elongation factor B polypeptide 3	sp|Q8CB77|ELOA1_MOUSE Elongin-A OS=Mus musculus OX=10090 GN=Eloa PE=1 SV=3	22.7395	20.9849	-1.75464	1.39809	0.0399863	0.71821	21	21		23.5245	21.7455	22.9485		21.6163	20.6531	20.6852
B1AV77;B1ATI0;P47740;A0A140LJF9	Aldh3a2	Aldehyde dehydrogenase;Fatty aldehyde dehydrogenase	tr|B1AV77|B1AV77_MOUSE Aldehyde dehydrogenase OS=Mus musculus OX=10090 GN=Aldh3a2 PE=1 SV=1;tr|B1ATI0|B1ATI0_MOUSE Aldehyde dehydrogenase OS=Mus musculus OX=10090 GN=Aldh3a2 PE=1 SV=1;sp|P47740|AL3A2_MOUSE Fatty aldehyde dehydrogenase OS=Mus musculus OX=10	19.0889	16.0433	-3.04559	1.39547	0.0402285	0.71821	21	19			19.0889			15.8567		16.2299
P97822;P97822-2;E9Q5H2;E9PZF5;E9Q0X5;E9Q2G1;A0A0G2JEK9;P97822-3	Anp32e	Acidic leucine-rich nuclear phosphoprotein 32 family member E	sp|P97822|AN32E_MOUSE Acidic leucine-rich nuclear phosphoprotein 32 family member E OS=Mus musculus OX=10090 GN=Anp32e PE=1 SV=2;sp|P97822-2|AN32E_MOUSE Isoform 2 of Acidic leucine-rich nuclear phosphoprotein 32 family member E OS=Mus musculus OX=10090 GN=	22.3221	24.0698	1.74774	1.39257	0.0404973	0.71821	11	11	23.6391	22.474	23.0428	20.5408	21.9137	23.3752	24.4193	24.415
Q5SUT0;Q5SUS9;Q61545;Q5SUS8	Ewsr1	RNA-binding protein EWS	tr|Q5SUT0|Q5SUT0_MOUSE RNA-binding protein EWS OS=Mus musculus OX=10090 GN=Ewsr1 PE=1 SV=1;tr|Q5SUS9|Q5SUS9_MOUSE RNA-binding protein EWS OS=Mus musculus OX=10090 GN=Ewsr1 PE=1 SV=1;sp|Q61545|EWS_MOUSE RNA-binding protein EWS OS=Mus musculus OX=10090 GN=Ew	22.8429	23.914	1.07104	1.38915	0.0408174	0.71821	11	11	22.8251	22.0078	23.7197	22.7972	22.8647	23.9524		23.8704	23.8707	23.9622
P70677	Casp3	Caspase-3;Caspase-3 subunit p17;Caspase-3 subunit p12	sp|P70677|CASP3_MOUSE Caspase-3 OS=Mus musculus OX=10090 GN=Casp3 PE=1 SV=1	16.5996	18.6179	2.01831	1.38697	0.0410234	0.71821	14	10	16.9521		16.2471			17.8876	18.4863	19.4799
O89112;B2KGR2	Lancl1	LanC-like protein 1	sp|O89112|LANC1_MOUSE Glutathione S-transferase LANCL1 OS=Mus musculus OX=10090 GN=Lancl1 PE=1 SV=1;tr|B2KGR2|B2KGR2_MOUSE Glutathione S-transferase LANCL1 (Fragment) OS=Mus musculus OX=10090 GN=Lancl1 PE=1 SV=1	16.7596	19.3299	2.57038	1.38229	0.041468	0.71821	13	13	16.7061		16.813			20.2932		18.3667
Q91VH6;A0A3F2YNL8;A0A3B2W7C9;A0A3B2W4I2;A0A3B2WCC1;A0A3B2W4G7	Memo1	Protein MEMO1	sp|Q91VH6|MEMO1_MOUSE Protein MEMO1 OS=Mus musculus OX=10090 GN=Memo1 PE=1 SV=1;tr|A0A3F2YNL8|A0A3F2YNL8_MOUSE Protein MEMO1 OS=Mus musculus OX=10090 GN=Memo1 PE=1 SV=1;tr|A0A3B2W7C9|A0A3B2W7C9_MOUSE Protein MEMO1 OS=Mus musculus OX=10090 GN=Memo1 PE=1 SV=	16.6396	19.4601	2.82046	1.37889	0.0417934	0.71821	18	18	17.8482		15.431			19.2722		19.6479
B9EJ54;A0A0J9YUD5;E9Q880	Nup205		tr|B9EJ54|B9EJ54_MOUSE MCG21756, isoform CRA_b OS=Mus musculus OX=10090 GN=Nup205 PE=1 SV=1;tr|A0A0J9YUD5|A0A0J9YUD5_MOUSE Nucleoporin 205 OS=Mus musculus OX=10090 GN=Nup205 PE=1 SV=1	18.1459	21.207	3.06114	1.37677	0.0419978	0.71821	88	88	19.7911	15.3518	20.6043	18.6763	16.3059	22.4046		24.0313	19.5528	18.8394
F8VQL9;E9Q9V3;F6Z4B2	Ncor2		tr|F8VQL9|F8VQL9_MOUSE Nuclear receptor corepressor 2 OS=Mus musculus OX=10090 GN=Ncor2 PE=1 SV=1;tr|E9Q9V3|E9Q9V3_MOUSE Nuclear receptor corepressor 2 OS=Mus musculus OX=10090 GN=Ncor2 PE=1 SV=1;tr|F6Z4B2|F6Z4B2_MOUSE Nuclear receptor corepressor 2 (Fragm	17.7711	19.8694	2.09834	1.375	0.0421697	0.71821	72	NA	17.6425	18.2379	18.2222	17.5176	17.2352	21.1232	17.0419	21.9648	21.369	17.8482
Q640M1;Q640M1-2;Q6EJB6;E9Q9S3	Utp14a	U3 small nucleolar RNA-associated protein 14 homolog A	sp|Q640M1|UT14A_MOUSE U3 small nucleolar RNA-associated protein 14 homolog A OS=Mus musculus OX=10090 GN=Utp14a PE=1 SV=1	15.7716	19.4929	3.72133	1.37294	0.0423706	0.71821	33	33			15.7716			18.4864		20.4994
A0A338P6S8;Q59IW5;Q59IW9;Q59IW7;Q59IW6;E9Q8E3;A0A338P6W9	Abi3bp		tr|A0A338P6S8|A0A338P6S8_MOUSE ABI gene family, member 3 (NESH)-binding protein OS=Mus musculus OX=10090 GN=Abi3bp PE=1 SV=1;tr|Q59IW5|Q59IW5_MOUSE ABI gene family, member 3 (NESH)-binding protein OS=Mus musculus OX=10090 GN=Abi3bp PE=1 SV=1;tr|Q59IW9|Q59I	18.9939	15.4373	-3.55657	1.36805	0.0428495	0.71821	38	38			18.9939			14.5481		16.3265
Q9D2L9;D3YYD2	Fam111a	Protein FAM111A	sp|Q9D2L9|F111A_MOUSE Protein FAM111A OS=Mus musculus OX=10090 GN=Fam111a PE=2 SV=1;tr|D3YYD2|D3YYD2_MOUSE Protein FAM111A OS=Mus musculus OX=10090 GN=Fam111a PE=1 SV=1	25.588	23.4454	-2.14255	1.36616	0.0430366	0.71821	32	32	26.8974	26.6519	22.6858	25.3387	26.3658	22.6856	25.4378	24.9028	22.3841	21.8166
Q9CYH6	Rrs1	Ribosome biogenesis regulatory protein homolog	sp|Q9CYH6|RRS1_MOUSE Ribosome biogenesis regulatory protein homolog OS=Mus musculus OX=10090 GN=Rrs1 PE=1 SV=1	19.4578	21.2003	1.74258	1.36609	0.0430439	0.71821	20	20	18.3804	18.88	17.826	20.6856	21.5167	21.5528	21.1478	20.9852	21.1156
B1ASU9;O55047;O55047-2;B7ZC85;F6XSD0;B7ZC84;D6RHM1	Tlk2	Serine/threonine-protein kinase tousled-like 2	tr|B1ASU9|B1ASU9_MOUSE Serine/threonine-protein kinase tousled-like 2 OS=Mus musculus OX=10090 GN=Tlk2 PE=1 SV=1;sp|O55047|TLK2_MOUSE Serine/threonine-protein kinase tousled-like 2 OS=Mus musculus OX=10090 GN=Tlk2 PE=1 SV=2;sp|O55047-2|TLK2_MOUSE Isoform 2	20.921	17.531	-3.39008	1.36464	0.0431873	0.71821	19	6	20.167	21.675						17.531
Q80WQ2;A0A1D5RLY2;A0A1D5RLN5	Vac14	Protein VAC14 homolog	sp|Q80WQ2|VAC14_MOUSE Protein VAC14 homolog OS=Mus musculus OX=10090 GN=Vac14 PE=1 SV=1;tr|A0A1D5RLY2|A0A1D5RLY2_MOUSE Protein VAC14 homolog OS=Mus musculus OX=10090 GN=Vac14 PE=1 SV=1	17.4906	14.5379	-2.95267	1.36066	0.0435851	0.718669	32	32	17.4906					14.4146		14.6612
P54276;A0A3Q4EGF1	Msh6	DNA mismatch repair protein Msh6	sp|P54276|MSH6_MOUSE DNA mismatch repair protein Msh6 OS=Mus musculus OX=10090 GN=Msh6 PE=1 SV=3	23.2193	21.1704	-2.04887	1.35846	0.0438068	0.718669	64	64	23.8592	24.0715	21.037	23.1795	23.9493	21.2386	18.8724	23.0774	21.4933
P13864;P13864-2	Dnmt1	DNA (cytosine-5)-methyltransferase 1	sp|P13864|DNMT1_MOUSE DNA (cytosine-5)-methyltransferase 1 OS=Mus musculus OX=10090 GN=Dnmt1 PE=1 SV=5;sp|P13864-2|DNMT1_MOUSE Isoform 2 of DNA (cytosine-5)-methyltransferase 1 OS=Mus musculus OX=10090 GN=Dnmt1	25.3808	23.9318	-1.44907	1.35244	0.0444178	0.721869	94	11	26.0239	26.3054	23.3358	25.4282	25.8108	23.5462	24.7978	24.8517	23.5019	22.9612
Q8R480;Z4YLV0;Z4YM95	Nup85	Nuclear pore complex protein Nup85	sp|Q8R480|NUP85_MOUSE Nuclear pore complex protein Nup85 OS=Mus musculus OX=10090 GN=Nup85 PE=1 SV=1	20.0749	22.5287	2.45379	1.3507	0.0445965	0.721869	28	28	20.1849	20.8918	19.1479			21.3475		23.7098
Q8R5J9	Arl6ip5	PRA1 family protein 3	sp|Q8R5J9|PRAF3_MOUSE PRA1 family protein 3 OS=Mus musculus OX=10090 GN=Arl6ip5 PE=1 SV=2	17.4077	19.788	2.38026	1.33817	0.0459015	0.724934	6	6			17.4077			19.9889		19.9016	19.4734
Q3URD3-2;Q3URD3;H7BX64;D3Z7V3;F8WIH0;F6YCM8;Q3URD3-5;F6UV57;Q3URD3-4;Q3URD3-3;F6WY34	Slmap	Sarcolemmal membrane-associated protein	sp|Q3URD3-2|SLMAP_MOUSE Isoform 2 of Sarcolemmal membrane-associated protein OS=Mus musculus OX=10090 GN=Slmap;sp|Q3URD3|SLMAP_MOUSE Sarcolemmal membrane-associated protein OS=Mus musculus OX=10090 GN=Slmap PE=1 SV=2;tr|H7BX64|H7BX64_MOUSE Sarcolemmal memb	17.3764	19.1572	1.78084	1.33788	0.0459329	0.724934	46	46	16.9314	17.3952	17.8025			19.5432		18.7712
E9Q5G3;A0A1L1SRP4	Kif23	Kinesin-like protein KIF23	sp|E9Q5G3|KIF23_MOUSE Kinesin-like protein KIF23 OS=Mus musculus OX=10090 GN=Kif23 PE=1 SV=1;tr|A0A1L1SRP4|A0A1L1SRP4_MOUSE Kinesin-like protein (Fragment) OS=Mus musculus OX=10090 GN=Kif23 PE=1 SV=1	20.5234	21.9618	1.43839	1.33303	0.0464483	0.724934	43	43	21.2198	21.7183	18.8394	19.4935	21.3459	21.1837	22.1031	23.079	21.4704	21.9726
A0A1W2P7Q6;Q9CRT8;A0A1W2P7V1	Xpot	Exportin-T	tr|A0A1W2P7Q6|A0A1W2P7Q6_MOUSE Exportin-T OS=Mus musculus OX=10090 GN=Xpot PE=1 SV=1;sp|Q9CRT8|XPOT_MOUSE Exportin-T OS=Mus musculus OX=10090 GN=Xpot PE=1 SV=3	16.6262	19.9099	3.28376	1.33096	0.0466705	0.724934	32	32	16.6262					19.1773		20.6426
J3QK52;Q9WV70;Q8BHX6	Noc2l	Nucleolar complex protein 2 homolog	tr|J3QK52|J3QK52_MOUSE Nucleolar complex protein 2 homolog OS=Mus musculus OX=10090 GN=Noc2l PE=1 SV=1;sp|Q9WV70|NOC2L_MOUSE Nucleolar complex protein 2 homolog OS=Mus musculus OX=10090 GN=Noc2l PE=1 SV=2;tr|Q8BHX6|Q8BHX6_MOUSE Nucleolar complex protein 2	17.2813	19.8213	2.54002	1.32927	0.0468522	0.724934	20	20	18.2583		16.3042			20.1552		19.4873
Q3U2G2;Q61316	Hspa4	Heat shock 70 kDa protein 4	tr|Q3U2G2|Q3U2G2_MOUSE Heat shock 70 kDa protein 4 OS=Mus musculus OX=10090 GN=Hspa4 PE=1 SV=1;sp|Q61316|HSP74_MOUSE Heat shock 70 kDa protein 4 OS=Mus musculus OX=10090 GN=Hspa4 PE=1 SV=1	20.7054	18.7443	-1.96103	1.32085	0.0477699	0.724934	58	55	20.8855	20.9468	20.448	20.8073	20.4394	20.7913	18.9378	20.8482	15.8596	17.2848
Q7TNC4-4;Q7TNC4;Q7TNC4-2;Q7TNC4-3;Q05CX5;E9Q715	Luc7l2	Putative RNA-binding protein Luc7-like 2	sp|Q7TNC4-4|LC7L2_MOUSE Isoform 4 of Putative RNA-binding protein Luc7-like 2 OS=Mus musculus OX=10090 GN=Luc7l2;sp|Q7TNC4|LC7L2_MOUSE Putative RNA-binding protein Luc7-like 2 OS=Mus musculus OX=10090 GN=Luc7l2 PE=1 SV=1;sp|Q7TNC4-2|LC7L2_MOUSE Isoform 2 o	21.6383	24.0757	2.43739	1.31493	0.0484247	0.724934	23	16	23.8637	23.4905	23.2775	18.702	18.8582	23.9201	23.7484	23.6801	23.1079	25.9221
Q91YE7-2;Q91YE7;S4R273;S4R1U7;A0A0A6YX44;S4R1V5;S4R184;S4R1N4;S4R2T4	Rbm5	RNA-binding protein 5	sp|Q91YE7-2|RBM5_MOUSE Isoform 2 of RNA-binding protein 5 OS=Mus musculus OX=10090 GN=Rbm5;sp|Q91YE7|RBM5_MOUSE RNA-binding protein 5 OS=Mus musculus OX=10090 GN=Rbm5 PE=1 SV=1	17.6195	20.604	2.98443	1.31359	0.0485747	0.724934	24	24		18.7886	16.4505			19.6743		21.5337
Q4FZC9;Q4FZC9-2	Syne3	Nesprin-3	sp|Q4FZC9|SYNE3_MOUSE Nesprin-3 OS=Mus musculus OX=10090 GN=Syne3 PE=1 SV=1;sp|Q4FZC9-2|SYNE3_MOUSE Isoform 2 of Nesprin-3 OS=Mus musculus OX=10090 GN=Syne3	18.1328	21.1912	3.05843	1.31277	0.0486666	0.724934	60	59	15.9112	18.6413	19.8459			22.7437		22.3919	21.6916	17.9376
P29595;A0A2I3BRG0	Nedd8	NEDD8	sp|P29595|NEDD8_MOUSE NEDD8 OS=Mus musculus OX=10090 GN=Nedd8 PE=1 SV=2	20.3951	18.6271	-1.768	1.30967	0.0490154	0.724934	4	4	20.227	21.0674	19.891			18.7706		18.4836
Q07417	Acads	Short-chain specific acyl-CoA dehydrogenase, mitochondrial	sp|Q07417|ACADS_MOUSE Short-chain specific acyl-CoA dehydrogenase, mitochondrial OS=Mus musculus OX=10090 GN=Acads PE=1 SV=2	15.3472	19.3904	4.0432	1.30728	0.0492861	0.724934	18	18			15.3472			19.3904
Q8C1D8;A0A1D5RLV0;A0A1D5RMB4;Q8C1D8-2;A0A1D5RLS6	Iws1	Protein IWS1 homolog	sp|Q8C1D8|IWS1_MOUSE Protein IWS1 homolog OS=Mus musculus OX=10090 GN=Iws1 PE=1 SV=1;tr|A0A1D5RLV0|A0A1D5RLV0_MOUSE Protein IWS1 homolog OS=Mus musculus OX=10090 GN=Iws1 PE=1 SV=1	17.445	19.5621	2.11713	1.30564	0.0494723	0.724934	20	20		17.6492	17.2407			19.0868		20.0374
O70400;S4R1V0	Pdlim1	PDZ and LIM domain protein 1	sp|O70400|PDLI1_MOUSE PDZ and LIM domain protein 1 OS=Mus musculus OX=10090 GN=Pdlim1 PE=1 SV=4;tr|S4R1V0|S4R1V0_MOUSE PDZ and LIM domain protein 1 (Fragment) OS=Mus musculus OX=10090 GN=Pdlim1 PE=1 SV=1	21.5269	22.8598	1.33285	1.30185	0.0499057	0.724934	23	23	22.6298	20.3381	21.6335	21.142	21.8912	22.0536	22.4836	22.882	24.0198
Q8CG47;E9Q2X6;Q3U763;A0A0A6YXY3	Smc4	Structural maintenance of chromosomes protein 4;Structural maintenance of chromosomes protein	sp|Q8CG47|SMC4_MOUSE Structural maintenance of chromosomes protein 4 OS=Mus musculus OX=10090 GN=Smc4 PE=1 SV=1;tr|E9Q2X6|E9Q2X6_MOUSE Structural maintenance of chromosomes protein OS=Mus musculus OX=10090 GN=Smc4 PE=1 SV=1	21.3652	22.4695	1.10431	1.30161	0.0499333	0.724934	61	61	22.0008	21.6314	20.7962	20.5553	21.8424	21.783	22.3066	23.1589	23.3303	21.7688
Q9CXW3;A0A0A6YY29	Cacybp	Calcyclin-binding protein	sp|Q9CXW3|CYBP_MOUSE Calcyclin-binding protein OS=Mus musculus OX=10090 GN=Cacybp PE=1 SV=1	21.1863	20.0678	-1.11854	1.29654	0.0505196	0.724934	21	21	21.2809	21.5312	20.8742	21.7377	20.5077	20.1439		20.0701		19.9893
P35700;B1AXW5;B1AXW6;B1AXW4	Prdx1	Peroxiredoxin-1	sp|P35700|PRDX1_MOUSE Peroxiredoxin-1 OS=Mus musculus OX=10090 GN=Prdx1 PE=1 SV=1;tr|B1AXW5|B1AXW5_MOUSE Peroxiredoxin-1 (Fragment) OS=Mus musculus OX=10090 GN=Prdx1 PE=1 SV=8;tr|B1AXW6|B1AXW6_MOUSE Peroxiredoxin-1 (Fragment) OS=Mus musculus OX=10090 GN=Pr	25.6234	24.5838	-1.03962	1.29403	0.0508129	0.724934	23	21	25.2721	25.9396	25.9998	25.5448	25.3607	25.6666	24.0497	24.4882	23.618	25.0965
Q9D666;Q9D666-3;Q9D666-4;Q9D666-5;Q9D666-2;F7BX07;Q3TSM1;D3Z3N5;D3Z5Q2;F6XYA0;D3Z1X3;D3Z0L7	Sun1	SUN domain-containing protein 1	sp|Q9D666|SUN1_MOUSE SUN domain-containing protein 1 OS=Mus musculus OX=10090 GN=Sun1 PE=1 SV=2;sp|Q9D666-3|SUN1_MOUSE Isoform 3 of SUN domain-containing protein 1 OS=Mus musculus OX=10090 GN=Sun1;sp|Q9D666-4|SUN1_MOUSE Isoform 4 of SUN domain-containing p	16.9276	20.4333	3.50571	1.29314	0.0509168	0.724934	45	23	17.8497	17.0866	15.8464			21.5463	19.3223	24.136	16.7287
Q91YH5;E9PYT3;Q91YH5-2;A0A494BAX8;A0A494BAU1;A0A494BAW9;A0A494B9P1	Atl3	Atlastin-3	sp|Q91YH5|ATLA3_MOUSE Atlastin-3 OS=Mus musculus OX=10090 GN=Atl3 PE=1 SV=1;tr|E9PYT3|E9PYT3_MOUSE Atlastin-3 OS=Mus musculus OX=10090 GN=Atl3 PE=1 SV=1;sp|Q91YH5-2|ATLA3_MOUSE Isoform 2 of Atlastin-3 OS=Mus musculus OX=10090 GN=Atl3;tr|A0A494BAX8|A0A494BA	15.8079	19.2953	3.48734	1.29234	0.0510111	0.724934	30	28	15.8022	15.8137				19.3948		21.8544	16.6366
P62071;A0A1B0GRT5	Rras2	Ras-related protein R-Ras2	sp|P62071|RRAS2_MOUSE Ras-related protein R-Ras2 OS=Mus musculus OX=10090 GN=Rras2 PE=1 SV=1;tr|A0A1B0GRT5|A0A1B0GRT5_MOUSE Ras-related protein R-Ras2 OS=Mus musculus OX=10090 GN=Rras2 PE=1 SV=1	20.0954	15.9891	-4.10635	1.28781	0.0515453	0.724934	14	12			20.0954			17.4308		14.5473
G5E825;A0A0R4J211;Q9CWR0;Q9CWR0-2;A0A1W2P6R9;A0A1Y7VNM7;A0A1W2P718;A0A1W2P7S3	Arhgef25	Rho guanine nucleotide exchange factor 25	tr|G5E825|G5E825_MOUSE DNA segment, Chr 10, ERATO Doi 610, expressed, isoform CRA_b OS=Mus musculus OX=10090 GN=Arhgef25 PE=1 SV=1;tr|A0A0R4J211|A0A0R4J211_MOUSE Rho guanine nucleotide exchange factor 25 OS=Mus musculus OX=10090 GN=Arhgef25 PE=1 SV=1;sp|Q9	19.9727	23.0814	3.10875	1.28771	0.0515575	0.724934	22	21	20.5589		19.3864			21.504	25.5686	22.1717
Q9CPX4;P29391;A0A1B0GR60;P49945;A0A1B0GRH4;A0A1Y7VNT9	Ftl1;Ftl2	Ferritin;Ferritin light chain 1;Ferritin light chain 2	tr|Q9CPX4|Q9CPX4_MOUSE Ferritin OS=Mus musculus OX=10090 GN=Ftl1 PE=1 SV=1;sp|P29391|FRIL1_MOUSE Ferritin light chain 1 OS=Mus musculus OX=10090 GN=Ftl1 PE=1 SV=2;tr|A0A1B0GR60|A0A1B0GR60_MOUSE Ferritin OS=Mus musculus OX=10090 GN=Ftl1 PE=1 SV=1;sp|P49945|	20.9095	17.1169	-3.79254	1.28644	0.0517078	0.724934	12	12		22.1424	19.6765			17.1169
Q924Z6-2;Q924Z6;F6WSY2;F6Z1I1;Q924Z6-3;F6YJ47;F7B8F0;F6XQN1;E9Q6V5;E9Q081;F6Y2I6	Xpo6	Exportin-6	sp|Q924Z6-2|XPO6_MOUSE Isoform 2 of Exportin-6 OS=Mus musculus OX=10090 GN=Xpo6;sp|Q924Z6|XPO6_MOUSE Exportin-6 OS=Mus musculus OX=10090 GN=Xpo6 PE=1 SV=2	20.3415	16.3851	-3.95645	1.28177	0.0522677	0.724934	24	24				20.3415				16.3851
Q9Z104;Q05DT2;F7AVN4;E9Q2W1	Hmg20b	SWI/SNF-related matrix-associated actin-dependent regulator of chromatin subfamily E member 1-related	sp|Q9Z104|HM20B_MOUSE SWI/SNF-related matrix-associated actin-dependent regulator of chromatin subfamily E member 1-related OS=Mus musculus OX=10090 GN=Hmg20b PE=1 SV=1;tr|Q05DT2|Q05DT2_MOUSE Hmg20b protein OS=Mus musculus OX=10090 GN=Hmg20b PE=1 SV=1;tr|F	20.313	17.5313	-2.78175	1.27996	0.0524851	0.724934	9	9		20.313				17.6699		17.3926
O88587-2;O88587;D3Z227	Comt	Catechol O-methyltransferase	sp|O88587-2|COMT_MOUSE Isoform Soluble of Catechol O-methyltransferase OS=Mus musculus OX=10090 GN=Comt;sp|O88587|COMT_MOUSE Catechol O-methyltransferase OS=Mus musculus OX=10090 GN=Comt PE=1 SV=2	16.6229	19.5424	2.91954	1.27929	0.0525667	0.724934	18	18	15.2628		17.9829			18.91		20.1748
E9Q557;E9PZW0	Dsp	Desmoplakin	sp|E9Q557|DESP_MOUSE Desmoplakin OS=Mus musculus OX=10090 GN=Dsp PE=1 SV=1;tr|E9PZW0|E9PZW0_MOUSE Desmoplakin OS=Mus musculus OX=10090 GN=Dsp PE=1 SV=1	22.7642	18.6378	-4.12649	1.27787	0.0527382	0.724934	73	73	27.7629	18.5593	19.318	20.9487	27.2324	16.4956	20.5483	15.3631	20.6698	20.1119
E9PYF4;F6VG99;E9PYI7;Q3UPW3;E0CZD8;Q7M757	Lmo7		tr|E9PYF4|E9PYF4_MOUSE LIM domain only 7 OS=Mus musculus OX=10090 GN=Lmo7 PE=1 SV=1;tr|F6VG99|F6VG99_MOUSE LIM domain only 7 (Fragment) OS=Mus musculus OX=10090 GN=Lmo7 PE=1 SV=1;tr|E9PYI7|E9PYI7_MOUSE LIM domain only 7 OS=Mus musculus OX=10090 GN=Lmo7 PE=	15.1662	17.799	2.6329	1.277	0.0528444	0.724934	65	10	14.0882	16.9161	14.4941			18.7419		16.8562
Q68FL6;E9QB02;F6W0G8	Mars	Methionine--tRNA ligase, cytoplasmic	sp|Q68FL6|SYMC_MOUSE Methionine--tRNA ligase, cytoplasmic OS=Mus musculus OX=10090 GN=Mars PE=1 SV=1;tr|E9QB02|E9QB02_MOUSE Methionine--tRNA ligase, cytoplasmic OS=Mus musculus OX=10090 GN=Mars PE=1 SV=1	20.2228	18.4402	-1.7826	1.27585	0.0529848	0.724934	46	46	21.0307	20.0146	20.2778	19.5682		19.8189		18.717	16.7848
Q8R409	Hexim1	Protein HEXIM1	sp|Q8R409|HEXI1_MOUSE Protein HEXIM1 OS=Mus musculus OX=10090 GN=Hexim1 PE=1 SV=1	20.0084	17.4304	-2.57803	1.27453	0.0531459	0.724934	11	11	19.3878	20.629				18.431		16.4298
P70441;P70441-2	Slc9a3r1	Na(+)/H(+) exchange regulatory cofactor NHE-RF1	sp|P70441|NHRF1_MOUSE Na(+)/H(+) exchange regulatory cofactor NHE-RF1 OS=Mus musculus OX=10090 GN=Slc9a3r1 PE=1 SV=3	20.2458	16.3744	-3.87136	1.25647	0.0554029	0.746172	20	20	20.2458					16.3744
F6SLP4;A0A494BAW5;A0A494BAK4;Q9DC16;A0A494BAX4;A0A494B9M5;F6Z6A5	Ergic1	Endoplasmic reticulum-Golgi intermediate compartment protein 1	tr|F6SLP4|F6SLP4_MOUSE Endoplasmic reticulum-Golgi intermediate compartment protein 1 OS=Mus musculus OX=10090 GN=Ergic1 PE=1 SV=2;tr|A0A494BAW5|A0A494BAW5_MOUSE Endoplasmic reticulum-Golgi intermediate compartment protein 1 OS=Mus musculus OX=10090 GN=Erg	18.5515	20.8182	2.26672	1.24828	0.0564575	0.746172	12	12		17.1655	19.9375			20.5067		20.6741	21.2738
O70126	Aurkb	Aurora kinase B	sp|O70126|AURKB_MOUSE Aurora kinase B OS=Mus musculus OX=10090 GN=Aurkb PE=1 SV=2	20.8644	22.7748	1.91044	1.2476	0.0565453	0.746172	22	21	20.8738	22.5471	18.9732	21.648	20.2798	21.4865	24.6051	23.6907	21.3172
E9Q624;E9QA22;Q3UMJ0;E9QA23;E9PXI9;D3Z3E3;D3Z1E4;D3Z7X8;D3YY78	Zfp644		tr|E9Q624|E9Q624_MOUSE Zinc finger protein 644 OS=Mus musculus OX=10090 GN=Zfp644 PE=1 SV=1;tr|E9QA22|E9QA22_MOUSE Zinc finger protein 644 OS=Mus musculus OX=10090 GN=Zfp644 PE=1 SV=1	22.0585	19.8225	-2.23603	1.24655	0.0566833	0.746172	22	22	22.0821	22.3388			21.7546			19.8225
Q9EQU5;A2BE93;A2BE92;Q9EQU5-3	Set	Protein SET	sp|Q9EQU5|SET_MOUSE Protein SET OS=Mus musculus OX=10090 GN=Set PE=1 SV=1;tr|A2BE93|A2BE93_MOUSE Protein SET (Fragment) OS=Mus musculus OX=10090 GN=Set PE=1 SV=1;tr|A2BE92|A2BE92_MOUSE Protein SET (Fragment) OS=Mus musculus OX=10090 GN=Set PE=1 SV=1	22.2601	23.5422	1.2821	1.24586	0.0567728	0.746172	13	2	22.9836	22.0567	21.941	22.0592		21.9515	24.8022	23.8651	23.712	23.3804
Q9Z2B9;A0A494BAQ1;A0A494B8Y0	Rps6ka4	Ribosomal protein S6 kinase alpha-4	sp|Q9Z2B9|KS6A4_MOUSE Ribosomal protein S6 kinase alpha-4 OS=Mus musculus OX=10090 GN=Rps6ka4 PE=1 SV=2	17.3173	19.4905	2.17318	1.24183	0.0573027	0.746172	29	29	15.0146	18.1161	17.9603	18.1781		18.8496		21.0995	18.5223
Q02053;P31254	Uba1	Ubiquitin-like modifier-activating enzyme 1	sp|Q02053|UBA1_MOUSE Ubiquitin-like modifier-activating enzyme 1 OS=Mus musculus OX=10090 GN=Uba1 PE=1 SV=1	21.425	20.1971	-1.22792	1.23755	0.057869	0.746172	62	62	21.2763	21.1338	21.5515	21.7034	21.4602	21.5411	19.5874	21.5205	18.908	19.4286
Q6GQT9	Nomo1	Nodal modulator 1	sp|Q6GQT9|NOMO1_MOUSE Nodal modulator 1 OS=Mus musculus OX=10090 GN=Nomo1 PE=1 SV=1	14.4298	16.685	2.25519	1.23693	0.0579518	0.746172	53	53	13.7747		15.0849			17.0714		17.7425	15.2411
P24788;A2A9P6;P24788-2;Q64434	Cdk11b	Cyclin-dependent kinase 11B	sp|P24788|CD11B_MOUSE Cyclin-dependent kinase 11B OS=Mus musculus OX=10090 GN=Cdk11b PE=1 SV=2;tr|A2A9P6|A2A9P6_MOUSE Cyclin-dependent kinase 11B OS=Mus musculus OX=10090 GN=Cdk11b PE=1 SV=1;sp|P24788-2|CD11B_MOUSE Isoform 2 of Cyclin-dependent kinase 11B	16.5016	19.4761	2.97452	1.23655	0.0580024	0.746172	27	27	14.8913		18.1118			19.2009		19.7513
Q61103;D3Z5N6;A0A494BBF7;F8WIP7	Dpf2	Zinc finger protein ubi-d4	sp|Q61103|REQU_MOUSE Zinc finger protein ubi-d4 OS=Mus musculus OX=10090 GN=Dpf2 PE=1 SV=1;tr|D3Z5N6|D3Z5N6_MOUSE Zinc finger protein ubi-d4 OS=Mus musculus OX=10090 GN=Dpf2 PE=1 SV=1;tr|A0A494BBF7|A0A494BBF7_MOUSE Zinc finger protein ubi-d4 (Fragment) OS=	17.3953	19.6293	2.23402	1.23575	0.0581102	0.746172	22	22	16.0562	18.7344				19.8238		19.9985	19.0656
Q8BH76;Q9EQ28;A0A140LHY7;A0A140LIW6;D6RG54	Pold3	DNA polymerase delta subunit 3	tr|Q8BH76|Q8BH76_MOUSE DNA polymerase delta subunit 3 OS=Mus musculus OX=10090 GN=Pold3 PE=1 SV=1;sp|Q9EQ28|DPOD3_MOUSE DNA polymerase delta subunit 3 OS=Mus musculus OX=10090 GN=Pold3 PE=1 SV=2;tr|A0A140LHY7|A0A140LHY7_MOUSE DNA polymerase delta subunit 3	23.2527	20.8961	-2.35659	1.23574	0.0581107	0.746172	13	13	24.5841	24.6447	20.6998	22.7544	23.5802	20.5278		21.2643
Q8JZX4;A2AP40	Rbm17	Splicing factor 45	sp|Q8JZX4|SPF45_MOUSE Splicing factor 45 OS=Mus musculus OX=10090 GN=Rbm17 PE=1 SV=1	20.9806	21.965	0.984438	1.23003	0.0588809	0.746172	17	17	20.714	20.6083	21.8299	20.522	21.2286	21.6032		22.3097	22.2349	21.7122
G5E870;A0A087WNZ7;A0A0B4J1N9;A0A087WRV6;Q3TP48;A0A087WSG4;A0A087WS65;A0A087WS33	Trip12	E3 ubiquitin-protein ligase TRIP12	sp|G5E870|TRIPC_MOUSE E3 ubiquitin-protein ligase TRIP12 OS=Mus musculus OX=10090 GN=Trip12 PE=1 SV=1;tr|A0A087WNZ7|A0A087WNZ7_MOUSE E3 ubiquitin-protein ligase TRIP12 OS=Mus musculus OX=10090 GN=Trip12 PE=1 SV=1;tr|A0A0B4J1N9|A0A0B4J1N9_MOUSE E3 ubiquitin	19.2569	21.0964	1.83945	1.22529	0.0595263	0.746172	73	61	20.2418	21.0669	19.0703	17.1415	18.7642	19.7124	22.9301	20.6677	21.0753
Q99ME9;A0A217FL53	Gtpbp4	Nucleolar GTP-binding protein 1	sp|Q99ME9|NOG1_MOUSE Nucleolar GTP-binding protein 1 OS=Mus musculus OX=10090 GN=Gtpbp4 PE=1 SV=3	18.4029	20.5083	2.10533	1.22517	0.059543	0.746172	34	34	18.5356	18.3437	15.8859	19.4264	19.8231	19.403		22.2434	19.8783
Q6KCD5;Q6KCD5-2;Q6KCD5-4;Q6KCD5-3	Nipbl	Nipped-B-like protein	sp|Q6KCD5|NIPBL_MOUSE Nipped-B-like protein OS=Mus musculus OX=10090 GN=Nipbl PE=1 SV=1;sp|Q6KCD5-2|NIPBL_MOUSE Isoform 2 of Nipped-B-like protein OS=Mus musculus OX=10090 GN=Nipbl	18.5813	20.5622	1.98091	1.22395	0.0597106	0.746172	76	76	19.2062	20.0038	16.2648	18.8506		19.0552	21.3063	21.9754	19.9121
P97470;A0A0U1RQ12;A0A0U1RPK2;A0A0U1RPR5;A0A0U1RQ43	Ppp4c	Serine/threonine-protein phosphatase 4 catalytic subunit	sp|P97470|PP4C_MOUSE Serine/threonine-protein phosphatase 4 catalytic subunit OS=Mus musculus OX=10090 GN=Ppp4c PE=1 SV=2	15.7994	19.5621	3.76273	1.22378	0.0597345	0.746172	13	13	15.7994							19.5621
Q9JKX4;Q9JKX4-2;Q9JKX4-3	Aatf	Protein AATF	sp|Q9JKX4|AATF_MOUSE Protein AATF OS=Mus musculus OX=10090 GN=Aatf PE=1 SV=1;sp|Q9JKX4-2|AATF_MOUSE Isoform 2 of Protein AATF OS=Mus musculus OX=10090 GN=Aatf;sp|Q9JKX4-3|AATF_MOUSE Isoform 3 of Protein AATF OS=Mus musculus OX=10090 GN=Aatf	16.1135	20.3057	4.19216	1.22238	0.0599273	0.746172	20	20	16.1135							18.6714		21.9399
A6PW84;Q3V1T4;A2A7Q5;Q3V1T4-3;Q3V1T4-2;F2Z499	P3h1;Lepre1	Prolyl 3-hydroxylase 1	tr|A6PW84|A6PW84_MOUSE Prolyl 3-hydroxylase 1 OS=Mus musculus OX=10090 GN=P3h1 PE=1 SV=1;sp|Q3V1T4|P3H1_MOUSE Prolyl 3-hydroxylase 1 OS=Mus musculus OX=10090 GN=P3h1 PE=1 SV=2;tr|A2A7Q5|A2A7Q5_MOUSE Prolyl 3-hydroxylase 1 OS=Mus musculus OX=10090 GN=P3h1 P	21.2605	19.3792	-1.88137	1.21932	0.0603502	0.746183	34	33	20.4193	21.1351	19.9237	22.5638	22.2608	18.1315	21.3673	16.836	21.1388	19.4221
P31786;Q4VWZ5;D3Z563;M0QWU8	Dbi	Acyl-CoA-binding protein	sp|P31786|ACBP_MOUSE Acyl-CoA-binding protein OS=Mus musculus OX=10090 GN=Dbi PE=1 SV=2;tr|Q4VWZ5|Q4VWZ5_MOUSE Acyl-CoA-binding protein OS=Mus musculus OX=10090 GN=Dbi PE=1 SV=1	22.1521	19.5168	-2.6353	1.21229	0.0613355	0.746183	5	5			22.1521			19.6394		19.3942
G5E8R8;Q6P5G6	Ubxn7	UBX domain-containing protein 7	tr|G5E8R8|G5E8R8_MOUSE UBX domain-containing protein 7 OS=Mus musculus OX=10090 GN=Ubxn7 PE=1 SV=1;sp|Q6P5G6|UBXN7_MOUSE UBX domain-containing protein 7 OS=Mus musculus OX=10090 GN=Ubxn7 PE=1 SV=2	19.6889	16.7928	-2.89615	1.21178	0.0614068	0.746183	17	17	19.0668	20.311						16.7928
Q921T2-2;Q921T2;Q921T2-3;E9PWW2;J3QQ40;Q3UE61;D3YZP0;D3YZJ9;D3YXF8	Tor1aip1	Torsin-1A-interacting protein 1	sp|Q921T2-2|TOIP1_MOUSE Isoform 2 of Torsin-1A-interacting protein 1 OS=Mus musculus OX=10090 GN=Tor1aip1;sp|Q921T2|TOIP1_MOUSE Torsin-1A-interacting protein 1 OS=Mus musculus OX=10090 GN=Tor1aip1 PE=1 SV=3;sp|Q921T2-3|TOIP1_MOUSE Isoform 3 of Torsin-1A-in	20.8554	22.5924	1.73699	1.20828	0.0619046	0.746183	34	33	21.0915	22.4016	21.6905	19.4806	19.6127	23.1194	23.5627	23.9443	22.4661	19.8695
Q8R010	Aimp2	Aminoacyl tRNA synthase complex-interacting multifunctional protein 2	sp|Q8R010|AIMP2_MOUSE Aminoacyl tRNA synthase complex-interacting multifunctional protein 2 OS=Mus musculus OX=10090 GN=Aimp2 PE=1 SV=2	18.2914	15.3624	-2.92903	1.20445	0.062453	0.746183	15	3	18.2914					16.0422		14.6826
P99027	Rplp2	60S acidic ribosomal protein P2	sp|P99027|RLA2_MOUSE 60S acidic ribosomal protein P2 OS=Mus musculus OX=10090 GN=Rplp2 PE=1 SV=3	23.4801	22.567	-0.913155	1.20075	0.0629868	0.746183	11	11	22.9329	23.4177	23.4501	23.5383	24.0616	23.038	22.6187	22.1715	22.4395
G5E829;A0A1W2P7C7;A0A1W2P772;A0A1W2P867;A0A1W2P7R3;A0A1W2P6X7;A0A1W2P882	Atp2b1	Plasma membrane calcium-transporting ATPase 1	sp|G5E829|AT2B1_MOUSE Plasma membrane calcium-transporting ATPase 1 OS=Mus musculus OX=10090 GN=Atp2b1 PE=1 SV=1	17.6245	15.268	-2.35649	1.19972	0.0631368	0.746183	37	22				17.6245		14.8978		14.8738	16.0324
P57784;G5E883	Snrpa1	U2 small nuclear ribonucleoprotein A	sp|P57784|RU2A_MOUSE U2 small nuclear ribonucleoprotein A OS=Mus musculus OX=10090 GN=Snrpa1 PE=1 SV=2;tr|G5E883|G5E883_MOUSE Small nuclear ribonucleoprotein polypeptide A, isoform CRA_a OS=Mus musculus OX=10090 GN=Snrpa1 PE=1 SV=1	21.9537	23.0949	1.14121	1.1981	0.0633721	0.746183	12	8	21.4766	21.9802	23.2678	21.9799	21.0641	23.4473		22.935	22.3974	23.6
Q8BP92;D6RHL9	Rcn2	Reticulocalbin-2	sp|Q8BP92|RCN2_MOUSE Reticulocalbin-2 OS=Mus musculus OX=10090 GN=Rcn2 PE=1 SV=1	17.3748	20.1776	2.80285	1.19767	0.0634352	0.746183	21	21	16.8302		17.9193			20.1776
O55135;A6PWZ2;D6RG53;D6RJJ3;B1AZQ4	Eif6	Eukaryotic translation initiation factor 6	sp|O55135|IF6_MOUSE Eukaryotic translation initiation factor 6 OS=Mus musculus OX=10090 GN=Eif6 PE=1 SV=2	16.3922	20.0689	3.67666	1.19755	0.0634527	0.746183	10	10			16.3922					20.0689
Q8R0G9	Nup133	Nuclear pore complex protein Nup133	sp|Q8R0G9|NU133_MOUSE Nuclear pore complex protein Nup133 OS=Mus musculus OX=10090 GN=Nup133 PE=1 SV=2	19.0641	21.2593	2.19525	1.19687	0.0635524	0.746183	59	59	20.1693	18.4327	19.5648	18.0895		21.6012		23.2389	18.9379
Q8BUM3	Ptpn7	Tyrosine-protein phosphatase non-receptor type 7	sp|Q8BUM3|PTN7_MOUSE Tyrosine-protein phosphatase non-receptor type 7 OS=Mus musculus OX=10090 GN=Ptpn7 PE=1 SV=1	29.4372	28.0012	-1.43604	1.19253	0.0641906	0.746183	1	1	30.0859		29.9669	28.7643	28.9317	28.8796		27.1203	29.1463	26.8585
E9Q066;G3X9Q6;Q8BWW4;A0A2R8VKL5;A0A2R8W6Y5;A0A2R8VHW8	Larp4	La-related protein 4	tr|E9Q066|E9Q066_MOUSE La-related protein 4 OS=Mus musculus OX=10090 GN=Larp4 PE=1 SV=1;tr|G3X9Q6|G3X9Q6_MOUSE La-related protein 4 OS=Mus musculus OX=10090 GN=Larp4 PE=1 SV=1;sp|Q8BWW4|LARP4_MOUSE La-related protein 4 OS=Mus musculus OX=10090 GN=Larp4 PE=	18.7574	16.517	-2.24043	1.19214	0.0642486	0.746183	22	22	19.5895		17.9253			16.9956		16.0384
Q9WU62-2;Q9WU62;A0A494BAW4;A0A494B9T7	Incenp	Inner centromere protein	sp|Q9WU62-2|INCE_MOUSE Isoform 2 of Inner centromere protein OS=Mus musculus OX=10090 GN=Incenp;sp|Q9WU62|INCE_MOUSE Inner centromere protein OS=Mus musculus OX=10090 GN=Incenp PE=1 SV=2	21.213	22.7344	1.52134	1.19131	0.0643705	0.746183	36	36	20.8822	22.8979	19.1032	21.2616	21.9203	21.4168	24.2689	23.2613	22.1898	22.5351
P59108;A0A0R4J1D0;A0A1D5RLP0	Cpne2	Copine-2	sp|P59108|CPNE2_MOUSE Copine-2 OS=Mus musculus OX=10090 GN=Cpne2 PE=1 SV=1;tr|A0A0R4J1D0|A0A0R4J1D0_MOUSE Copine-2 OS=Mus musculus OX=10090 GN=Cpne2 PE=1 SV=1	18.2865	20.5495	2.26307	1.18932	0.0646671	0.746183	25	24	17.9739		17.9675	18.918		20.5495
Q5SFM8;Q5SFM8-3;Q5SFM8-2	Rbm27	RNA-binding protein 27	sp|Q5SFM8|RBM27_MOUSE RNA-binding protein 27 OS=Mus musculus OX=10090 GN=Rbm27 PE=1 SV=3;sp|Q5SFM8-3|RBM27_MOUSE Isoform 3 of RNA-binding protein 27 OS=Mus musculus OX=10090 GN=Rbm27;sp|Q5SFM8-2|RBM27_MOUSE Isoform 2 of RNA-binding protein 27 OS=Mus muscul	17.93	20.2287	2.29865	1.18498	0.0653155	0.746183	28	27	17.176		18.6841			19.504		20.9533
Q9ESX5;B7ZCL7;F6YUI5;A2AN81;F6S1S5	Dkc1	H/ACA ribonucleoprotein complex subunit 4	sp|Q9ESX5|DKC1_MOUSE H/ACA ribonucleoprotein complex subunit DKC1 OS=Mus musculus OX=10090 GN=Dkc1 PE=1 SV=4;tr|B7ZCL7|B7ZCL7_MOUSE H/ACA ribonucleoprotein complex subunit DKC1 (Fragment) OS=Mus musculus OX=10090 GN=Dkc1 PE=1 SV=1	19.739	21.1349	1.39588	1.18424	0.0654278	0.746183	28	28	20.5379	19.3185	19.3401	18.9211	20.5775	21.6577	18.7176	21.9953	21.1818	22.1219
O55142	Rpl35a	60S ribosomal protein L35a	sp|O55142|RL35A_MOUSE 60S ribosomal protein L35a OS=Mus musculus OX=10090 GN=Rpl35a PE=1 SV=2	24.5889	23.6052	-0.983715	1.18402	0.06546	0.746183	11	11	24.478	25.3172	23.9446	24.6158		23.8951	23.0029	23.1999	24.1479	23.7801
O54946;A0A0G2JER9;O54946-2;G3X8S5;F6YRQ2;A0A0G2JGN9;A0A0G2JEI3;Q9QYI8;A0A087WP03	Dnajb6	DnaJ homolog subfamily B member 6	sp|O54946|DNJB6_MOUSE DnaJ homolog subfamily B member 6 OS=Mus musculus OX=10090 GN=Dnajb6 PE=1 SV=4;tr|A0A0G2JER9|A0A0G2JER9_MOUSE DnaJ homolog subfamily B member 6 OS=Mus musculus OX=10090 GN=Dnajb6 PE=1 SV=1;sp|O54946-2|DNJB6_MOUSE Isoform B of DnaJ hom	19.3526	20.9398	1.58714	1.18026	0.0660294	0.749156	14	13	19.7738	20.3487	18.0417	19.2463		21.4214		21.6525	19.0343	21.6508
Q61171;D3Z4A4	Prdx2	Peroxiredoxin-2	sp|Q61171|PRDX2_MOUSE Peroxiredoxin-2 OS=Mus musculus OX=10090 GN=Prdx2 PE=1 SV=3;tr|D3Z4A4|D3Z4A4_MOUSE Peroxiredoxin-2 (Fragment) OS=Mus musculus OX=10090 GN=Prdx2 PE=1 SV=8	23.9297	23.015	-0.91476	1.17751	0.0664499	0.750421	18	18	23.9125	24.0409	24.3175	23.6293	23.7483	23.5738	23.288	23.396	21.7553	23.0618
G3UWZ0;O88379;G3UZ82;G3UZD1;G3UXR5	Baz1a	Bromodomain adjacent to zinc finger domain protein 1A	tr|G3UWZ0|G3UWZ0_MOUSE Bromodomain adjacent to zinc finger domain protein 1A OS=Mus musculus OX=10090 GN=Baz1a PE=1 SV=1;sp|O88379|BAZ1A_MOUSE Bromodomain adjacent to zinc finger domain protein 1A OS=Mus musculus OX=10090 GN=Baz1a PE=1 SV=3	21.554	19.4191	-2.13493	1.17263	0.0671995	0.754124	29	29	21.5092	21.5988				17.8392		19.8052	20.6129
Q67FY2;Q67FY2-2;A0A1W2P7G4	Bcl9l	B-cell CLL/lymphoma 9-like protein	sp|Q67FY2|BCL9L_MOUSE B-cell CLL/lymphoma 9-like protein OS=Mus musculus OX=10090 GN=Bcl9l PE=1 SV=1;sp|Q67FY2-2|BCL9L_MOUSE Isoform 2 of B-cell CLL/lymphoma 9-like protein OS=Mus musculus OX=10090 GN=Bcl9l	17.971	19.6249	1.65389	1.17135	0.067399	0.754124	23	23	18.2466	18.192	17.4744			20.2034		19.0464
Q9D903;A2ACZ1	Ebna1bp2	Probable rRNA-processing protein EBP2	sp|Q9D903|EBP2_MOUSE Probable rRNA-processing protein EBP2 OS=Mus musculus OX=10090 GN=Ebna1bp2 PE=2 SV=1;tr|A2ACZ1|A2ACZ1_MOUSE Probable rRNA-processing protein EBP2 (Fragment) OS=Mus musculus OX=10090 GN=Ebna1bp2 PE=1 SV=8	19.1854	21.1158	1.93044	1.16665	0.0681321	0.755413	19	19	17.9435			20.4273		21.7599		20.9125	20.1033	21.6875
Q9Z2U0;A0A338P7D7;Q9CWH6;B7ZMS4;A0A3Q4L361;A0A3Q4EHS3;A0A3Q4EG42	Psma7	Proteasome subunit alpha type-7	sp|Q9Z2U0|PSA7_MOUSE Proteasome subunit alpha type-7 OS=Mus musculus OX=10090 GN=Psma7 PE=1 SV=1;tr|A0A338P7D7|A0A338P7D7_MOUSE Proteasome subunit alpha type OS=Mus musculus OX=10090 GN=Psma7 PE=1 SV=1	22.3222	21.0405	-1.28172	1.16554	0.0683066	0.755413	15	15	21.8014	22.394	22.6997	22.2237	22.4922	22.0293		21.4392		19.6529
Q3UKR0;O35613;G3UX50;G3UWJ9;G3UWI4	Daxx	Death domain-associated protein 6	tr|Q3UKR0|Q3UKR0_MOUSE Death domain-associated protein 6 OS=Mus musculus OX=10090 GN=Daxx PE=1 SV=1;sp|O35613|DAXX_MOUSE Death domain-associated protein 6 OS=Mus musculus OX=10090 GN=Daxx PE=1 SV=1	22.7121	20.1656	-2.54648	1.16464	0.0684476	0.755413	9	9		22.7121				20.3388		19.9925
Q9WTK2-2;Q9WTK2	Cdyl	Chromodomain Y-like protein	sp|Q9WTK2-2|CDYL_MOUSE Isoform 2 of Chromodomain Y-like protein OS=Mus musculus OX=10090 GN=Cdyl;sp|Q9WTK2|CDYL_MOUSE Chromodomain Y-like protein OS=Mus musculus OX=10090 GN=Cdyl PE=1 SV=1	21.5879	19.4607	-2.12717	1.1584	0.0694379	0.762875	16	16	22.3411	20.8347				18.9947		19.9267
Q9CQF3;A0A1D5RM23;A0A1D5RLS2;A0A1D5RLT7	Nudt21	Cleavage and polyadenylation specificity factor subunit 5	sp|Q9CQF3|CPSF5_MOUSE Cleavage and polyadenylation specificity factor subunit 5 OS=Mus musculus OX=10090 GN=Nudt21 PE=1 SV=1;tr|A0A1D5RM23|A0A1D5RM23_MOUSE Cleavage and polyadenylation-specificity factor subunit 5 OS=Mus musculus OX=10090 GN=Nudt21 PE=1 SV	21.5671	22.7659	1.19878	1.1564	0.0697589	0.762949	13	13	21.1458	21.2013	23.2343	20.8384	21.4156	23.2894		23.2712	22.0005	22.5024
Q9Z277;Q9Z277-2	Baz1b	Tyrosine-protein kinase BAZ1B	sp|Q9Z277|BAZ1B_MOUSE Tyrosine-protein kinase BAZ1B OS=Mus musculus OX=10090 GN=Baz1b PE=1 SV=2;sp|Q9Z277-2|BAZ1B_MOUSE Isoform 2 of Tyrosine-protein kinase BAZ1B OS=Mus musculus OX=10090 GN=Baz1b	24.9166	23.3257	-1.59089	1.15179	0.0705035	0.765424	86	86	26.2315	26.6966	22.5936	24.2616	24.7994	22.6799	24.568	24.1803	23.1355	22.0647
E9Q3P4;E9PY14;E9Q776;F6V6F0	Cenpf		tr|E9Q3P4|E9Q3P4_MOUSE Centromere protein F OS=Mus musculus OX=10090 GN=Cenpf PE=1 SV=1	17.1655	19.8489	2.68346	1.14959	0.0708614	0.765424	99	99	17.6083	18.4976	15.3905			19.6691	19.1156	23.0912	17.5198
Q8C2Q8;Q91VR2	Atp5c1	ATP synthase subunit gamma;ATP synthase subunit gamma, mitochondrial	tr|Q8C2Q8|Q8C2Q8_MOUSE ATP synthase subunit gamma OS=Mus musculus OX=10090 GN=Atp5c1 PE=1 SV=1;sp|Q91VR2|ATPG_MOUSE ATP synthase subunit gamma, mitochondrial OS=Mus musculus OX=10090 GN=Atp5f1c PE=1 SV=1	21.3117	19.5054	-1.8063	1.1474	0.0712198	0.765424	11	1	19.5309	21.9539	21.8349	21.927		20.6931	17.588	18.8229	20.9176
P61759;Q3TIR6	Vbp1	Prefoldin subunit 3	sp|P61759|PFD3_MOUSE Prefoldin subunit 3 OS=Mus musculus OX=10090 GN=Vbp1 PE=1 SV=2;tr|Q3TIR6|Q3TIR6_MOUSE Prefoldin subunit 3 OS=Mus musculus OX=10090 GN=Vbp1 PE=1 SV=1	18.3404	16.4946	-1.84582	1.14724	0.0712462	0.765424	14	14	18.7087		17.9721			16.7227		16.2665
Q91WE2;A0A1D5RLU2;A0A1D5RLW0;A0A1D5RLX7;A0A1D5RLY1;A0A1D5RLI3;A0A1D5RLF2;A0A1D5RLD7;A0A1D5RLT4;A0A1D5RLJ3;A0A1D5RM30;A0A1D5RM67	Fam192a	Protein FAM192A	sp|Q91WE2|PIP30_MOUSE PSME3-interacting protein OS=Mus musculus OX=10090 GN=Fam192a PE=1 SV=1;tr|A0A1D5RLU2|A0A1D5RLU2_MOUSE PSME3-interacting protein (Fragment) OS=Mus musculus OX=10090 GN=Fam192a PE=1 SV=1;tr|A0A1D5RLW0|A0A1D5RLW0_MOUSE PSME3-interacting	22.4321	19.77	-2.66213	1.13738	0.0728827	0.779556	11	11	22.9682	21.8961				19.77
Q9QZM0	Ubqln2	Ubiquilin-2	sp|Q9QZM0|UBQL2_MOUSE Ubiquilin-2 OS=Mus musculus OX=10090 GN=Ubqln2 PE=1 SV=2	18.2131	14.7574	-3.45574	1.12896	0.0743087	0.787726	10	10			18.2131			14.7574
Q91ZW3	Smarca5	SWI/SNF-related matrix-associated actin-dependent regulator of chromatin subfamily A member 5	sp|Q91ZW3|SMCA5_MOUSE SWI/SNF-related matrix-associated actin-dependent regulator of chromatin subfamily A member 5 OS=Mus musculus OX=10090 GN=Smarca5 PE=1 SV=1	25.3245	24.0563	-1.26824	1.12299	0.0753373	0.787726	76	56	26.0427	26.5509	23.1603	25.2027	25.6659	23.2131	24.692	24.6679	24.2668	23.4416
A2AQA7;Q8CFQ3	Aqr	Intron-binding protein aquarius	tr|A2AQA7|A2AQA7_MOUSE RNA helicase aquarius OS=Mus musculus OX=10090 GN=Aqr PE=1 SV=1;sp|Q8CFQ3|AQR_MOUSE RNA helicase aquarius OS=Mus musculus OX=10090 GN=Aqr PE=1 SV=2	15.8132	18.6606	2.84738	1.1201	0.0758396	0.787726	52	52	14.923		16.7034			17.146		20.1752
Q61188;D3Z774;Q6AXH7;Q61188-2;F6T3Z0;E9PWK3;A0A0N4SUQ7;A0A0N4SUQ8;F7AQX0;F7CW38	Ezh2	Histone-lysine N-methyltransferase EZH2	sp|Q61188|EZH2_MOUSE Histone-lysine N-methyltransferase EZH2 OS=Mus musculus OX=10090 GN=Ezh2 PE=1 SV=2;tr|D3Z774|D3Z774_MOUSE Histone-lysine N-methyltransferase EZH2 OS=Mus musculus OX=10090 GN=Ezh2 PE=1 SV=1;tr|Q6AXH7|Q6AXH7_MOUSE Ezh2 protein OS=Mus mus	19.7237	16.3007	-3.423	1.11864	0.0760965	0.787726	19	16			19.7237					16.3007
Q9JIH2	Nup50	Nuclear pore complex protein Nup50	sp|Q9JIH2|NUP50_MOUSE Nuclear pore complex protein Nup50 OS=Mus musculus OX=10090 GN=Nup50 PE=1 SV=3	19.1138	21.184	2.0702	1.11853	0.0761155	0.787726	28	28	19.8917	18.6822	18.21	19.6713		21.3282	18.8573	23.3664
Q8BH15-2	Cnot10	CCR4-NOT transcription complex subunit 10	sp|Q8BH15-2|CNO10_MOUSE Isoform 2 of CCR4-NOT transcription complex subunit 10 OS=Mus musculus OX=10090 GN=Cnot10	19.1429	15.7217	-3.42127	1.11809	0.0761919	0.787726	26	1	19.1429					15.7217
Q640N1;Q640N1-2	Aebp1	Adipocyte enhancer-binding protein 1	sp|Q640N1|AEBP1_MOUSE Adipocyte enhancer-binding protein 1 OS=Mus musculus OX=10090 GN=Aebp1 PE=1 SV=1;sp|Q640N1-2|AEBP1_MOUSE Isoform 2 of Adipocyte enhancer-binding protein 1 OS=Mus musculus OX=10090 GN=Aebp1	18.7109	15.8486	-2.86229	1.11752	0.0762918	0.787726	34	33		17.109		19.467	19.5566			15.8486
Q91VE6;Q91VE6-2;E0CXU3	Nifk	MKI67 FHA domain-interacting nucleolar phosphoprotein	sp|Q91VE6|MK67I_MOUSE MKI67 FHA domain-interacting nucleolar phosphoprotein OS=Mus musculus OX=10090 GN=Nifk PE=1 SV=1;sp|Q91VE6-2|MK67I_MOUSE Isoform 2 of MKI67 FHA domain-interacting nucleolar phosphoprotein OS=Mus musculus OX=10090 GN=Nifk	18.4943	20.3995	1.90518	1.11457	0.0768125	0.787726	17	17	17.9636	19.7112	16.8893	19.4131		20.1409		20.6581
Q9Z1X4-3;A0A1L1STE4;Q9Z1X4;Q9Z1X4-2;Q45VK5;A0A1L1ST48;A0A1L1SQR7;A0A1L1SU19;A0A1L1SR62	Ilf3	Interleukin enhancer-binding factor 3	sp|Q9Z1X4-3|ILF3_MOUSE Isoform 3 of Interleukin enhancer-binding factor 3 OS=Mus musculus OX=10090 GN=Ilf3;tr|A0A1L1STE4|A0A1L1STE4_MOUSE Interleukin enhancer-binding factor 3 OS=Mus musculus OX=10090 GN=Ilf3 PE=1 SV=1;sp|Q9Z1X4|ILF3_MOUSE Interleukin enha	21.3258	22.2656	0.939788	1.11385	0.0769396	0.787726	49	33	21.3028	21.5815	21.9674	21.505	20.2724	22.8179	22.1341	22.772	22.3792	21.2249
Q3TMP1	Gtf3c3		tr|Q3TMP1|Q3TMP1_MOUSE General transcription factor IIIC, polypeptide 3 OS=Mus musculus OX=10090 GN=Gtf3c3 PE=1 SV=1	17.7568	20.132	2.37516	1.11255	0.0771695	0.787726	30	30	17.5489	20.1912	15.5303			19.4784		20.9165	20.0011
A0A1L1SQ41;Q9Z2A5-2;J3QNU1;A0A140LJ98;A0A140LJJ7	Ate1	Arginyl-tRNA--protein transferase 1	tr|A0A1L1SQ41|A0A1L1SQ41_MOUSE Arginyl-tRNA--protein transferase 1 OS=Mus musculus OX=10090 GN=Ate1 PE=1 SV=1;sp|Q9Z2A5-2|ATE1_MOUSE Isoform ATE1-2 of Arginyl-tRNA--protein transferase 1 OS=Mus musculus OX=10090 GN=Ate1;tr|J3QNU1|J3QNU1_MOUSE Arginyl-tRNA-	20.115	16.378	-3.73706	1.1123	0.0772153	0.787726	19	2	20.115					17.9448		14.8111
P70670;Q60817	Naca	Nascent polypeptide-associated complex subunit alpha, muscle-specific form;Nascent polypeptide-associated complex subunit alpha	sp|P70670|NACAM_MOUSE Nascent polypeptide-associated complex subunit alpha, muscle-specific form OS=Mus musculus OX=10090 GN=Naca PE=1 SV=2;sp|Q60817|NACA_MOUSE Nascent polypeptide-associated complex subunit alpha OS=Mus musculus OX=10090 GN=Naca PE=1 SV=1	22.6646	21.6279	-1.03676	1.10712	0.0781416	0.7896	11	11	22.2365	22.9339	22.0814	22.9769	23.0945	21.6743		21.0618	22.1475
O08810;A2AH85;G3UZ34;G3UXK8;G3UZ25	Eftud2	116 kDa U5 small nuclear ribonucleoprotein component	sp|O08810|U5S1_MOUSE 116 kDa U5 small nuclear ribonucleoprotein component OS=Mus musculus OX=10090 GN=Eftud2 PE=1 SV=1;tr|A2AH85|A2AH85_MOUSE 116 kDa U5 small nuclear ribonucleoprotein component OS=Mus musculus OX=10090 GN=Eftud2 PE=1 SV=1;tr|G3UZ34|G3UZ34	20.8047	22.3734	1.5687	1.10444	0.0786242	0.7896	54	54	20.7192	18.1627	21.7797	22.1201	21.242	22.5228		23.2626	22.4174	21.2911
Q9Z1M8;A0A494BAW7	Ik	Protein Red	sp|Q9Z1M8|RED_MOUSE Protein Red OS=Mus musculus OX=10090 GN=Ik PE=1 SV=2	19.3747	20.866	1.49129	1.1015	0.079159	0.7896	27	27	19.9407	18.8814	19.302			20.7498		20.9822
Q3V3R1	Mthfd1l	Monofunctional C1-tetrahydrofolate synthase, mitochondrial	sp|Q3V3R1|C1TM_MOUSE Monofunctional C1-tetrahydrofolate synthase, mitochondrial OS=Mus musculus OX=10090 GN=Mthfd1l PE=1 SV=2	19.3349	16.4008	-2.93407	1.09793	0.0798126	0.7896	54	53	19.9767	18.1888	21.4879		17.6861	20.3906	17.4165	13.1145	14.6816
Q9D0F6;D3Z1Y6	Rfc5	Replication factor C subunit 5	sp|Q9D0F6|RFC5_MOUSE Replication factor C subunit 5 OS=Mus musculus OX=10090 GN=Rfc5 PE=1 SV=1	21.4913	19.4292	-2.06207	1.09247	0.0808221	0.7896	20	20	21.8915	22.3993	19.0441	21.1296	22.992	19.473		21.3211	17.4936
Q5UAK0-4;Q5UAK0;Q5UAK0-2;Q5UAK0-1;Q5UAK0-5	Mier1	Mesoderm induction early response protein 1	sp|Q5UAK0-4|MIER1_MOUSE Isoform 4 of Mesoderm induction early response protein 1 OS=Mus musculus OX=10090 GN=Mier1;sp|Q5UAK0|MIER1_MOUSE Mesoderm induction early response protein 1 OS=Mus musculus OX=10090 GN=Mier1 PE=1 SV=2;sp|Q5UAK0-2|MIER1_MOUSE Isoform	21.2437	17.9035	-3.34022	1.09236	0.0808423	0.7896	8	8		21.2437						17.9035
Q9JK48;A0A0G2JEC4;Q9JK48-3;Q9JK48-2;A0A0G2JE45;A0A0G2JF57	Sh3glb1	Endophilin-B1	sp|Q9JK48|SHLB1_MOUSE Endophilin-B1 OS=Mus musculus OX=10090 GN=Sh3glb1 PE=1 SV=1;tr|A0A0G2JEC4|A0A0G2JEC4_MOUSE Endophilin-B1 OS=Mus musculus OX=10090 GN=Sh3glb1 PE=1 SV=1;sp|Q9JK48-3|SHLB1_MOUSE Isoform 3 of Endophilin-B1 OS=Mus musculus OX=10090 GN=Sh3g	20.5719	18.1849	-2.387	1.09044	0.0812	0.7896	12	12	20.9126		20.2312			19.4863		16.8835
Q6PGC1;Q8BN72	Dhx29	ATP-dependent RNA helicase Dhx29	sp|Q6PGC1|DHX29_MOUSE ATP-dependent RNA helicase DHX29 OS=Mus musculus OX=10090 GN=Dhx29 PE=1 SV=1	17.7043	15.7844	-1.91997	1.08632	0.0819751	0.7896	59	57	17.4271		17.9816			16.9631		14.4088		15.9812
E9PVX6;E9PVX6-2;A0A1B0GQV9	Mki67		sp|E9PVX6|KI67_MOUSE Proliferation marker protein Ki-67 OS=Mus musculus OX=10090 GN=Mki67 PE=1 SV=1;sp|E9PVX6-2|KI67_MOUSE Isoform 2 of Proliferation marker protein Ki-67 OS=Mus musculus OX=10090 GN=Mki67	23.2512	24.6368	1.38559	1.08335	0.0825368	0.7896	201	201	23.7283	24.4445	20.7675	23.3984	23.9174	23.1976	25.8111	24.9542	24.3718	24.8494
O08749	Dld	Dihydrolipoyl dehydrogenase, mitochondrial	sp|O08749|DLDH_MOUSE Dihydrolipoyl dehydrogenase, mitochondrial OS=Mus musculus OX=10090 GN=Dld PE=1 SV=2	20.0108	16.0009	-4.00982	1.08307	0.0825905	0.7896	20	20	19.7952	19.418	20.819			19.616		12.3859
P62806	Hist1h4a	Histone H4	sp|P62806|H4_MOUSE Histone H4 OS=Mus musculus OX=10090 GN=Hist1h4a PE=1 SV=2	30.77	29.9809	-0.789121	1.08262	0.0826752	0.7896	23	23	30.0433	31.5303	30.3848	31.072	30.8196	30.1566	29.9875	30.0885	30.0116	29.6601
Q8BGW1;Q8BGW1-2;Q8BGW1-3;Q8BGW1-4;E9Q1E4	Fto	Alpha-ketoglutarate-dependent dioxygenase FTO	sp|Q8BGW1|FTO_MOUSE Alpha-ketoglutarate-dependent dioxygenase FTO OS=Mus musculus OX=10090 GN=Fto PE=1 SV=1;sp|Q8BGW1-2|FTO_MOUSE Isoform 2 of Alpha-ketoglutarate-dependent dioxygenase FTO OS=Mus musculus OX=10090 GN=Fto;sp|Q8BGW1-3|FTO_MOUSE Isoform 3 of	15.8918	18.3666	2.47485	1.08227	0.0827435	0.7896	28	21		17.0902	14.6933			17.5342		19.199
Q80XR5;P26369;Q3KQM4;A0A140LJK3;A0A140LJ08	U2af2	Splicing factor U2AF 65 kDa subunit	tr|Q80XR5|Q80XR5_MOUSE U2 snRNP auxiliary factor large subunit OS=Mus musculus OX=10090 GN=U2af2 PE=1 SV=1;sp|P26369|U2AF2_MOUSE Splicing factor U2AF 65 kDa subunit OS=Mus musculus OX=10090 GN=U2af2 PE=1 SV=3;tr|Q3KQM4|Q3KQM4_MOUSE U2 snRNP auxiliary facto	22.3058	23.3104	1.00463	1.08144	0.0829019	0.7896	17	17	22.4655	22.5201	23.078	21.878	21.5873	23.6657		24.1738	22.7314	22.6708
Q03958;G3UYF9;A0A3Q4EBT3	Pfdn6	Prefoldin subunit 6	sp|Q03958|PFD6_MOUSE Prefoldin subunit 6 OS=Mus musculus OX=10090 GN=Pfdn6 PE=1 SV=1;tr|G3UYF9|G3UYF9_MOUSE Prefoldin subunit 6 OS=Mus musculus OX=10090 GN=Pfdn6 PE=1 SV=1;tr|A0A3Q4EBT3|A0A3Q4EBT3_MOUSE Prefoldin subunit 6 OS=Mus musculus OX=10090 GN=Pfdn6	20.2247	17.9139	-2.31079	1.0807	0.0830428	0.7896	8	7	20.5445	20.0708	20.0587			19.7241		16.1037
Q9QXE7	Tbl1x	F-box-like/WD repeat-containing protein TBL1X	sp|Q9QXE7|TBL1X_MOUSE F-box-like/WD repeat-containing protein TBL1X OS=Mus musculus OX=10090 GN=Tbl1x PE=1 SV=2	16.7128	20.5727	3.85988	1.08058	0.0830655	0.7896	21	15			16.7128			18.8441		22.3013
P83870	Phf5a	PHD finger-like domain-containing protein 5A	sp|P83870|PHF5A_MOUSE PHD finger-like domain-containing protein 5A OS=Mus musculus OX=10090 GN=Phf5a PE=1 SV=1	19.0637	20.5027	1.43897	1.07852	0.0834595	0.7896	9	9	19.4806	18.0088	19.4864		19.279	19.0952		20.5295	20.0234	22.3625
Q6PDI5;Q6PDI5-2;A2ALV7;A2ALV6;A2ALV8;A2ALW1	Ecm29;AI314180	Proteasome-associated protein ECM29 homolog	sp|Q6PDI5|ECM29_MOUSE Proteasome adapter and scaffold protein ECM29 OS=Mus musculus OX=10090 GN=Ecpas PE=1 SV=3;sp|Q6PDI5-2|ECM29_MOUSE Isoform 2 of Proteasome adapter and scaffold protein ECM29 OS=Mus musculus OX=10090 GN=Ecpas;tr|A2ALV7|A2ALV7_MOUSE Prot	14.6858	18.6007	3.91481	1.07452	0.0842319	0.7896	74	65	16.5226		12.8491			16.4253		20.776
Q3UYU2;E9PUQ7;Q8BNV1;F6ZHN3;F6SY41;A0A338P7F8;A0A338P6I4	Trmt2a	tRNA (uracil-5-)-methyltransferase homolog A	tr|Q3UYU2|Q3UYU2_MOUSE HpaII tinys locus 9c, isoform CRA_a OS=Mus musculus OX=10090 GN=Trmt2a PE=1 SV=1;tr|E9PUQ7|E9PUQ7_MOUSE tRNA (uracil-5-)-methyltransferase homolog A OS=Mus musculus OX=10090 GN=Trmt2a PE=1 SV=1;sp|Q8BNV1|TRM2A_MOUSE tRNA (uracil-5-)-	17.3899	19.4247	2.03479	1.07425	0.0842849	0.7896	24	24		18.2249	16.5549			18.9727		19.8767
Q63850;A0A140LJH5;A0A140LJ77	Nup62	Nuclear pore glycoprotein p62	sp|Q63850|NUP62_MOUSE Nuclear pore glycoprotein p62 OS=Mus musculus OX=10090 GN=Nup62 PE=1 SV=2	17.2658	20.7983	3.53243	1.07119	0.0848814	0.7896	15	15	17.5982		16.9335			21.9222		23.2893	17.1834
P55302;F6WMD1	Lrpap1	Alpha-2-macroglobulin receptor-associated protein	sp|P55302|AMRP_MOUSE Alpha-2-macroglobulin receptor-associated protein OS=Mus musculus OX=10090 GN=Lrpap1 PE=1 SV=1	19.867	16.6885	-3.1785	1.07007	0.0850995	0.7896	20	20		19.0977	20.6362			18.7371		14.6398
Q9D0R2;A0A2I3BPK8	Tars	Threonine--tRNA ligase, cytoplasmic	sp|Q9D0R2|SYTC_MOUSE Threonine--tRNA ligase, cytoplasmic OS=Mus musculus OX=10090 GN=Tars PE=1 SV=2	13.7591	16.4398	2.6807	1.07	0.0851142	0.7896	39	36			13.7591			17.1941		15.6854
Q91XX1;A0A0A6YWM6	Pcdhgc3		tr|Q91XX1|Q91XX1_MOUSE Protocadherin gamma C3 OS=Mus musculus OX=10090 GN=Pcdhgc3 PE=1 SV=1	20.006	16.722	-3.28398	1.06975	0.0851623	0.7896	22	19	20.9085		17.9291	21.1804		19.0672		14.3768
Q8BVF2;A0A0A6YXV1	Pdcl3	Phosducin-like protein 3	sp|Q8BVF2|PDCL3_MOUSE Phosducin-like protein 3 OS=Mus musculus OX=10090 GN=Pdcl3 PE=1 SV=1	20.3093	18.8499	-1.45936	1.06614	0.0858741	0.7896	14	14	20.7341	20.3079	19.886			18.472		19.2279
O35639;Q3TET3;A0A0G2JGL7	Anxa3	Annexin A3	sp|O35639|ANXA3_MOUSE Annexin A3 OS=Mus musculus OX=10090 GN=Anxa3 PE=1 SV=4	21.0041	22.0901	1.08602	1.06408	0.086281	0.7896	29	24	21.2441	20.7378	21.3794	21.2366	20.4227	20.875		21.5555	22.5649	23.3651
B2RXQ2;B2RXW8;S4R1I7	Ppfia1		tr|B2RXQ2|B2RXQ2_MOUSE Ppfia1 protein OS=Mus musculus OX=10090 GN=Ppfia1 PE=1 SV=1;tr|B2RXW8|B2RXW8_MOUSE Ppfia1 protein OS=Mus musculus OX=10090 GN=Ppfia1 PE=1 SV=1	20.2067	18.3981	-1.80868	1.06101	0.0868946	0.7896	36	13	20.8253		19.5882			18.47		18.3261
Q9R0Q7;D3Z7C6	Ptges3	Prostaglandin E synthase 3	sp|Q9R0Q7|TEBP_MOUSE Prostaglandin E synthase 3 OS=Mus musculus OX=10090 GN=Ptges3 PE=1 SV=1;tr|D3Z7C6|D3Z7C6_MOUSE Prostaglandin E synthase 3 OS=Mus musculus OX=10090 GN=Ptges3 PE=1 SV=1	21.1932	22.4628	1.26958	1.06099	0.0868981	0.7896	10	10	19.9367		21.8768	21.3573	21.6019	21.9621	23.0706	22.3556
P60762-2;P60762;A0A087WQB0;A0A087WQ34	Morf4l1	Mortality factor 4-like protein 1	sp|P60762-2|MO4L1_MOUSE Isoform 2 of Mortality factor 4-like protein 1 OS=Mus musculus OX=10090 GN=Morf4l1;sp|P60762|MO4L1_MOUSE Mortality factor 4-like protein 1 OS=Mus musculus OX=10090 GN=Morf4l1 PE=1 SV=2;tr|A0A087WQB0|A0A087WQB0_MOUSE Mortality factor	19.48	21.9048	2.42478	1.05951	0.0871957	0.7896	12	12		21.3059	17.6541			20.2221	23.2037	21.4708	22.7225
O54790	Mafg	Transcription factor MafG	sp|O54790|MAFG_MOUSE Transcription factor MafG OS=Mus musculus OX=10090 GN=Mafg PE=1 SV=1	22.9827	19.7514	-3.23131	1.0574	0.0876192	0.7896	7	4					22.9827			19.7514
P35293;A0A3Q4EI12;A0A452J8C1;A0A3Q4EIF7	Rab18	Ras-related protein Rab-18	sp|P35293|RAB18_MOUSE Ras-related protein Rab-18 OS=Mus musculus OX=10090 GN=Rab18 PE=1 SV=2;tr|A0A3Q4EI12|A0A3Q4EI12_MOUSE Ras-related protein Rab-18 OS=Mus musculus OX=10090 GN=Rab18 PE=1 SV=1;tr|A0A452J8C1|A0A452J8C1_MOUSE Ras-related protein Rab-18 OS=	18.6536	20.6465	1.9929	1.05548	0.0880078	0.7896	14	14	16.8663	18.2463	20.3703		19.1315	20.1372		21.1557
Q6DVA0;A0A494BBB1	Lemd2	LEM domain-containing protein 2	sp|Q6DVA0|LEMD2_MOUSE LEM domain-containing protein 2 OS=Mus musculus OX=10090 GN=Lemd2 PE=1 SV=1	19.1658	21.1221	1.95627	1.05308	0.088496	0.7896	30	30	18.486	19.1979	19.8135			21.4594	21.8285	22.8158	18.3846
O88700;E9PZ97;A0A0U1RPS3	Blm	Bloom syndrome protein homolog	sp|O88700|BLM_MOUSE Bloom syndrome protein homolog OS=Mus musculus OX=10090 GN=Blm PE=1 SV=1;tr|E9PZ97|E9PZ97_MOUSE Bloom syndrome protein homolog OS=Mus musculus OX=10090 GN=Blm PE=1 SV=1	23.706	20.4898	-3.21618	1.05251	0.0886112	0.7896	16	16		23.706				20.4898
Q99J77	Nans		sp|Q99J77|SIAS_MOUSE Sialic acid synthase OS=Mus musculus OX=10090 GN=Nans PE=1 SV=1	19.7202	17.8215	-1.89869	1.05101	0.0889183	0.7896	16	16	19.3565	20.084				17.1039		18.5392
Q8CGC6;F6SB18	Rbm28	RNA-binding protein 28	sp|Q8CGC6|RBM28_MOUSE RNA-binding protein 28 OS=Mus musculus OX=10090 GN=Rbm28 PE=1 SV=4	19.5204	20.8811	1.36079	1.04987	0.0891513	0.7896	28	27	20.3634	18.6773				20.7521	20.8846	20.9452		20.9426
Q9JIK5	Ddx21	Nucleolar RNA helicase 2	sp|Q9JIK5|DDX21_MOUSE Nucleolar RNA helicase 2 OS=Mus musculus OX=10090 GN=Ddx21 PE=1 SV=3	22.3497	23.2591	0.90942	1.04914	0.0893011	0.7896	59	59	22.7867	22.5444	21.0545	22.4936	22.8693	22.6331	22.7711	23.7835	23.2401	23.8677
P40201;Q8C7Q2;G3V014;G3UWS6	Chd1	Chromodomain-helicase-DNA-binding protein 1	sp|P40201|CHD1_MOUSE Chromodomain-helicase-DNA-binding protein 1 OS=Mus musculus OX=10090 GN=Chd1 PE=1 SV=3;tr|Q8C7Q2|Q8C7Q2_MOUSE Chromodomain-helicase-DNA-binding protein 1 OS=Mus musculus OX=10090 GN=Chd1 PE=1 SV=1	19.9327	16.2631	-3.66965	1.04727	0.0896877	0.7896	42	35	19.9327					13.9775	16.347	18.4647
Q9WU78;Q9WU78-3;Q9WU78-2	Pdcd6ip	Programmed cell death 6-interacting protein	sp|Q9WU78|PDC6I_MOUSE Programmed cell death 6-interacting protein OS=Mus musculus OX=10090 GN=Pdcd6ip PE=1 SV=3;sp|Q9WU78-3|PDC6I_MOUSE Isoform 3 of Programmed cell death 6-interacting protein OS=Mus musculus OX=10090 GN=Pdcd6ip	22.1297	20.8594	-1.27027	1.0457	0.0900119	0.7896	53	53	21.5911	21.1796	22.6493	21.9078	23.3208	22.1767	19.2118	20.9698	21.0794
Q9ER67;A2AG46;A2AG48;A2AG47;A2AG49;E9Q1Q4;E9Q160;E9Q098;E9Q886;Q6DIC6	Maged2		tr|Q9ER67|Q9ER67_MOUSE Maged2 protein OS=Mus musculus OX=10090 GN=Maged2 PE=1 SV=1	18.8124	17.1738	-1.63859	1.04419	0.0903253	0.7896	21	20	19.0328				18.592	17.2303		17.1174
K3W4P2;A0A0G2JH17;Q6P4S8;A0A0G2JFR3;A0A0G2JDG8	Ints1	Integrator complex subunit 1	tr|K3W4P2|K3W4P2_MOUSE Integrator complex subunit 1 OS=Mus musculus OX=10090 GN=Ints1 PE=1 SV=2;tr|A0A0G2JH17|A0A0G2JH17_MOUSE Integrator complex subunit 1 OS=Mus musculus OX=10090 GN=Ints1 PE=1 SV=1;sp|Q6P4S8|INT1_MOUSE Integrator complex subunit 1 OS=Mus	16.477	19.5664	3.08942	1.04047	0.0911018	0.7896	63	63		17.7181	15.2359			17.7781		21.3548
Q8BH74;E9Q4V9;A0A1W2P7R1	Nup107	Nuclear pore complex protein Nup107	sp|Q8BH74|NU107_MOUSE Nuclear pore complex protein Nup107 OS=Mus musculus OX=10090 GN=Nup107 PE=1 SV=1;tr|E9Q4V9|E9Q4V9_MOUSE Nuclear pore complex protein OS=Mus musculus OX=10090 GN=Nup107 PE=1 SV=1	18.7113	21.0674	2.35604	1.03834	0.0915512	0.7896	61	61	18.0191		19.4035			21.2857		22.8053	19.1111
A0A0R4J073;E9Q577;Q5U5Q9;A0A0R4J183;Q5U5Q9-3;Q5U5Q9-2;E9PWM5	Uimc1	BRCA1-A complex subunit RAP80	tr|A0A0R4J073|A0A0R4J073_MOUSE BRCA1-A complex subunit RAP80 OS=Mus musculus OX=10090 GN=Uimc1 PE=1 SV=1;tr|E9Q577|E9Q577_MOUSE BRCA1-A complex subunit RAP80 OS=Mus musculus OX=10090 GN=Uimc1 PE=1 SV=1;sp|Q5U5Q9|UIMC1_MOUSE BRCA1-A complex subunit RAP80 OS	20.6975	22.5792	1.88177	1.03541	0.0921708	0.7896	23	23	19.523	21.8719					23.3635	21.9823	22.3919
Q6ZPF4;D3Z7A7;Q6ZPF4-2	Fmnl3	Formin-like protein 3	sp|Q6ZPF4|FMNL3_MOUSE Formin-like protein 3 OS=Mus musculus OX=10090 GN=Fmnl3 PE=1 SV=2;tr|D3Z7A7|D3Z7A7_MOUSE Formin-like protein 3 OS=Mus musculus OX=10090 GN=Fmnl3 PE=1 SV=1;sp|Q6ZPF4-2|FMNL3_MOUSE Isoform 2 of Formin-like protein 3 OS=Mus musculus OX=1	16.1512	18.4703	2.31907	1.03422	0.0924234	0.7896	38	32	16.4595		15.8429				18.4703
Q9Z206;Q9Z206-2	Net1	Neuroepithelial cell-transforming gene 1 protein	sp|Q9Z206|ARHG8_MOUSE Neuroepithelial cell-transforming gene 1 protein OS=Mus musculus OX=10090 GN=Net1 PE=1 SV=2;sp|Q9Z206-2|ARHG8_MOUSE Isoform 2 of Neuroepithelial cell-transforming gene 1 protein OS=Mus musculus OX=10090 GN=Net1	31.2245	29.4251	-1.79945	1.03353	0.0925702	0.7896	8	8	30.6485	29.7221	31.3402	30.5782	33.8335	29.5524	30.5012	31.0043	29.9267	26.1406
Q91XH6;O88384;F6UHS3;E0CYE5;F6T4B9	Vti1b	Vesicle transport through interaction with t-SNAREs homolog 1B	tr|Q91XH6|Q91XH6_MOUSE Vesicle transport through interaction with t-SNAREs 1B homolog OS=Mus musculus OX=10090 GN=Vti1b PE=1 SV=1;sp|O88384|VTI1B_MOUSE Vesicle transport through interaction with t-SNAREs homolog 1B OS=Mus musculus OX=10090 GN=Vti1b PE=1 SV	20.3627	17.5882	-2.77454	1.03307	0.0926678	0.7896	11	11	19.4121		21.3133			17.5882
P14602;P14602-2;D3YZ06;P14602-3	Hspb1	Heat shock protein beta-1	sp|P14602|HSPB1_MOUSE Heat shock protein beta-1 OS=Mus musculus OX=10090 GN=Hspb1 PE=1 SV=3;sp|P14602-2|HSPB1_MOUSE Isoform B of Heat shock protein beta-1 OS=Mus musculus OX=10090 GN=Hspb1;tr|D3YZ06|D3YZ06_MOUSE Heat shock protein beta-1 OS=Mus musculus OX	24.7322	23.7158	-1.01643	1.02945	0.0934432	0.7896	22	22	25.1284			24.5682	24.5002		23.3005	24.167	23.9809	23.4148
Q8BKE6	Cyp20a1	Cytochrome P450 20A1	sp|Q8BKE6|CP20A_MOUSE Cytochrome P450 20A1 OS=Mus musculus OX=10090 GN=Cyp20a1 PE=1 SV=1	14.9629	16.6299	1.66698	1.02818	0.0937178	0.7896	20	20		15.3665	14.5593			16.5671		16.6927
Q9Z148-2;Q9Z148-3	Ehmt2	Histone-lysine N-methyltransferase EHMT2	sp|Q9Z148-2|EHMT2_MOUSE Isoform 2 of Histone-lysine N-methyltransferase EHMT2 OS=Mus musculus OX=10090 GN=Ehmt2;sp|Q9Z148-3|EHMT2_MOUSE Isoform 3 of Histone-lysine N-methyltransferase EHMT2 OS=Mus musculus OX=10090 GN=Ehmt2	21.9275	20.5588	-1.36863	1.02729	0.0939105	0.7896	30	1	22.1496	22.0576		21.8877	21.6149			21.4306	19.687
P56480	Atp5b	ATP synthase subunit beta, mitochondrial	sp|P56480|ATPB_MOUSE ATP synthase subunit beta, mitochondrial OS=Mus musculus OX=10090 GN=Atp5f1b PE=1 SV=2	22.8008	21.6814	-1.11935	1.02114	0.0952483	0.7896	33	33	21.675	22.4649	23.9558	23.0931	22.815	22.7493	20.5484	20.5812	22.7197	21.8085
Q61687;F6RDB7;A0A0G2JFA5;Q8C2S3;A0A0G2JED2;A0A0G2JFG6;Q3TA30;A6PWK7;A6PWK9;A6PWL2;A0A0G2JF35	Atrx	Transcriptional regulator ATRX	sp|Q61687|ATRX_MOUSE Transcriptional regulator ATRX OS=Mus musculus OX=10090 GN=Atrx PE=1 SV=3	21.0503	22.6921	1.64184	1.02035	0.0954222	0.7896	96	76	22.0057	22.7145	20.5187	18.9102	21.1022	21.7589	25.2041	23.0968	22.804	20.5968
Q91ZS8-5;Q91ZS8-3;Q91ZS8-2;Q91ZS8-4;Q91ZS8;Q91ZS8-6	Adarb1	Double-stranded RNA-specific editase 1	sp|Q91ZS8-5|RED1_MOUSE Isoform 5 of Double-stranded RNA-specific editase 1 OS=Mus musculus OX=10090 GN=Adarb1;sp|Q91ZS8-3|RED1_MOUSE Isoform 3 of Double-stranded RNA-specific editase 1 OS=Mus musculus OX=10090 GN=Adarb1;sp|Q91ZS8-2|RED1_MOUSE Isoform 2 of	20.3201	17.2185	-3.10151	1.01517	0.0965664	0.7896	17	17			20.3201					17.2185
Q9CQ75	Ndufa2	NADH dehydrogenase [ubiquinone] 1 alpha subcomplex subunit 2	sp|Q9CQ75|NDUA2_MOUSE NADH dehydrogenase [ubiquinone] 1 alpha subcomplex subunit 2 OS=Mus musculus OX=10090 GN=Ndufa2 PE=1 SV=3	21.0827	17.9865	-3.09617	1.01342	0.0969566	0.7896	5	5		21.0827				17.9865
Q8BFY9-2;Q8BFY9;Q3TKD0;J3QMX2	Tnpo1	Transportin-1	sp|Q8BFY9-2|TNPO1_MOUSE Isoform 2 of Transportin-1 OS=Mus musculus OX=10090 GN=Tnpo1;sp|Q8BFY9|TNPO1_MOUSE Transportin-1 OS=Mus musculus OX=10090 GN=Tnpo1 PE=1 SV=2;tr|Q3TKD0|Q3TKD0_MOUSE Transportin-1 (Fragment) OS=Mus musculus OX=10090 GN=Tnpo1 PE=1 SV=1	20.561	21.6074	1.04638	1.01289	0.0970758	0.7896	40	31	21.1427	20.9849	21.1361	19.6154	19.9257	21.7493	21.3292	22.6844		20.6664
Q80ZP8;Q3TMX5;Q9CXI5;F6USD5;F6T4L3;F7C1S6	Manf	Mesencephalic astrocyte-derived neurotrophic factor	tr|Q80ZP8|Q80ZP8_MOUSE Armet protein OS=Mus musculus OX=10090 GN=Manf PE=1 SV=1;tr|Q3TMX5|Q3TMX5_MOUSE Arginine-rich, mutated in early stage tumors, isoform CRA_b OS=Mus musculus OX=10090 GN=Manf PE=1 SV=1;sp|Q9CXI5|MANF_MOUSE Mesencephalic astrocyte-deriv	15.5109	18.5925	3.08158	1.00864	0.0980309	0.7896	11	11			15.5109			18.5925
H3BKS8;E9PWD4;A0A0R4IZW7;Q3TX08;D3Z413;H3BL70;H3BKB8;H3BK68;H3BKV3;G3V019;D6RFC0;D6RG86;H3BL74	Trmt1	tRNA (guanine(26)-N(2))-dimethyltransferase	tr|H3BKS8|H3BKS8_MOUSE tRNA (guanine(26)-N(2))-dimethyltransferase OS=Mus musculus OX=10090 GN=Trmt1 PE=1 SV=1;tr|E9PWD4|E9PWD4_MOUSE tRNA (guanine(26)-N(2))-dimethyltransferase OS=Mus musculus OX=10090 GN=Trmt1 PE=1 SV=1;tr|A0A0R4IZW7|A0A0R4IZW7_MOUSE tRN	18.5842	15.9299	-2.65422	1.00838	0.0980882	0.7896	20	20	17.6963			19.472				15.9299
Q62383	Supt6h	Transcription elongation factor SPT6	sp|Q62383|SPT6H_MOUSE Transcription elongation factor SPT6 OS=Mus musculus OX=10090 GN=Supt6h PE=1 SV=2	18.5635	19.9165	1.35291	1.00806	0.0981607	0.7896	73	72	19.525	18.5542	17.979	18.4445	18.315	20.2407		21.3099	18.1988
Q8JZM7	Cdc73	Parafibromin	sp|Q8JZM7|CDC73_MOUSE Parafibromin OS=Mus musculus OX=10090 GN=Cdc73 PE=1 SV=1	18.544	19.9356	1.3916	1.00762	0.0982598	0.7896	31	31	18.4547	18.6865	18.1282	18.3342	19.1162	21.0761		21.849	18.0792	18.738
A2AN08-3;A2AN08;A2AN08-5;A2AN08-2;F6SSP6;Z4YMA7;A2AN08-4;Z4YLP1	Ubr4	E3 ubiquitin-protein ligase UBR4	sp|A2AN08-3|UBR4_MOUSE Isoform 3 of E3 ubiquitin-protein ligase UBR4 OS=Mus musculus OX=10090 GN=Ubr4;sp|A2AN08|UBR4_MOUSE E3 ubiquitin-protein ligase UBR4 OS=Mus musculus OX=10090 GN=Ubr4 PE=1 SV=1;sp|A2AN08-5|UBR4_MOUSE Isoform 5 of E3 ubiquitin-protein	14.9204	16.1715	1.25112	1.00725	0.0983441	0.7896	172	172	14.8909	14.4772	14.0398		16.2736	16.2331		15.6851	16.5963
P26443;F7CFA5	Glud1	Glutamate dehydrogenase 1, mitochondrial	sp|P26443|DHE3_MOUSE Glutamate dehydrogenase 1, mitochondrial OS=Mus musculus OX=10090 GN=Glud1 PE=1 SV=1	21.6174	20.2103	-1.40711	1.00701	0.0983984	0.7896	35	35	20.8408	21.7871	22.9617	20.88		21.8435	19.5736	18.8981	20.5258
A0A0R4IZW8;A0A0R4J1C2;Q9D7J7			tr|A0A0R4IZW8|A0A0R4IZW8_MOUSE Calpain small subunit 1 OS=Mus musculus OX=10090 GN=Capns1 PE=1 SV=1;tr|A0A0R4J1C2|A0A0R4J1C2_MOUSE Calpain small subunit 1 OS=Mus musculus OX=10090 GN=Capns1 PE=1 SV=1	19.7154	18.2087	-1.50678	1.00631	0.0985586	0.7896	11	1	19.9567	19.5108	19.6789			19.6175		18.1157	16.8928
Q8C4J7;F6YAR3	Tbl3	Transducin beta-like protein 3	sp|Q8C4J7|TBL3_MOUSE Transducin beta-like protein 3 OS=Mus musculus OX=10090 GN=Tbl3 PE=2 SV=1	18.2427	19.933	1.69032	1.00598	0.0986327	0.7896	35	35	19.5974	18.7892	17.3847	17.1994		19.3225		20.5435
A0A0H2UH19;Q5DW34;Q5DW34-2;Q5DW34-3;E9Q5A3;A0A1B0GXE2;A0A0A6YWA0;A0A0G2JFI9;A0A0A6YXD1;A0A140LII4;F6WWY8	Ehmt1	Histone-lysine N-methyltransferase EHMT1	tr|A0A0H2UH19|A0A0H2UH19_MOUSE Histone-lysine N-methyltransferase EHMT1 OS=Mus musculus OX=10090 GN=Ehmt1 PE=1 SV=1;sp|Q5DW34|EHMT1_MOUSE Histone-lysine N-methyltransferase EHMT1 OS=Mus musculus OX=10090 GN=Ehmt1 PE=1 SV=2;sp|Q5DW34-2|EHMT1_MOUSE Isoform 2	22.4418	21.0781	-1.36371	1.00041	0.099905	0.7896	41	1	22.8704	22.9995	20.409	22.8782	23.0521	19.336	22.2563	21.0146	21.7056
P62320;A0A1W2P7K5	Snrpd3	Small nuclear ribonucleoprotein Sm D3	sp|P62320|SMD3_MOUSE Small nuclear ribonucleoprotein Sm D3 OS=Mus musculus OX=10090 GN=Snrpd3 PE=1 SV=1;tr|A0A1W2P7K5|A0A1W2P7K5_MOUSE Small nuclear ribonucleoprotein Sm D3 OS=Mus musculus OX=10090 GN=Snrpd3 PE=1 SV=1	22.6018	23.9065	1.30466	0.997973	0.100468	0.7896	8	8	20.1244	23.3054	23.8261	22.7583	22.9948	24.2032		23.6444	24.3594	23.4189
Q8R1X6;Q8R1X6-2;D3Z3F8;D3Z2D6;D3Z1M5	Spg20	Spartin	sp|Q8R1X6|SPART_MOUSE Spartin OS=Mus musculus OX=10090 GN=Spart PE=1 SV=1;sp|Q8R1X6-2|SPART_MOUSE Isoform 2 of Spartin OS=Mus musculus OX=10090 GN=Spart;tr|D3Z3F8|D3Z3F8_MOUSE Spastic paraplegia 20, spartin (Troyer syndrome) homolog (human) OS=Mus musculus	19.6142	18.2338	-1.38048	0.99777	0.100515	0.7896	24	24	19.5831	20.1256	19.1341			18.51		17.9575
Q8JZQ9;A0A0G2JG48	Eif3b	Eukaryotic translation initiation factor 3 subunit B	sp|Q8JZQ9|EIF3B_MOUSE Eukaryotic translation initiation factor 3 subunit B OS=Mus musculus OX=10090 GN=Eif3b PE=1 SV=1	21.8225	20.8607	-0.961791	0.997733	0.100523	0.7896	45	45	22.1433	21.2497	21.2028	22.8613	21.6554	21.007	19.8563	20.1179	21.3941	21.9282
Q99MN1;Q8R2P8	Kars	Lysine--tRNA ligase	sp|Q99MN1|SYK_MOUSE Lysine--tRNA ligase OS=Mus musculus OX=10090 GN=Kars PE=1 SV=1;tr|Q8R2P8|Q8R2P8_MOUSE Lysine--tRNA ligase OS=Mus musculus OX=10090 GN=Kars PE=1 SV=1	19.9294	17.9243	-2.00517	0.996913	0.100713	0.7896	33	33	20.9322	19.9955	17.8912	20.8989		18.9554		16.8931
Q6PGH1;Q6PGH1-2	Bud31	Protein BUD31 homolog	sp|Q6PGH1|BUD31_MOUSE Protein BUD31 homolog OS=Mus musculus OX=10090 GN=Bud31 PE=1 SV=2;sp|Q6PGH1-2|BUD31_MOUSE Isoform 2 of Protein BUD31 homolog OS=Mus musculus OX=10090 GN=Bud31	17.6762	19.6286	1.95243	0.994276	0.101327	0.7896	9	9	19.079	16.2733				18.9916	19.5404	20.3538
Q9CPP0	Npm3	Nucleoplasmin-3	sp|Q9CPP0|NPM3_MOUSE Nucleoplasmin-3 OS=Mus musculus OX=10090 GN=Npm3 PE=1 SV=3	21.2197	22.9635	1.74379	0.993536	0.1015	0.7896	8	8	22.1308	21.5539	19.9743			22.3763		23.5506
Q8CG70;D6RHQ3	Leprel2	Prolyl 3-hydroxylase 3	sp|Q8CG70|P3H3_MOUSE Prolyl 3-hydroxylase 3 OS=Mus musculus OX=10090 GN=P3h3 PE=1 SV=1	18.1655	15.9883	-2.17719	0.99094	0.102108	0.7896	37	37			18.1655			16.0786		15.8979
F8VQ93;Q8VDD9;A0A087WR26;A2AHJ4;A0A087WP89;A2AHJ4-2	Phip	PH-interacting protein	tr|F8VQ93|F8VQ93_MOUSE PH-interacting protein OS=Mus musculus OX=10090 GN=Phip PE=1 SV=1;sp|Q8VDD9|PHIP_MOUSE PH-interacting protein OS=Mus musculus OX=10090 GN=Phip PE=1 SV=2	17.1856	19.2242	2.03858	0.990495	0.102213	0.7896	45	43	16.3857	17.9856				18.4002		20.0482
P47930;P47930-2	Fosl2	Fos-related antigen 2	sp|P47930|FOSL2_MOUSE Fos-related antigen 2 OS=Mus musculus OX=10090 GN=Fosl2 PE=1 SV=2;sp|P47930-2|FOSL2_MOUSE Isoform 2 of Fos-related antigen 2 OS=Mus musculus OX=10090 GN=Fosl2	23.7845	21.4892	-2.29528	0.989176	0.102524	0.7896	10	10	23.3236	24.2453						21.4892
Q4FE56;P70398;E9PWA9;G3UZS3	Usp9x	Ubiquitin carboxyl-terminal hydrolase;Probable ubiquitin carboxyl-terminal hydrolase FAF-X	tr|Q4FE56|Q4FE56_MOUSE Probable ubiquitin carboxyl-terminal hydrolase FAF-X OS=Mus musculus OX=10090 GN=Usp9x PE=1 SV=1;sp|P70398|USP9X_MOUSE Probable ubiquitin carboxyl-terminal hydrolase FAF-X OS=Mus musculus OX=10090 GN=Usp9x PE=1 SV=2	16.7631	18.7156	1.95247	0.98827	0.102738	0.7896	98	75	17.2009	14.7999	18.2886			19.7842	19.8728	18.6275	16.5778
Q00PI9;A0A494BAL6	Hnrnpul2	Heterogeneous nuclear ribonucleoprotein U-like protein 2	sp|Q00PI9|HNRL2_MOUSE Heterogeneous nuclear ribonucleoprotein U-like protein 2 OS=Mus musculus OX=10090 GN=Hnrnpul2 PE=1 SV=2	22.8502	23.8144	0.964207	0.988084	0.102782	0.7896	40	40	22.9924	23.53	23.723	21.7939	22.2118	23.9959	24.4655	24.5192	23.3581	22.7334
Q9QUR6	Prep	Prolyl endopeptidase	sp|Q9QUR6|PPCE_MOUSE Prolyl endopeptidase OS=Mus musculus OX=10090 GN=Prep PE=1 SV=1	18.8567	20.7691	1.91236	0.987545	0.102909	0.7896	43	43	17.6498	20.0659	18.8544			19.0088		20.8996		22.3988
Q8C3V4;A0A087WSP5;Q99K94;P42225;A0A087WSQ5;Q8CFQ1;A0A087WRI1	Stat1	Signal transducer and activator of transcription;Signal transducer and activator of transcription 1	tr|Q8C3V4|Q8C3V4_MOUSE Signal transducer and activator of transcription OS=Mus musculus OX=10090 GN=Stat1 PE=1 SV=1;tr|A0A087WSP5|A0A087WSP5_MOUSE Signal transducer and activator of transcription OS=Mus musculus OX=10090 GN=Stat1 PE=1 SV=1;tr|Q99K94|Q99K94	19.8589	17.3109	-2.54801	0.986594	0.103135	0.7896	30	30		20.7525	18.9652			18.8235		15.7982
Q80U93;A2ATN3;A0A0A6YW83	Nup214	Nuclear pore complex protein Nup214	sp|Q80U93|NU214_MOUSE Nuclear pore complex protein Nup214 OS=Mus musculus OX=10090 GN=Nup214 PE=1 SV=2	17.4483	19.7558	2.3075	0.986513	0.103154	0.7896	72	72	17.2674	16.4237	18.7172	17.7539	17.0791	22.1184	18.1409	24.2553	16.4626	17.8016
Q9CQ62	Decr1	2,4-dienoyl-CoA reductase, mitochondrial	sp|Q9CQ62|DECR_MOUSE 2,4-dienoyl-CoA reductase, mitochondrial OS=Mus musculus OX=10090 GN=Decr1 PE=1 SV=1	21.6574	18.2479	-3.40956	0.986318	0.103201	0.7896	15	15			21.6574			20.2828		15.9464	18.5144
Q9QXS1-3	Plec	Plectin	sp|Q9QXS1-3|PLEC_MOUSE Isoform PLEC-1A of Plectin OS=Mus musculus OX=10090 GN=Plec	20.8802	17.8694	-3.01071	0.985276	0.103449	0.7896	3	3	20.8802							17.8694
Q922D8;A0A1W2P733;A0A1W2P7L5	Mthfd1	C-1-tetrahydrofolate synthase, cytoplasmic;Methylenetetrahydrofolate dehydrogenase;Methenyltetrahydrofolate cyclohydrolase;Formyltetrahydrofolate synthetase;C-1-tetrahydrofolate synthase, cytoplasmic, N-terminally processed	sp|Q922D8|C1TC_MOUSE C-1-tetrahydrofolate synthase, cytoplasmic OS=Mus musculus OX=10090 GN=Mthfd1 PE=1 SV=4;tr|A0A1W2P733|A0A1W2P733_MOUSE C-1-tetrahydrofolate synthase, cytoplasmic OS=Mus musculus OX=10090 GN=Mthfd1 PE=1 SV=1	21.6962	20.2437	-1.45256	0.985032	0.103507	0.7896	52	52	21.7342	20.8124	21.8002	21.3814	22.753	21.6		20.8881	18.243
Q9QYC0;F8WHZ9;F8WGR0;Q9QYC0-2;F6RDR0	Add1	Alpha-adducin	sp|Q9QYC0|ADDA_MOUSE Alpha-adducin OS=Mus musculus OX=10090 GN=Add1 PE=1 SV=2;tr|F8WHZ9|F8WHZ9_MOUSE Alpha-adducin OS=Mus musculus OX=10090 GN=Add1 PE=1 SV=1;tr|F8WGR0|F8WGR0_MOUSE Alpha-adducin OS=Mus musculus OX=10090 GN=Add1 PE=1 SV=1;sp|Q9QYC0-2|ADDA_M	20.2067	18.2702	-1.93657	0.982643	0.104077	0.7896	31	1	19.5405	20.2942	20.7854			20.6007	16.8133	17.3965
Q3UPL0;Q3UPL0-2;S4R192;S4R256;S4R1T5;Q3UPL0-3;S4R1Y8	Sec31a	Protein transport protein Sec31A	sp|Q3UPL0|SC31A_MOUSE Protein transport protein Sec31A OS=Mus musculus OX=10090 GN=Sec31a PE=1 SV=2;sp|Q3UPL0-2|SC31A_MOUSE Isoform 2 of Protein transport protein Sec31A OS=Mus musculus OX=10090 GN=Sec31a	23.0545	21.5982	-1.45626	0.982295	0.104161	0.7896	58	15	23.7472	21.9	23.4274	23.0497	23.1482	23.2124	18.4691	22.6037	21.2072	22.4988
A0A140T8R7;Q8CFE3	Rcor1	REST corepressor 1	tr|A0A140T8R7|A0A140T8R7_MOUSE REST corepressor 1 OS=Mus musculus OX=10090 GN=Rcor1 PE=1 SV=1;sp|Q8CFE3|RCOR1_MOUSE REST corepressor 1 OS=Mus musculus OX=10090 GN=Rcor1 PE=1 SV=3	18.0492	20.2845	2.23522	0.979269	0.104889	0.7896	10	10			18.0492			19.9038		20.6651
Q922B2;Q8BJY7	Dars	Aspartate--tRNA ligase, cytoplasmic	sp|Q922B2|SYDC_MOUSE Aspartate--tRNA ligase, cytoplasmic OS=Mus musculus OX=10090 GN=Dars PE=1 SV=2	21.8747	20.7994	-1.07536	0.978683	0.105031	0.7896	41	41	22.8554	21.7492	22.8559	20.9306	20.9826	22.3648	19.8374	20.9938	20.3767	20.4241
P51949;A0A087WSG5;A0A087WSQ7	Mnat1	CDK-activating kinase assembly factor MAT1	sp|P51949|MAT1_MOUSE CDK-activating kinase assembly factor MAT1 OS=Mus musculus OX=10090 GN=Mnat1 PE=1 SV=2;tr|A0A087WSG5|A0A087WSG5_MOUSE CDK-activating kinase assembly factor MAT1 OS=Mus musculus OX=10090 GN=Mnat1 PE=1 SV=1	19.4112	21.1353	1.7241	0.977332	0.105358	0.7896	13	13		19.5628	19.2597			20.4505		21.8201
Q9ERG0;Q9ERG0-2;A0A2R8VI67;Q4U4S6	Lima1	LIM domain and actin-binding protein 1	sp|Q9ERG0|LIMA1_MOUSE LIM domain and actin-binding protein 1 OS=Mus musculus OX=10090 GN=Lima1 PE=1 SV=3;sp|Q9ERG0-2|LIMA1_MOUSE Isoform Alpha of LIM domain and actin-binding protein 1 OS=Mus musculus OX=10090 GN=Lima1	21.8706	22.759	0.888431	0.977224	0.105384	0.7896	47	46	22.9962	21.0565	21.5259	22.1379	21.6363	21.822	23.0492	22.6	22.6971	23.6267
P05132;P05132-2	Prkaca	cAMP-dependent protein kinase catalytic subunit alpha	sp|P05132|KAPCA_MOUSE cAMP-dependent protein kinase catalytic subunit alpha OS=Mus musculus OX=10090 GN=Prkaca PE=1 SV=3;sp|P05132-2|KAPCA_MOUSE Isoform 2 of cAMP-dependent protein kinase catalytic subunit alpha OS=Mus musculus OX=10090 GN=Prkaca	21.3241	19.4508	-1.87331	0.975831	0.105723	0.7896	19	10			20.6698	21.9785		20.1427		18.7589
Q3TGU7;P50580;P50580-2	Pa2g4	Proliferation-associated protein 2G4	tr|Q3TGU7|Q3TGU7_MOUSE Proliferation-associated 2G4 OS=Mus musculus OX=10090 GN=Pa2g4 PE=1 SV=1;sp|P50580|PA2G4_MOUSE Proliferation-associated protein 2G4 OS=Mus musculus OX=10090 GN=Pa2g4 PE=1 SV=3;sp|P50580-2|PA2G4_MOUSE Isoform 2 of Proliferation-associ	20.7012	19.333	-1.36817	0.975663	0.105764	0.7896	24	24	20.8777	22.0317	20.5089	21.0539	19.0338	19.8264		18.9388	20.9404	17.6266
Q8BQM4;E9PWH6	Heatr3	HEAT repeat-containing protein 3	sp|Q8BQM4|HEAT3_MOUSE HEAT repeat-containing protein 3 OS=Mus musculus OX=10090 GN=Heatr3 PE=1 SV=1;tr|E9PWH6|E9PWH6_MOUSE HEAT repeat-containing protein 3 OS=Mus musculus OX=10090 GN=Heatr3 PE=1 SV=1	17.4056	19.1026	1.69704	0.975411	0.105825	0.7896	26	26	18.2475		16.4438	17.5254		18.2346		20.8612		18.212
A0A0R4J195;Q9CSU0;Q9CSU0-2;Q9CSU0-3;F6YB25;F7DAY5	Rprd1b	Regulation of nuclear pre-mRNA domain-containing protein 1B	tr|A0A0R4J195|A0A0R4J195_MOUSE Regulation of nuclear pre-mRNA domain-containing protein 1B OS=Mus musculus OX=10090 GN=Rprd1b PE=1 SV=1;sp|Q9CSU0|RPR1B_MOUSE Regulation of nuclear pre-mRNA domain-containing protein 1B OS=Mus musculus OX=10090 GN=Rprd1b PE=	19.9234	20.8916	0.968181	0.972596	0.106513	0.7896	13	11	19.6061	20.3937	19.8471	19.8469		20.8978		21.3422	20.4348
Q9WVM1;E9Q9N9;E9Q851;F6WD40	Racgap1	Rac GTPase-activating protein 1	sp|Q9WVM1|RGAP1_MOUSE Rac GTPase-activating protein 1 OS=Mus musculus OX=10090 GN=Racgap1 PE=1 SV=1	19.8358	21.5572	1.72146	0.969898	0.107177	0.7896	27	27	18.6675	20.4829	17.3675	21.6572	21.0036	21.2765		22.3184	21.0768
Q80W00;Q80W00-2;S4R164	Ppp1r10	Serine/threonine-protein phosphatase 1 regulatory subunit 10	sp|Q80W00|PP1RA_MOUSE Serine/threonine-protein phosphatase 1 regulatory subunit 10 OS=Mus musculus OX=10090 GN=Ppp1r10 PE=1 SV=1;sp|Q80W00-2|PP1RA_MOUSE Isoform 2 of Serine/threonine-protein phosphatase 1 regulatory subunit 10 OS=Mus musculus OX=10090 GN=P	18.6542	20.1899	1.53567	0.969791	0.107204	0.7896	25	25	20.1073	18.2376	17.6619	18.61		19.7368		20.6429
Q9R0Q4;A2AEB4;A2AEB3;A2AEB5;A2AEB8;A2AEB7;A2AEB6	Morf4l2	Mortality factor 4-like protein 2	sp|Q9R0Q4|MO4L2_MOUSE Mortality factor 4-like protein 2 OS=Mus musculus OX=10090 GN=Morf4l2 PE=1 SV=1;tr|A2AEB4|A2AEB4_MOUSE Mortality factor 4-like protein 2 (Fragment) OS=Mus musculus OX=10090 GN=Morf4l2 PE=1 SV=8;tr|A2AEB3|A2AEB3_MOUSE Mortality factor	21.8017	20.3157	-1.48592	0.969641	0.107241	0.7896	14	12	21.496	22.3872	20.4436		22.8799	18.016	22.0192	20.2672	19.7728	21.5035
P70451;P70451-5;P70451-2;Q3TZJ5;P70451-3;P70451-4;A0A3B2W4F1;A0A0U1RPN6	Fer	Tyrosine-protein kinase Fer	sp|P70451|FER_MOUSE Tyrosine-protein kinase Fer OS=Mus musculus OX=10090 GN=Fer PE=1 SV=2;sp|P70451-5|FER_MOUSE Isoform 5 of Tyrosine-protein kinase Fer OS=Mus musculus OX=10090 GN=Fer;sp|P70451-2|FER_MOUSE Isoform 2 of Tyrosine-protein kinase Fer OS=Mus m	17.5531	15.3688	-2.18433	0.965673	0.108225	0.7896	33	31	17.2278			17.8785		15.3688
P97313;P97313-2	Prkdc	DNA-dependent protein kinase catalytic subunit	sp|P97313|PRKDC_MOUSE DNA-dependent protein kinase catalytic subunit OS=Mus musculus OX=10090 GN=Prkdc PE=1 SV=3	25.6236	22.6814	-2.94225	0.962545	0.109007	0.7896	46	46	25.6236								22.6814
Q91V61;Q91V61-2;Q3U4F0;A0A494BB84	Sfxn3	Sideroflexin-3	sp|Q91V61|SFXN3_MOUSE Sideroflexin-3 OS=Mus musculus OX=10090 GN=Sfxn3 PE=1 SV=1;sp|Q91V61-2|SFXN3_MOUSE Isoform 2 of Sideroflexin-3 OS=Mus musculus OX=10090 GN=Sfxn3;tr|Q3U4F0|Q3U4F0_MOUSE Sideroflexin-3 OS=Mus musculus OX=10090 GN=Sfxn3 PE=1 SV=1	19.3986	20.8198	1.42115	0.961962	0.109154	0.7896	18	17		18.9995	20.8476	18.3488		20.5628		20.7893	21.1073
P35980;A0A1B0GQU8;A0A1B0GSS8;A0A1B0GSF7;A0A1B0GSA8;A0A1B0GS28;A0A1B0GRZ3	Rpl18	60S ribosomal protein L18	sp|P35980|RL18_MOUSE 60S ribosomal protein L18 OS=Mus musculus OX=10090 GN=Rpl18 PE=1 SV=3;tr|A0A1B0GQU8|A0A1B0GQU8_MOUSE 60S ribosomal protein L18 OS=Mus musculus OX=10090 GN=Rpl18 PE=1 SV=1;tr|A0A1B0GSS8|A0A1B0GSS8_MOUSE 60S ribosomal protein L18 OS=Mus	25.4995	24.6603	-0.839237	0.958219	0.110098	0.7896	15	15	24.9425	26.1814	25.3641	25.5094	25.5002	23.9063	24.5568	23.9144	25.2339	25.6902
O09061;A0A338P7C0;A0A338P7F1	Psmb1	Proteasome subunit beta type-1	sp|O09061|PSB1_MOUSE Proteasome subunit beta type-1 OS=Mus musculus OX=10090 GN=Psmb1 PE=1 SV=1;tr|A0A338P7C0|A0A338P7C0_MOUSE Proteasome subunit beta type-1 OS=Mus musculus OX=10090 GN=Psmb1 PE=1 SV=1	21.9128	20.571	-1.34179	0.953647	0.111264	0.7896	14	14	20.9013	22.1961	21.4791	21.7395	23.2477	20.8556	22.475	20.307	18.6462
Q80TM9;Q80TM9-3;Q80TM9-2;Q80TM9-6;Q80TM9-4;F6YR29;Q80TM9-5;F6ZL69;F7AFP3;Q80TM9-7	Nisch	Nischarin	sp|Q80TM9|NISCH_MOUSE Nischarin OS=Mus musculus OX=10090 GN=Nisch PE=1 SV=2;sp|Q80TM9-3|NISCH_MOUSE Isoform 3 of Nischarin OS=Mus musculus OX=10090 GN=Nisch;sp|Q80TM9-2|NISCH_MOUSE Isoform 2 of Nischarin OS=Mus musculus OX=10090 GN=Nisch	26.6114	28.0027	1.39132	0.951935	0.111703	0.7896	44	44	26.548	26.3347		24.6186	28.9442	27.1929	28.5373	27.2965	28.1242	28.8626
Q61216;Q61216-2;F6RX99;B2KF76;A0A1L1SQT7	Mre11a	Double-strand break repair protein MRE11A	sp|Q61216|MRE11_MOUSE Double-strand break repair protein MRE11 OS=Mus musculus OX=10090 GN=Mre11 PE=1 SV=1;sp|Q61216-2|MRE11_MOUSE Isoform 2 of Double-strand break repair protein MRE11 OS=Mus musculus OX=10090 GN=Mre11	22.5747	21.4142	-1.1605	0.950617	0.112043	0.7896	35	35	21.9414	23.5398	20.8139	23.0208	23.5577	20.4933	22.02	21.9008	21.2429
Q9JK91;A0A0G2JDY9;A0A0G2JH14	Mlh1	DNA mismatch repair protein Mlh1	sp|Q9JK91|MLH1_MOUSE DNA mismatch repair protein Mlh1 OS=Mus musculus OX=10090 GN=Mlh1 PE=1 SV=2	20.2501	17.8115	-2.43854	0.950606	0.112045	0.7896	21	21	18.3585			22.0078	20.3838	16.412		19.211
Q9Z1B5	Mad2l1	Mitotic spindle assembly checkpoint protein MAD2A	sp|Q9Z1B5|MD2L1_MOUSE Mitotic spindle assembly checkpoint protein MAD2A OS=Mus musculus OX=10090 GN=Mad2l1 PE=1 SV=2	16.0556	18.4839	2.42822	0.94996	0.112212	0.7896	11	11	16.0556					17.6982		19.2695
Q8K4Q8;A0A452J8C7	Colec12	Collectin-12	sp|Q8K4Q8|COL12_MOUSE Collectin-12 OS=Mus musculus OX=10090 GN=Colec12 PE=1 SV=1;tr|A0A452J8C7|A0A452J8C7_MOUSE Collectin-12 OS=Mus musculus OX=10090 GN=Colec12 PE=1 SV=1	21.1894	18.5468	-2.64264	0.948503	0.112589	0.7896	30	30			19.2423	23.1366		18.3743		18.7194
Q03265;D3Z6F5;D6RJ16	Atp5a1	ATP synthase subunit alpha, mitochondrial;ATP synthase subunit alpha	sp|Q03265|ATPA_MOUSE ATP synthase subunit alpha, mitochondrial OS=Mus musculus OX=10090 GN=Atp5f1a PE=1 SV=1;tr|D3Z6F5|D3Z6F5_MOUSE ATP synthase subunit alpha OS=Mus musculus OX=10090 GN=Atp5a1 PE=1 SV=1	23.8924	22.8348	-1.05765	0.948354	0.112628	0.7896	42	42	22.8866	23.96	25.0364	24.0251	23.554	23.9194	21.2594	22.1164	23.7232	23.1554
Q61136;A0A1Y7VLT3	Prpf4b	Serine/threonine-protein kinase PRP4 homolog	sp|Q61136|PRP4B_MOUSE Serine/threonine-protein kinase PRP4 homolog OS=Mus musculus OX=10090 GN=Prpf4b PE=1 SV=3	18.3685	20.1787	1.81012	0.947621	0.112818	0.7896	25	25	17.7366	18.4984	18.8706			20.8858		21.6632	17.9869
E9PX59;Q69Z37;V9GX63	Samd9l	Sterile alpha motif domain-containing protein 9-like	tr|E9PX59|E9PX59_MOUSE Sterile alpha motif domain-containing protein 9-like OS=Mus musculus OX=10090 GN=Samd9l PE=1 SV=1;sp|Q69Z37|SAM9L_MOUSE Sterile alpha motif domain-containing protein 9-like OS=Mus musculus OX=10090 GN=Samd9l PE=1 SV=2	18.1357	21.0271	2.89137	0.945549	0.113358	0.7896	36	36			18.1357				21.0271
A0A023T778;Q9CQL1;G3UZW7	Magohb	Protein mago nashi homolog 2	tr|A0A023T778|A0A023T778_MOUSE Mago nashi protein OS=Mus musculus OX=10090 GN=Magohb PE=1 SV=1;sp|Q9CQL1|MGN2_MOUSE Protein mago nashi homolog 2 OS=Mus musculus OX=10090 GN=Magohb PE=2 SV=1;tr|G3UZW7|G3UZW7_MOUSE Protein mago nashi homolog 2 OS=Mus musculu	21.6356	22.6551	1.01951	0.943167	0.113981	0.7896	13	1	21.5425	21.7088	22.7623	21.7522	20.4123	23.0449		22.9672	23.1609	21.4475
Q8JZK9;A0A286YDE3;P54869	Hmgcs1	Hydroxymethylglutaryl-CoA synthase, cytoplasmic	sp|Q8JZK9|HMCS1_MOUSE Hydroxymethylglutaryl-CoA synthase, cytoplasmic OS=Mus musculus OX=10090 GN=Hmgcs1 PE=1 SV=1	15.6205	17.8922	2.2717	0.941615	0.114389	0.7896	29	29	16.2149		15.0261					17.8922
Q923T9-3			sp|Q923T9-3|KCC2G_MOUSE Isoform 3 of Calcium/calmodulin-dependent protein kinase type II subunit gamma OS=Mus musculus OX=10090 GN=Camk2g	16.2967	18.0152	1.71851	0.940689	0.114633	0.7896	18	NA	16.8256		15.7679			18.6072		17.4233
Q60631;B1AT92;Q60631-2;B1AT95	Grb2	Growth factor receptor-bound protein 2	sp|Q60631|GRB2_MOUSE Growth factor receptor-bound protein 2 OS=Mus musculus OX=10090 GN=Grb2 PE=1 SV=1;tr|B1AT92|B1AT92_MOUSE Growth factor receptor-bound protein 2 OS=Mus musculus OX=10090 GN=Grb2 PE=1 SV=1;sp|Q60631-2|GRB2_MOUSE Isoform 2 of Growth facto	18.5786	15.4544	-3.12421	0.940168	0.114771	0.7896	13	13	20.0801	17.0772				15.4544
Q3U4W8;P56399;D3Z4K7;D3YYA5	Usp5	Ubiquitin carboxyl-terminal hydrolase;Ubiquitin carboxyl-terminal hydrolase 5	tr|Q3U4W8|Q3U4W8_MOUSE Ubiquitin carboxyl-terminal hydrolase OS=Mus musculus OX=10090 GN=Usp5 PE=1 SV=1;sp|P56399|UBP5_MOUSE Ubiquitin carboxyl-terminal hydrolase 5 OS=Mus musculus OX=10090 GN=Usp5 PE=1 SV=1	21.6516	20.2722	-1.37941	0.937867	0.115381	0.7896	46	46	21.4089	21.4229	22.5436	21.6125	21.2701	22.0351	19.4421	21.9935	17.4856	20.4048
P48678;P48678-2;P48678-3;D3YUF7	Lmna	Prelamin-A/C;Lamin-A/C	sp|P48678|LMNA_MOUSE Prelamin-A/C OS=Mus musculus OX=10090 GN=Lmna PE=1 SV=2;sp|P48678-2|LMNA_MOUSE Isoform C of Prelamin-A/C OS=Mus musculus OX=10090 GN=Lmna;sp|P48678-3|LMNA_MOUSE Isoform C2 of Prelamin-A/C OS=Mus musculus OX=10090 GN=Lmna	27.7475	28.689	0.94159	0.937588	0.115455	0.7896	109	107	27.2343	28.0822	28.9089	27.5163	26.9955	29.8398	28.2304	29.4053	27.9571	28.0127
A0A0R4J0W6;Q9CRC8;F6RDA7;D6RHB1;F6RGS7	Lrrc40	Leucine-rich repeat-containing protein 40	tr|A0A0R4J0W6|A0A0R4J0W6_MOUSE Leucine rich repeat containing 40, isoform CRA_a OS=Mus musculus OX=10090 GN=Lrrc40 PE=1 SV=1;sp|Q9CRC8|LRC40_MOUSE Leucine-rich repeat-containing protein 40 OS=Mus musculus OX=10090 GN=Lrrc40 PE=1 SV=2	18.292	15.4268	-2.86521	0.936778	0.11567	0.7896	30	29		18.292				15.4268
Q9DCD2;F6TM12;E0CYF8	Xab2	Pre-mRNA-splicing factor SYF1	sp|Q9DCD2|SYF1_MOUSE Pre-mRNA-splicing factor SYF1 OS=Mus musculus OX=10090 GN=Xab2 PE=1 SV=1	15.305	18.4606	3.15558	0.936358	0.115782	0.7896	39	39			15.305			16.9225		19.9987
P14206;A0A1L1SUK3;A0A1L1SRW0	Rpsa	40S ribosomal protein SA	sp|P14206|RSSA_MOUSE 40S ribosomal protein SA OS=Mus musculus OX=10090 GN=Rpsa PE=1 SV=4	23.0477	22.1442	-0.90352	0.936306	0.115796	0.7896	23	23	22.7465	22.5275	23.0962	23.2808	23.5877	22.4804		21.413	23.2407	21.4428
A0A0R4J243;Q8BR65	Suds3	Sin3 histone deacetylase corepressor complex component SDS3	tr|A0A0R4J243|A0A0R4J243_MOUSE Sin3 histone deacetylase corepressor complex component SDS3 OS=Mus musculus OX=10090 GN=Suds3 PE=1 SV=1;sp|Q8BR65|SDS3_MOUSE Sin3 histone deacetylase corepressor complex component SDS3 OS=Mus musculus OX=10090 GN=Suds3 PE=1 S	22.6342	20.5588	-2.07539	0.936033	0.115869	0.7896	12	12		22.6342				20.4111		20.7066
Q6PR54-2;Q6PR54;Q6PR54-3;A0A2I3BQI4;A0A2I3BRD9;A0A2I3BQ21	Rif1	Telomere-associated protein RIF1	sp|Q6PR54-2|RIF1_MOUSE Isoform 2 of Telomere-associated protein RIF1 OS=Mus musculus OX=10090 GN=Rif1;sp|Q6PR54|RIF1_MOUSE Telomere-associated protein RIF1 OS=Mus musculus OX=10090 GN=Rif1 PE=1 SV=2;sp|Q6PR54-3|RIF1_MOUSE Isoform 3 of Telomere-associated p	18.1733	20.2177	2.04435	0.935673	0.115965	0.7896	51	51	18.6131	19.5206	16.3863			19.362		21.0734
Q69ZA1;A0A1Y7VNQ1	Cdk13	Cyclin-dependent kinase 13	sp|Q69ZA1|CDK13_MOUSE Cyclin-dependent kinase 13 OS=Mus musculus OX=10090 GN=Cdk13 PE=1 SV=3	20.3439	21.4759	1.13194	0.93373	0.116485	0.7896	24	3	20.1074	21.3412	18.5038	21.1076	20.6596	21.6448	21.7078	22.1599	20.3911
Q03145	Epha2	Ephrin type-A receptor 2	sp|Q03145|EPHA2_MOUSE Ephrin type-A receptor 2 OS=Mus musculus OX=10090 GN=Epha2 PE=1 SV=3	18.5293	16.3316	-2.19761	0.933411	0.116571	0.7896	36	34	19.2453	19.081	17.2614			16.3316
E9QAR6;E9Q1A5;D3YX49;E9QAR4;E9QAR1	Zfp384		tr|E9QAR6|E9QAR6_MOUSE Zinc finger protein 384 OS=Mus musculus OX=10090 GN=Zfp384 PE=1 SV=1;tr|E9Q1A5|E9Q1A5_MOUSE Zinc finger protein 384 OS=Mus musculus OX=10090 GN=Zfp384 PE=1 SV=1;tr|D3YX49|D3YX49_MOUSE Zinc finger protein 384 OS=Mus musculus OX=10090	19.5318	16.6772	-2.85455	0.933198	0.116628	0.7896	10	8		19.5318						16.6772
P63166;A0A087WRQ4	Sumo1	Small ubiquitin-related modifier 1	sp|P63166|SUMO1_MOUSE Small ubiquitin-related modifier 1 OS=Mus musculus OX=10090 GN=Sumo1 PE=1 SV=1;tr|A0A087WRQ4|A0A087WRQ4_MOUSE Small ubiquitin-related modifier 1 OS=Mus musculus OX=10090 GN=Sumo1 PE=1 SV=1	21.8398	22.8161	0.976237	0.931875	0.116984	0.7896	7	7	21.8153	22.7024	21.3159	21.912	21.4536	22.5185		22.2674		23.6623
P63260;B1ATY1;G3UYG0	Actg1	Actin, cytoplasmic 2;Actin, cytoplasmic 2, N-terminally processed	sp|P63260|ACTG_MOUSE Actin, cytoplasmic 2 OS=Mus musculus OX=10090 GN=Actg1 PE=1 SV=1	23.7326	24.6498	0.917172	0.928443	0.117912	0.7896	3	3			24.4389	23.1877	23.5711	24.9422	24.8771	24.6593	24.8986	23.8716
Q9QZQ1-2;Q9QZQ1;E9Q852;E9PYX7	Mllt4	Afadin	sp|Q9QZQ1-2|AFAD_MOUSE Isoform 1 of Afadin OS=Mus musculus OX=10090 GN=Afdn;sp|Q9QZQ1|AFAD_MOUSE Afadin OS=Mus musculus OX=10090 GN=Afdn PE=1 SV=3;tr|E9Q852|E9Q852_MOUSE Afadin OS=Mus musculus OX=10090 GN=Afdn PE=1 SV=2;tr|E9PYX7|E9PYX7_MOUSE Afadin OS=Mus	19.406	17.4147	-1.99129	0.927816	0.118082	0.7896	67	2	20.6131		18.1989			18.7562	16.3262	19.425	16.6158	15.9504
P97377;P97377-2;Q80YP0;Q80YP0-2	Cdk2	Cyclin-dependent kinase 2	sp|P97377|CDK2_MOUSE Cyclin-dependent kinase 2 OS=Mus musculus OX=10090 GN=Cdk2 PE=1 SV=2;sp|P97377-2|CDK2_MOUSE Isoform CDK2-alpha of Cyclin-dependent kinase 2 OS=Mus musculus OX=10090 GN=Cdk2	19.191	20.9368	1.74579	0.926299	0.118495	0.7896	19	19	17.0879	20.5772	19.3303	20.2095	18.75	20.1009		21.7727
Q3THK7	Gmps	GMP synthase [glutamine-hydrolyzing]	sp|Q3THK7|GUAA_MOUSE GMP synthase [glutamine-hydrolyzing] OS=Mus musculus OX=10090 GN=Gmps PE=1 SV=2	19.9504	21.0892	1.13881	0.92546	0.118724	0.7896	47	47	20.8266	20.9271	19.6058	19.5451	18.8473	20.5119	20.7693	21.9864
Q8CCK0	H2afy2	Core histone macro-H2A.2	sp|Q8CCK0|H2AW_MOUSE Core histone macro-H2A.2 OS=Mus musculus OX=10090 GN=H2afy2 PE=1 SV=3	24.0416	25.0523	1.0107	0.920243	0.120159	0.7896	21	19	23.2884	24.4476	23.1016	24.5333	24.8373	23.4544	26.3517	24.8048	25.1068	25.5439
Q61602;Q3UMJ8;B1ASP5;Q8K1M4-2;Q8K1M4	Gli3	Transcriptional activator GLI3;Transcriptional repressor GLI3R	sp|Q61602|GLI3_MOUSE Transcriptional activator GLI3 OS=Mus musculus OX=10090 GN=Gli3 PE=1 SV=2;tr|Q3UMJ8|Q3UMJ8_MOUSE Transcriptional activator GLI3 (Fragment) OS=Mus musculus OX=10090 GN=Gli3 PE=1 SV=1	19.5306	17.2582	-2.27242	0.918424	0.120664	0.7896	14	11	18.8582	20.203				17.2582
D3Z645;Q9QZ88;Q9QZ88-2;D3YW98	Vps29	Vacuolar protein sorting-associated protein 29	tr|D3Z645|D3Z645_MOUSE Vacuolar protein sorting-associated protein 29 OS=Mus musculus OX=10090 GN=Vps29 PE=1 SV=1;sp|Q9QZ88|VPS29_MOUSE Vacuolar protein sorting-associated protein 29 OS=Mus musculus OX=10090 GN=Vps29 PE=1 SV=1;sp|Q9QZ88-2|VPS29_MOUSE Isofo	16.6217	18.743	2.12131	0.91702	0.121054	0.7896	10	3			16.6217			18.3281		19.158
H9KV00;Q9QX47-3;Q9QX47;H9KV15;H9KV01;Q9QX47-4;Q9QX47-2;H9KV02;F7CU80	Son	Protein SON	tr|H9KV00|H9KV00_MOUSE Protein SON OS=Mus musculus OX=10090 GN=Son PE=1 SV=1;sp|Q9QX47-3|SON_MOUSE Isoform 3 of Protein SON OS=Mus musculus OX=10090 GN=Son;sp|Q9QX47|SON_MOUSE Protein SON OS=Mus musculus OX=10090 GN=Son PE=1 SV=2;tr|H9KV15|H9KV15_MOUSE Pro	21.622	22.8398	1.2178	0.914686	0.121706	0.7896	59	59	21.8657	20.4277	22.1608		22.034	22.9145	21.5732	24.1564	24.1139	21.4412
O55143;O55143-2;Q8R429;B1ATS4;B1ATS5;E9Q559;Q64518-2;Q64518-3;Q64518	Atp2a2	Sarcoplasmic/endoplasmic reticulum calcium ATPase 2	sp|O55143|AT2A2_MOUSE Sarcoplasmic/endoplasmic reticulum calcium ATPase 2 OS=Mus musculus OX=10090 GN=Atp2a2 PE=1 SV=2;sp|O55143-2|AT2A2_MOUSE Isoform 2 of Sarcoplasmic/endoplasmic reticulum calcium ATPase 2 OS=Mus musculus OX=10090 GN=Atp2a2	21.0759	22.2968	1.22091	0.914628	0.121723	0.7896	51	51	21.8798	21.5853	22.646	20.9017	18.3665	22.6105	21.3958	22.8956	22.4066	22.1753
A2AFQ0;Q7TMY8;Q7TMY8-3;Q7TMY8-4;Q7TMY8-2;F6XP90;F6UYC1	Huwe1	E3 ubiquitin-protein ligase HUWE1	tr|A2AFQ0|A2AFQ0_MOUSE E3 ubiquitin-protein ligase HUWE1 OS=Mus musculus OX=10090 GN=Huwe1 PE=1 SV=1;sp|Q7TMY8|HUWE1_MOUSE E3 ubiquitin-protein ligase HUWE1 OS=Mus musculus OX=10090 GN=Huwe1 PE=1 SV=5;sp|Q7TMY8-3|HUWE1_MOUSE Isoform 3 of E3 ubiquitin-prote	12.2297	14.3438	2.11407	0.912115	0.122429	0.7896	124	124			11.8083		12.6512			14.3438
Q9EPJ9;Q3TGS9;Q9EPJ9-2;V9GXM1;V9GWV1	Arfgap1	ADP-ribosylation factor GTPase-activating protein 1	sp|Q9EPJ9|ARFG1_MOUSE ADP-ribosylation factor GTPase-activating protein 1 OS=Mus musculus OX=10090 GN=Arfgap1 PE=1 SV=2;tr|Q3TGS9|Q3TGS9_MOUSE ADP-ribosylation factor GTPase-activating protein 1 OS=Mus musculus OX=10090 GN=Arfgap1 PE=1 SV=1;sp|Q9EPJ9-2|ARF	15.4163	17.2832	1.86689	0.90905	0.123296	0.7896	17	17	15.3991	16.1195	14.7302			17.2832
Q80VD1	Fam98b	Protein FAM98B	sp|Q80VD1|FA98B_MOUSE Protein FAM98B OS=Mus musculus OX=10090 GN=Fam98b PE=1 SV=1	22.1748	22.9615	0.78672	0.908957	0.123323	0.7896	22	17	21.6357	22.3307	22.6489	21.7405	22.5182	22.4639	23.5713	23.2377	22.5732
O08547;E9Q6R3;A0A0G2JF08;D6RES2	Sec22b	Vesicle-trafficking protein SEC22b	sp|O08547|SC22B_MOUSE Vesicle-trafficking protein SEC22b OS=Mus musculus OX=10090 GN=Sec22b PE=1 SV=3;tr|E9Q6R3|E9Q6R3_MOUSE Vesicle-trafficking protein SEC22b OS=Mus musculus OX=10090 GN=Sec22b PE=1 SV=1	20.9848	21.9602	0.975456	0.907688	0.123683	0.7896	15	15	20.9898	20.4186	21.5459			21.8364	22.1627	22.4766	21.365
P16332;A0A3B2WCT0	Mut	Methylmalonyl-CoA mutase, mitochondrial	sp|P16332|MUTA_MOUSE Methylmalonyl-CoA mutase, mitochondrial OS=Mus musculus OX=10090 GN=Mmut PE=1 SV=2	18.1526	15.3739	-2.77869	0.907608	0.123706	0.7896	24	24			18.1526			15.3739
Q8VCB1;J3QPB5;J3QMD9	Ndc1	Nucleoporin NDC1	sp|Q8VCB1|NDC1_MOUSE Nucleoporin NDC1 OS=Mus musculus OX=10090 GN=Ndc1 PE=1 SV=1;tr|J3QPB5|J3QPB5_MOUSE Nucleoporin NDC1 OS=Mus musculus OX=10090 GN=Ndc1 PE=1 SV=1	16.3168	18.9195	2.60272	0.906162	0.124119	0.7896	19	19			16.3168			17.8171		20.0218
A3KG93;Q6ZQ88;G8JL40;F6Z4I3;F6ZC60	Kdm1a	Lysine-specific histone demethylase 1A	tr|A3KG93|A3KG93_MOUSE Lysine-specific histone demethylase OS=Mus musculus OX=10090 GN=Kdm1a PE=1 SV=1;sp|Q6ZQ88|KDM1A_MOUSE Lysine-specific histone demethylase 1A OS=Mus musculus OX=10090 GN=Kdm1a PE=1 SV=2;tr|G8JL40|G8JL40_MOUSE Lysine-specific histone d	17.3192	19.1525	1.83329	0.905829	0.124214	0.7896	33	33		17.6108	17.0277			18.0895		20.96	18.408
Q8VBV7;A0A087WPM5	Cops8	COP9 signalosome complex subunit 8	sp|Q8VBV7|CSN8_MOUSE COP9 signalosome complex subunit 8 OS=Mus musculus OX=10090 GN=Cops8 PE=1 SV=1	17.8947	15.8912	-2.00347	0.905001	0.124451	0.7896	9	9		17.8303	17.9591			15.8912
P84078	Arf1	ADP-ribosylation factor 1	sp|P84078|ARF1_MOUSE ADP-ribosylation factor 1 OS=Mus musculus OX=10090 GN=Arf1 PE=1 SV=2	22.8052	23.7686	0.963378	0.904872	0.124488	0.7896	14	2	23.5802	21.7774	23.9112	22.442	22.3153	24.0037	23.8729	24.2996	22.8982
Q8CCJ3;Q8CCJ3-1;Q8CCJ3-2	Ufl1	E3 UFM1-protein ligase 1	sp|Q8CCJ3|UFL1_MOUSE E3 UFM1-protein ligase 1 OS=Mus musculus OX=10090 GN=Ufl1 PE=1 SV=2;sp|Q8CCJ3-1|UFL1_MOUSE Isoform 2 of E3 UFM1-protein ligase 1 OS=Mus musculus OX=10090 GN=Ufl1	15.2115	17.1974	1.98594	0.904286	0.124656	0.7896	38	38	14.7985	14.1162	16.7197			17.9095		18.747	14.9357
Q99KI0;A0A2R8W744;A0A2R8VJW0;A0A2R8VHM8	Aco2	Aconitate hydratase, mitochondrial	sp|Q99KI0|ACON_MOUSE Aconitate hydratase, mitochondrial OS=Mus musculus OX=10090 GN=Aco2 PE=1 SV=1	21.5269	19.9631	-1.56381	0.903642	0.124841	0.7896	44	44	21.0125	21.1372	22.8962	21.6292	20.9593	21.9817	17.5921	18.5704	21.708
Q0VEE6;D3YV79;D3YZL3	Znf800;Zfp800	Zinc finger protein 800	sp|Q0VEE6|ZN800_MOUSE Zinc finger protein 800 OS=Mus musculus OX=10090 GN=Znf800 PE=1 SV=1;tr|D3YV79|D3YV79_MOUSE Zinc finger protein 800 (Fragment) OS=Mus musculus OX=10090 GN=Zfp800 PE=1 SV=1	22.7272	19.8884	-2.83883	0.902508	0.125168	0.7896	19	19	21.3831	24.0712						19.8884
Q3UH59;Q61879;Q5SV64;Q8BXF2	Myh10	Myosin-10	tr|Q3UH59|Q3UH59_MOUSE Myosin-10 OS=Mus musculus OX=10090 GN=Myh10 PE=1 SV=1;sp|Q61879|MYH10_MOUSE Myosin-10 OS=Mus musculus OX=10090 GN=Myh10 PE=1 SV=2;tr|Q5SV64|Q5SV64_MOUSE Myosin-10 OS=Mus musculus OX=10090 GN=Myh10 PE=1 SV=1	24.7115	25.3965	0.685039	0.902247	0.125243	0.7896	185	173	24.8764	24.0344	25.508	24.6755	24.4629	25.7571	25.2862	25.5604	25.3191	25.0597
G5E924;G3UY56;G3UYY3	Hnrnpl		tr|G5E924|G5E924_MOUSE Heterogeneous nuclear ribonucleoprotein L (Fragment) OS=Mus musculus OX=10090 GN=Hnrnpl PE=1 SV=1	23.8133	24.7235	0.910157	0.901563	0.12544	0.7896	34	3	23.939	24.5615	24.8524	22.5455	23.1684	25.0874	24.5276	25.6463	24.2691	24.0871
F8VQC9;Q8BTY2;A0A286YCS4;Q8BTY2-2;A0A286YDA9;A0A286YD46;A0A286YD14;A0A286YDJ7;A0A286YD88;A0A286YDX4;A0A286YCH3;A0A286YCE1;A0A286YCQ1;A0A286YCX8;A0A286YCU2;A0A286YDK8;A0A286YED8;A0A286YDB4;A0A286YDZ8;A0A286YDR1;Q5DTL9-8;Q5DTL9;Q5DTL9-6;Q5DTL9-10;Q5DTL9-3;Q5DTL9-2;Q5DTL9-7;Q8JZR6;Q8JZR6-2;Q5DTL9-5;B1AWV9;Q5DTL9-9;Q5DTL9-4	Slc4a7	Anion exchange protein;Sodium bicarbonate cotransporter 3	tr|F8VQC9|F8VQC9_MOUSE Anion exchange protein OS=Mus musculus OX=10090 GN=Slc4a7 PE=1 SV=1;sp|Q8BTY2|S4A7_MOUSE Sodium bicarbonate cotransporter 3 OS=Mus musculus OX=10090 GN=Slc4a7 PE=1 SV=2;tr|A0A286YCS4|A0A286YCS4_MOUSE Anion exchange protein OS=Mus mus	20.5962	18.4862	-2.1099	0.900955	0.125616	0.7896	17	17	20.5962					18.0246		18.9479
Q58A65;Z4YMB8;F6SH61	Spag9	C-Jun-amino-terminal kinase-interacting protein 4	sp|Q58A65|JIP4_MOUSE C-Jun-amino-terminal kinase-interacting protein 4 OS=Mus musculus OX=10090 GN=Spag9 PE=1 SV=2;tr|Z4YMB8|Z4YMB8_MOUSE C-Jun-amino-terminal kinase-interacting protein 4 (Fragment) OS=Mus musculus OX=10090 GN=Spag9 PE=1 SV=1;tr|F6SH61|F6S	19.1594	16.4519	-2.7075	0.90063	0.12571	0.7896	55	2	16.6909		19.7267	18.4325	21.7875	18.439		14.4648
Q6IRU5-2;Q6IRU5;F7BHJ0;Q6IRU5-3	Cltb	Clathrin light chain B	sp|Q6IRU5-2|CLCB_MOUSE Isoform 2 of Clathrin light chain B OS=Mus musculus OX=10090 GN=Cltb;sp|Q6IRU5|CLCB_MOUSE Clathrin light chain B OS=Mus musculus OX=10090 GN=Cltb PE=1 SV=1;tr|F7BHJ0|F7BHJ0_MOUSE Clathrin light chain (Fragment) OS=Mus musculus OX=100	21.4663	19.689	-1.77724	0.898983	0.126188	0.7896	11	11	22.557	20.4235	21.4182			21.5372		17.6435	18.5829	20.9925
Q9JLI8;Q9JLI8-2	Sart3	Squamous cell carcinoma antigen recognized by T-cells 3	sp|Q9JLI8|SART3_MOUSE Squamous cell carcinoma antigen recognized by T-cells 3 OS=Mus musculus OX=10090 GN=Sart3 PE=1 SV=1	19.6752	21.0736	1.39844	0.897389	0.126652	0.7896	47	47	20.0824	21.4399	20.6046	16.8878	19.3612	21.0144	20.6409	22.0216	20.6175
P40124;B1ARS0	Cap1	Adenylyl cyclase-associated protein 1	sp|P40124|CAP1_MOUSE Adenylyl cyclase-associated protein 1 OS=Mus musculus OX=10090 GN=Cap1 PE=1 SV=4	21.1098	19.4787	-1.63112	0.897388	0.126652	0.7896	29	28	20.9318	20.8439	21.5537			21.0365	19.7194	20.2915	16.8672
E9PYH6;A0A0U1RNP2;D3YUD4;D3YX07;D3YXL2;A0A0U1RPA4	Setd1a	Histone-lysine N-methyltransferase	sp|E9PYH6|SET1A_MOUSE Histone-lysine N-methyltransferase SETD1A OS=Mus musculus OX=10090 GN=Setd1a PE=1 SV=1;tr|A0A0U1RNP2|A0A0U1RNP2_MOUSE Predicted gene, 49388 (Fragment) OS=Mus musculus OX=10090 GN=Gm49388 PE=4 SV=1	21.0766	19.6001	-1.47644	0.895053	0.127335	0.7896	31	30	20.7839	21.3693				19.3283		19.8719
Q5SSI6	Utp18	U3 small nucleolar RNA-associated protein 18 homolog	sp|Q5SSI6|UTP18_MOUSE U3 small nucleolar RNA-associated protein 18 homolog OS=Mus musculus OX=10090 GN=Utp18 PE=1 SV=1	15.0356	18.1701	3.13457	0.893626	0.127754	0.7896	18	18			15.0356			16.5369		19.8034
Q99J93;A0A1B0GT68	Ifitm2	Interferon-induced transmembrane protein 2	sp|Q99J93|IFM2_MOUSE Interferon-induced transmembrane protein 2 OS=Mus musculus OX=10090 GN=Ifitm2 PE=1 SV=1;tr|A0A1B0GT68|A0A1B0GT68_MOUSE Predicted gene 45717 OS=Mus musculus OX=10090 GN=Gm45717 PE=4 SV=1	20.9775	18.1708	-2.80677	0.893555	0.127775	0.7896	4	4			20.9775			19.5084		16.8332
Q8VC70;E9Q7G6	Rbms2	RNA-binding motif, single-stranded-interacting protein 2	sp|Q8VC70|RBMS2_MOUSE RNA-binding motif, single-stranded-interacting protein 2 OS=Mus musculus OX=10090 GN=Rbms2 PE=1 SV=1;tr|E9Q7G6|E9Q7G6_MOUSE RNA-binding motif, single-stranded-interacting protein 2 OS=Mus musculus OX=10090 GN=Rbms2 PE=1 SV=1	20.052	18.6989	-1.35308	0.893443	0.127808	0.7896	14	12	20.7808	19.1917	20.1836			18.7198		18.6781
F6ZBR8;O88286-3;O88286-2;O88286;G5E8J8;A0A494BAG6	Wiz	Protein Wiz	tr|F6ZBR8|F6ZBR8_MOUSE Protein Wiz OS=Mus musculus OX=10090 GN=Wiz PE=1 SV=2;sp|O88286-3|WIZ_MOUSE Isoform 2 of Protein Wiz OS=Mus musculus OX=10090 GN=Wiz;sp|O88286-2|WIZ_MOUSE Isoform S of Protein Wiz OS=Mus musculus OX=10090 GN=Wiz;sp|O88286|WIZ_MOUSE P	23.573	22.1258	-1.44718	0.893217	0.127874	0.7896	40	40	23.7778	24.8561	20.1586	24.1848	24.8875	20.5138	22.6556	21.9498	22.7677	22.7419
A2AJI1;A8Y5P4	Map7d1		tr|A2AJI1|A2AJI1_MOUSE MAP7 domain-containing protein 1 OS=Mus musculus OX=10090 GN=Map7d1 PE=1 SV=1;tr|A8Y5P4|A8Y5P4_MOUSE MAP7 domain-containing protein 1 OS=Mus musculus OX=10090 GN=Map7d1 PE=1 SV=1	20.1115	18.7224	-1.38915	0.892678	0.128033	0.7896	20	1	21.2053	19.795	19.3344			19.3816	19.2614	17.5243
E9QP46;Q6ZWQ0;F7BX34;Q6ZWN0;Q6ZWQ0-2;D3YVK9;D3Z412;F6VTU3;D6RH38;D3Z2J8;D3Z2P5	Syne2	Nesprin-2	tr|E9QP46|E9QP46_MOUSE Nesprin-2 OS=Mus musculus OX=10090 GN=Syne2 PE=1 SV=1;sp|Q6ZWQ0|SYNE2_MOUSE Nesprin-2 OS=Mus musculus OX=10090 GN=Syne2 PE=1 SV=2	15.7762	19.2119	3.43578	0.891826	0.128285	0.7896	184	128	14.8794	15.6639	16.7852			15.3746		24.2188	18.0423
Q91VN4;E9Q4M4	Chchd6	MICOS complex subunit Mic25	sp|Q91VN4|MIC25_MOUSE MICOS complex subunit Mic25 OS=Mus musculus OX=10090 GN=Chchd6 PE=1 SV=2;tr|E9Q4M4|E9Q4M4_MOUSE MICOS complex subunit OS=Mus musculus OX=10090 GN=Chchd6 PE=1 SV=1	18.8202	16.3564	-2.46381	0.891591	0.128354	0.7896	11	11	17.8282		19.8121			16.3564
Q91YR1;D3Z2H0	Twf1	Twinfilin-1	sp|Q91YR1|TWF1_MOUSE Twinfilin-1 OS=Mus musculus OX=10090 GN=Twf1 PE=1 SV=2	16.2155	18.1941	1.97861	0.89149	0.128384	0.7896	23	20			16.2155			18.2811		18.107
Q9DBE9	Ftsj3	pre-rRNA processing protein FTSJ3	sp|Q9DBE9|SPB1_MOUSE pre-rRNA 2-O-ribose RNA methyltransferase FTSJ3 OS=Mus musculus OX=10090 GN=Ftsj3 PE=1 SV=1	17.4675	18.9635	1.49602	0.88986	0.128867	0.7896	34	34	17.4675					18.8113	18.5286	19.3958		19.1183
F7CVW0;B2RRI2;Q689Z5;Q689Z5-2;Q3TMM7;A0A0G2JGC7;A0A0G2JEM3;A0A0G2JG63;A0A0G2JFU7;A0A0G2JF11;A0A0G2JDL6	Sbno1	Protein strawberry notch homolog 1	tr|F7CVW0|F7CVW0_MOUSE Protein strawberry notch homolog 1 (Fragment) OS=Mus musculus OX=10090 GN=Sbno1 PE=1 SV=1;tr|B2RRI2|B2RRI2_MOUSE Protein strawberry notch homolog 1 OS=Mus musculus OX=10090 GN=Sbno1 PE=1 SV=1;sp|Q689Z5|SBNO1_MOUSE Protein strawberry	17.1397	18.9817	1.84202	0.889498	0.128974	0.7896	39	33	17.2751	17.7942	15.5726		17.917	17.4168		20.5467
A0A0A6YX73;Q8K1M3;P12367;A0A0A6YY28	Prkar2a	cAMP-dependent protein kinase type II-alpha regulatory subunit	tr|A0A0A6YX73|A0A0A6YX73_MOUSE cAMP-dependent protein kinase type II-alpha regulatory subunit OS=Mus musculus OX=10090 GN=Prkar2a PE=1 SV=1;tr|Q8K1M3|Q8K1M3_MOUSE Protein kinase, cAMP dependent regulatory, type II alpha OS=Mus musculus OX=10090 GN=Prkar2a	16.8318	19.0801	2.24831	0.888419	0.129295	0.7896	19	16	17.5656		16.098			19.0801
Q60596	Xrcc1	DNA repair protein XRCC1	sp|Q60596|XRCC1_MOUSE DNA repair protein XRCC1 OS=Mus musculus OX=10090 GN=Xrcc1 PE=1 SV=2	21.4683	20.1488	-1.31945	0.888367	0.12931	0.7896	18	18	21.4253	23.2482	19.1373	20.8469	22.6837	19.2587	20.7818	20.3131	20.2418
O35381;D3Z7M9;D3YYE1;F6UFG6;Q64G17	Anp32a	Acidic leucine-rich nuclear phosphoprotein 32 family member A	sp|O35381|AN32A_MOUSE Acidic leucine-rich nuclear phosphoprotein 32 family member A OS=Mus musculus OX=10090 GN=Anp32a PE=1 SV=1;tr|D3Z7M9|D3Z7M9_MOUSE Acidic leucine-rich nuclear phosphoprotein 32 family member A OS=Mus musculus OX=10090 GN=Anp32a PE=1 SV	25.1937	24.4598	-0.733929	0.887284	0.129633	0.7896	17	14	24.9299	25.1403	24.9796	25.3316	25.5874	25.0459	24.4674	25.1053	23.3207	24.3597
Q8K2F8;F6X2V9;A0A0U1RP90;A2BH69;A0A0U1RP30	Lsm14a	Protein LSM14 homolog A	sp|Q8K2F8|LS14A_MOUSE Protein LSM14 homolog A OS=Mus musculus OX=10090 GN=Lsm14a PE=1 SV=1;tr|F6X2V9|F6X2V9_MOUSE Protein LSM14 homolog A (Fragment) OS=Mus musculus OX=10090 GN=Lsm14a PE=1 SV=2	20.747	19.1907	-1.55626	0.886165	0.129967	0.7896	13	13	20.9162		20.5778			18.573		19.8084
A0A0R4J005;E9QP62;Q9D7B2	Lims1		tr|A0A0R4J005|A0A0R4J005_MOUSE LIM and senescent cell antigen-like-containing domain protein OS=Mus musculus OX=10090 GN=Lims1 PE=1 SV=1;tr|E9QP62|E9QP62_MOUSE LIM and senescent cell antigen-like-containing domain protein OS=Mus musculus OX=10090 GN=Lims1	20.7207	19.0303	-1.69047	0.885437	0.130186	0.7896	16	1	21.2114		20.2301			19.7817		18.2788
Q8BJ71	Nup93	Nuclear pore complex protein Nup93	sp|Q8BJ71|NUP93_MOUSE Nuclear pore complex protein Nup93 OS=Mus musculus OX=10090 GN=Nup93 PE=1 SV=1	19.0817	21.343	2.26129	0.884697	0.130408	0.7896	55	12	21.1756	17.0132	20.7212	17.4167		22.8302		23.6638	20.7751	18.1027
Q9WTX8;Q9WTX8-2	Mad1l1	Mitotic spindle assembly checkpoint protein MAD1	sp|Q9WTX8|MD1L1_MOUSE Mitotic spindle assembly checkpoint protein MAD1 OS=Mus musculus OX=10090 GN=Mad1l1 PE=1 SV=1;sp|Q9WTX8-2|MD1L1_MOUSE Isoform 2 of Mitotic spindle assembly checkpoint protein MAD1 OS=Mus musculus OX=10090 GN=Mad1l1	18.2109	20.3227	2.11183	0.878941	0.132148	0.793686	46	46	18.1626	16.8752	19.595			21.8573	20.5389	23.2928	18.2783	17.6464
O35375-2;O35375-3;O35375-4;O35375;O35375-5;O35375-6	Nrp2	Neuropilin-2	sp|O35375-2|NRP2_MOUSE Isoform A0 of Neuropilin-2 OS=Mus musculus OX=10090 GN=Nrp2;sp|O35375-3|NRP2_MOUSE Isoform A5 of Neuropilin-2 OS=Mus musculus OX=10090 GN=Nrp2;sp|O35375-4|NRP2_MOUSE Isoform A17 of Neuropilin-2 OS=Mus musculus OX=10090 GN=Nrp2;sp|O35	25.7766	23.0579	-2.71868	0.876955	0.132753	0.793686	27	27	27.5671			23.9862			24.396	21.7198
E9QAT0;P35922-3;P35922-5;P35922-4;P35922-6	Fmr1	Fragile X mental retardation protein 1 homolog	tr|E9QAT0|E9QAT0_MOUSE Synaptic functional regulator FMR1 OS=Mus musculus OX=10090 GN=Fmr1 PE=1 SV=1;sp|P35922-3|FMR1_MOUSE Isoform 3 of Synaptic functional regulator FMR1 OS=Mus musculus OX=10090 GN=Fmr1;sp|P35922-5|FMR1_MOUSE Isoform 5 of Synaptic functi	21.9208	20.4955	-1.42523	0.873806	0.133719	0.793686	33	NA	22.0326	22.1792	21.5505			21.3383	18.7964	19.2933	20.3447	22.705
Q7JJ13;Q7JJ13-2;U3KLT0;I7HPW1;G3UZR9;A0A494BAP4;S4R1Z1;Q3TH63	Brd2	Bromodomain-containing protein 2	sp|Q7JJ13|BRD2_MOUSE Bromodomain-containing protein 2 OS=Mus musculus OX=10090 GN=Brd2 PE=1 SV=1;sp|Q7JJ13-2|BRD2_MOUSE Isoform 2 of Bromodomain-containing protein 2 OS=Mus musculus OX=10090 GN=Brd2;tr|U3KLT0|U3KLT0_MOUSE Bromodomain-containing protein 2 O	20.5643	18.9605	-1.60383	0.872246	0.134201	0.793686	25	24	21.4609	21.2133		18.1213	21.4616	18.4661		20.2214	18.1939
Q9D6Z1;E0CXZ0;A2APD7;F7CHQ7;F6USW7;F7CHP9;F6U250;F6V095	Nop56	Nucleolar protein 56	sp|Q9D6Z1|NOP56_MOUSE Nucleolar protein 56 OS=Mus musculus OX=10090 GN=Nop56 PE=1 SV=2	22.3392	23.2623	0.923046	0.872156	0.134228	0.793686	40	40	23.0326	22.2104	21.8938	22.3392	22.22	23.1861	21.3916	24.122	23.3098	24.3018
Q6ZWM4;A0A0N4SUZ3	Lsm8	U6 snRNA-associated Sm-like protein LSm8	sp|Q6ZWM4|LSM8_MOUSE U6 snRNA-associated Sm-like protein LSm8 OS=Mus musculus OX=10090 GN=Lsm8 PE=1 SV=3;tr|A0A0N4SUZ3|A0A0N4SUZ3_MOUSE U6 snRNA-associated Sm-like protein LSm8 OS=Mus musculus OX=10090 GN=Lsm8 PE=1 SV=1	17.5965	20.2593	2.66281	0.868171	0.135466	0.793686	6	6			17.5965			20.2593
O35593	Psmd14	26S proteasome non-ATPase regulatory subunit 14	sp|O35593|PSDE_MOUSE 26S proteasome non-ATPase regulatory subunit 14 OS=Mus musculus OX=10090 GN=Psmd14 PE=1 SV=2	18.5939	20.357	1.76311	0.867788	0.135585	0.793686	17	17		17.8683	20.3902		17.523	20.6385		20.0755
O88685;A2AGN7;B7ZCF1;F6Q2E3	Psmc3	26S protease regulatory subunit 6A	sp|O88685|PRS6A_MOUSE 26S proteasome regulatory subunit 6A OS=Mus musculus OX=10090 GN=Psmc3 PE=1 SV=2;tr|A2AGN7|A2AGN7_MOUSE 26S proteasome regulatory subunit 6A OS=Mus musculus OX=10090 GN=Psmc3 PE=1 SV=1;tr|B7ZCF1|B7ZCF1_MOUSE 26S proteasome regulatory	21.4777	19.8782	-1.5995	0.867703	0.135612	0.793686	28	10	21.5414	19.9053	22.7874	21.852	21.3023	22.0815	17.9378	21.5712	17.9224
O08586	Pten	Phosphatidylinositol 3,4,5-trisphosphate 3-phosphatase and dual-specificity protein phosphatase PTEN	sp|O08586|PTEN_MOUSE Phosphatidylinositol 3,4,5-trisphosphate 3-phosphatase and dual-specificity protein phosphatase PTEN OS=Mus musculus OX=10090 GN=Pten PE=1 SV=1	21.2033	18.3214	-2.88184	0.867441	0.135694	0.793686	16	16		20.5208	18.9266		24.1625	16.7355		19.9074
A0A1B0GT81;Q07813;A0A1B0GTA4;A0A1B0GT35;A0A1B0GS13;A0A1B0GSH8	Bax	Apoptosis regulator BAX	tr|A0A1B0GT81|A0A1B0GT81_MOUSE Apoptosis regulator BAX OS=Mus musculus OX=10090 GN=Bax PE=1 SV=1;sp|Q07813|BAX_MOUSE Apoptosis regulator BAX OS=Mus musculus OX=10090 GN=Bax PE=1 SV=1;tr|A0A1B0GTA4|A0A1B0GTA4_MOUSE Apoptosis regulator BAX (Fragment) OS=Mus	19.1872	16.3652	-2.82199	0.867388	0.13571	0.793686	9	9		19.2359	19.1384			18.7432		13.9872
Q99MR8;A0A0G2JFQ5	Mccc1	Methylcrotonoyl-CoA carboxylase subunit alpha, mitochondrial	sp|Q99MR8|MCCA_MOUSE Methylcrotonoyl-CoA carboxylase subunit alpha, mitochondrial OS=Mus musculus OX=10090 GN=Mccc1 PE=1 SV=2	22.434	20.7672	-1.66679	0.863608	0.136896	0.793686	38	29		22.0377	22.8304			22.2936		19.5581	20.45
G3X9V2;E9Q8Z6;E9Q8Z8;P30999;E9Q8Z4;E9Q8Z9;D3Z2H2;E9Q901;E9Q904;E9Q986;D3Z7H6;E9Q907;E9Q905;D3Z2H7	Ctnnd1	Catenin delta-1	tr|G3X9V2|G3X9V2_MOUSE Catenin (Cadherin associated protein), delta 1, isoform CRA_a OS=Mus musculus OX=10090 GN=Ctnnd1 PE=1 SV=1;tr|E9Q8Z6|E9Q8Z6_MOUSE Catenin delta-1 OS=Mus musculus OX=10090 GN=Ctnnd1 PE=1 SV=1;tr|E9Q8Z8|E9Q8Z8_MOUSE Catenin delta-1 OS=	20.9283	19.3319	-1.59641	0.863194	0.137027	0.793686	51	3	22.2526	19.0025	19.8297	22.24	21.3168	19.9558	16.3557	19.0713	22.1012	19.1755
Q99K70;Q99K70-2	Rragc	Ras-related GTP-binding protein C	sp|Q99K70|RRAGC_MOUSE Ras-related GTP-binding protein C OS=Mus musculus OX=10090 GN=Rragc PE=1 SV=1	17.3031	19.9483	2.64516	0.862129	0.137363	0.793686	16	10			17.3031							19.9483
Q9DBS1	Tmem43	Transmembrane protein 43	sp|Q9DBS1|TMM43_MOUSE Transmembrane protein 43 OS=Mus musculus OX=10090 GN=Tmem43 PE=1 SV=1	19.4172	21.0705	1.65334	0.861398	0.137595	0.793686	23	23	18.8093	17.5143	19.3546	21.9905		20.2649		21.445	21.5016
Q6NZB0;F6TQL3;A2ALF0;F6QIL6;D3Z4I5	Dnajc8	DnaJ homolog subfamily C member 8	sp|Q6NZB0|DNJC8_MOUSE DnaJ homolog subfamily C member 8 OS=Mus musculus OX=10090 GN=Dnajc8 PE=1 SV=2;tr|F6TQL3|F6TQL3_MOUSE DnaJ homolog subfamily C member 8 (Fragment) OS=Mus musculus OX=10090 GN=Dnajc8 PE=1 SV=1;tr|A2ALF0|A2ALF0_MOUSE DnaJ homolog subfam	21.3099	22.2894	0.979478	0.861224	0.13765	0.793686	19	5	21.5677	22.5871	21.9866	20.774	19.6342	22.3534	22.3519	22.1874		22.2648
Q9JHS9;A0A1L1SVD8	Cwc15	Spliceosome-associated protein CWC15 homolog	sp|Q9JHS9|CWC15_MOUSE Spliceosome-associated protein CWC15 homolog OS=Mus musculus OX=10090 GN=Cwc15 PE=1 SV=1	22.8107	21.6333	-1.17743	0.860887	0.137757	0.793686	9	9	22.696	23.0441	22.4218		23.0811	22.6232		22.1429	19.4664	22.3007
Q9DB77;A0A140LI98	Uqcrc2	Cytochrome b-c1 complex subunit 2, mitochondrial	sp|Q9DB77|QCR2_MOUSE Cytochrome b-c1 complex subunit 2, mitochondrial OS=Mus musculus OX=10090 GN=Uqcrc2 PE=1 SV=1	20.1192	17.4117	-2.70754	0.860841	0.137771	0.793686	17	17		20.0292	20.2092			19.6805		15.1428
Q61554	Fbn1	Fibrillin-1	sp|Q61554|FBN1_MOUSE Fibrillin-1 OS=Mus musculus OX=10090 GN=Fbn1 PE=1 SV=2	19.1246	20.6254	1.50081	0.85946	0.13821	0.793686	117	110	17.7451	18.29	21.2844	16.5672	21.7362	20.6749	20.6208	19.5527	21.2726	21.0058
Q99KH8	Stk24	Serine/threonine-protein kinase 24;Serine/threonine-protein kinase 24 35 kDa subunit;Serine/threonine-protein kinase 24 12 kDa subunit	sp|Q99KH8|STK24_MOUSE Serine/threonine-protein kinase 24 OS=Mus musculus OX=10090 GN=Stk24 PE=1 SV=1	15.8076	18.1626	2.35501	0.85945	0.138213	0.793686	19	12	17.6619		13.9534			18.3783		17.9469
A0A0G2JDM7;Q8BTZ4;A0A0G2JE03;Q3TWF7;Q8BTZ4-2;A0A0G2JDE8;A0A0G2JFH0;A0A0G2JF12;A0A0G2JG78;A0A0G2JGE5	Anapc5	Anaphase-promoting complex subunit 5	tr|A0A0G2JDM7|A0A0G2JDM7_MOUSE Anaphase-promoting complex subunit 5 OS=Mus musculus OX=10090 GN=Anapc5 PE=1 SV=1;sp|Q8BTZ4|APC5_MOUSE Anaphase-promoting complex subunit 5 OS=Mus musculus OX=10090 GN=Anapc5 PE=1 SV=1;tr|A0A0G2JE03|A0A0G2JE03_MOUSE Anaphase-	14.2608	18.0285	3.76777	0.859373	0.138238	0.793686	35	35			14.2608			15.7698		20.2873
O55201;O55201-2;A0A140LJ34	Supt5h	Transcription elongation factor SPT5	sp|O55201|SPT5H_MOUSE Transcription elongation factor SPT5 OS=Mus musculus OX=10090 GN=Supt5h PE=1 SV=1;sp|O55201-2|SPT5H_MOUSE Isoform 2 of Transcription elongation factor SPT5 OS=Mus musculus OX=10090 GN=Supt5h	20.3006	22.0463	1.7457	0.858032	0.138666	0.793686	53	53	22.3657	21.8916	20.3847	18.5451	18.3158	22.276	20.5703	23.2926
A0A140LHA2;Q9WVA3;A0A140LJ21;A0A140LIM5;A0A140LI47	Bub3	Mitotic checkpoint protein BUB3	tr|A0A140LHA2|A0A140LHA2_MOUSE Mitotic checkpoint protein BUB3 OS=Mus musculus OX=10090 GN=Bub3 PE=1 SV=1;sp|Q9WVA3|BUB3_MOUSE Mitotic checkpoint protein BUB3 OS=Mus musculus OX=10090 GN=Bub3 PE=1 SV=2;tr|A0A140LJ21|A0A140LJ21_MOUSE Mitotic checkpoint prot	21.0344	21.9399	0.905546	0.857846	0.138725	0.793686	16	16	20.6363	21.7409	20.6831	21.6545	20.4573	21.278		22.2949	22.2469
P12815	Pdcd6	Programmed cell death protein 6	sp|P12815|PDCD6_MOUSE Programmed cell death protein 6 OS=Mus musculus OX=10090 GN=Pdcd6 PE=1 SV=2	20.2597	21.3833	1.12363	0.857526	0.138827	0.793686	12	1	19.628	18.726	21.6812	20.3467	20.9163	21.426		21.2619	21.462
Q8K284;A0A0U1RPD8;Q8K284-2;A0A0U1RP70;A0A0U1RNK8;Q8K284-3;A0A0U1RNV0	Gtf3c1	General transcription factor 3C polypeptide 1	sp|Q8K284|TF3C1_MOUSE General transcription factor 3C polypeptide 1 OS=Mus musculus OX=10090 GN=Gtf3c1 PE=1 SV=2;tr|A0A0U1RPD8|A0A0U1RPD8_MOUSE General transcription factor 3C polypeptide 1 OS=Mus musculus OX=10090 GN=Gtf3c1 PE=1 SV=1;sp|Q8K284-2|TF3C1_MOU	15.7232	17.7947	2.0715	0.857211	0.138928	0.793686	65	65		15.2741			16.1723	16.7724		20.1221	16.4895
Q8K019-2;Q8K019	Bclaf1	Bcl-2-associated transcription factor 1	sp|Q8K019-2|BCLF1_MOUSE Isoform 2 of Bcl-2-associated transcription factor 1 OS=Mus musculus OX=10090 GN=Bclaf1;sp|Q8K019|BCLF1_MOUSE Bcl-2-associated transcription factor 1 OS=Mus musculus OX=10090 GN=Bclaf1 PE=1 SV=2	21.7813	22.6034	0.822033	0.854239	0.139882	0.793717	34	1	21.5658	22.4162	22.0971	22.0967	20.7309	22.7744	21.337	23.0654	22.4187	23.4213
P63154	Crnkl1	Crooked neck-like protein 1	sp|P63154|CRNL1_MOUSE Crooked neck-like protein 1 OS=Mus musculus OX=10090 GN=Crnkl1 PE=1 SV=1	18.4615	19.8218	1.3603	0.854161	0.139907	0.793717	28	28	18.5212		18.4018			19.8075		19.8361
Q9D662;A2ANA0;A2AN99;A2AN98;A2AN97	Sec23b	Protein transport protein Sec23B	sp|Q9D662|SC23B_MOUSE Protein transport protein Sec23B OS=Mus musculus OX=10090 GN=Sec23b PE=1 SV=1	14.8458	16.8819	2.03606	0.852839	0.140333	0.793717	34	34	14.8458					17.3979	16.3659
P63168;Q80ZS7	Dynll1	Dynein light chain 1, cytoplasmic	sp|P63168|DYL1_MOUSE Dynein light chain 1, cytoplasmic OS=Mus musculus OX=10090 GN=Dynll1 PE=1 SV=1	24.8002	23.5879	-1.21224	0.85037	0.141133	0.793717	4	2	24.7863	25.3909	23.8562		25.1672	24.1581		23.0177
O35685	Nudc	Nuclear migration protein nudC	sp|O35685|NUDC_MOUSE Nuclear migration protein nudC OS=Mus musculus OX=10090 GN=Nudc PE=1 SV=1	20.5251	19.3086	-1.21646	0.849015	0.141574	0.793717	24	24	20.0585	21.2488	20.2679			19.7424	20.0109	18.1725
O35841	Api5	Apoptosis inhibitor 5	sp|O35841|API5_MOUSE Apoptosis inhibitor 5 OS=Mus musculus OX=10090 GN=Api5 PE=1 SV=2	22.2871	23.0708	0.783699	0.848018	0.1419	0.793717	27	27	22.1592	22.6247	23.135	22.3081	21.2083	22.9616	22.7472	23.3727	23.2016
Q8VD75;A0A0J9YUA3;A0A1D5RMM7;A0A0J9YUX9;A0A0J9YV08;F7DCR9	Hip1	Huntingtin-interacting protein 1	sp|Q8VD75|HIP1_MOUSE Huntingtin-interacting protein 1 OS=Mus musculus OX=10090 GN=Hip1 PE=1 SV=2;tr|A0A0J9YUA3|A0A0J9YUA3_MOUSE Huntingtin-interacting protein 1 (Fragment) OS=Mus musculus OX=10090 GN=Hip1 PE=1 SV=1	21.8446	18.9861	-2.85849	0.847367	0.142113	0.793717	45	43	22.2555	23.8202	19.458			21.2428		16.7294
Q8CI32;E0CX76;E0CYW3	Bag5	BAG family molecular chaperone regulator 5	sp|Q8CI32|BAG5_MOUSE BAG family molecular chaperone regulator 5 OS=Mus musculus OX=10090 GN=Bag5 PE=1 SV=1	17.9038	16.0018	-1.90196	0.846724	0.142323	0.793717	19	19	17.9038					15.8285		16.175
P61290;A2A4J1;A2A4J3	Psme3	Proteasome activator complex subunit 3	sp|P61290|PSME3_MOUSE Proteasome activator complex subunit 3 OS=Mus musculus OX=10090 GN=Psme3 PE=1 SV=1;tr|A2A4J1|A2A4J1_MOUSE Proteasome activator complex subunit 3 (Fragment) OS=Mus musculus OX=10090 GN=Psme3 PE=1 SV=1;tr|A2A4J3|A2A4J3_MOUSE Proteasome	20.1411	21.3533	1.21219	0.843811	0.143281	0.793717	13	13	19.2556	21.2994	20.2123	20.7459	19.1922	21.1674		21.5392
Q8BQ46;F6QCI0	Taf15		tr|Q8BQ46|Q8BQ46_MOUSE TAF15 RNA polymerase II, TATA box binding protein (TBP)-associated factor OS=Mus musculus OX=10090 GN=Taf15 PE=1 SV=1;tr|F6QCI0|F6QCI0_MOUSE TATA-box-binding protein-associated factor 15 (Fragment) OS=Mus musculus OX=10090 GN=Taf15 P	24.8765	25.6095	0.732995	0.84263	0.143671	0.793717	15	13	24.6272	24.02	25.5053	25.1762	25.0537	25.9715	24.5952	26.1822	25.5389	25.7596
Q6PB44;Q6PB44-2;A0A0G2JEW5	Ptpn23	Tyrosine-protein phosphatase non-receptor type 23	sp|Q6PB44|PTN23_MOUSE Tyrosine-protein phosphatase non-receptor type 23 OS=Mus musculus OX=10090 GN=Ptpn23 PE=1 SV=2;sp|Q6PB44-2|PTN23_MOUSE Isoform 2 of Tyrosine-protein phosphatase non-receptor type 23 OS=Mus musculus OX=10090 GN=Ptpn23	20.5063	19.0021	-1.5042	0.841583	0.144018	0.793717	60	59	21.0841		19.9285			20.2577		18.299	18.4497
Q9D3E6;F8WHU7;F6XQW1;D6REF2;F6TNY1;D6RHQ7;Q8C918;D3Z1T1;D6RH50;D3YYD4	Stag1	Cohesin subunit SA-1	sp|Q9D3E6|STAG1_MOUSE Cohesin subunit SA-1 OS=Mus musculus OX=10090 GN=Stag1 PE=1 SV=3;tr|F8WHU7|F8WHU7_MOUSE Cohesin subunit SA-1 OS=Mus musculus OX=10090 GN=Stag1 PE=1 SV=1;tr|F6XQW1|F6XQW1_MOUSE Cohesin subunit SA-1 (Fragment) OS=Mus musculus OX=10090 G	19.7078	20.9761	1.26831	0.83961	0.144674	0.793717	47	39	19.6273	20.7356	17.2858	20.1255	20.7645	19.5334	21.6789	21.9578	20.7341
A0A0R4J091;Q9JKP7;D6RDT4	Pole3	DNA polymerase epsilon subunit 3	tr|A0A0R4J091|A0A0R4J091_MOUSE DNA polymerase epsilon subunit 3 OS=Mus musculus OX=10090 GN=Pole3 PE=1 SV=1;sp|Q9JKP7|DPOE3_MOUSE DNA polymerase epsilon subunit 3 OS=Mus musculus OX=10090 GN=Pole3 PE=1 SV=1	22.1104	19.5317	-2.57871	0.839302	0.144776	0.793717	5	5		22.1104						19.5317
Q62048;D3Z375;Q62048-2	Pea15;Pea15a	Astrocytic phosphoprotein PEA-15	sp|Q62048|PEA15_MOUSE Astrocytic phosphoprotein PEA-15 OS=Mus musculus OX=10090 GN=Pea15 PE=1 SV=1;tr|D3Z375|D3Z375_MOUSE Phosphoprotein-enriched in astrocytes 15A (Fragment) OS=Mus musculus OX=10090 GN=Pea15a PE=1 SV=1;sp|Q62048-2|PEA15_MOUSE Isoform 2 of	16.3571	18.3942	2.03711	0.839042	0.144863	0.793717	8	8		16.9974	15.7168			15.9433	18.887	20.6998	18.0469
H7BWX9;D3Z794;P61957	Sumo2	Small ubiquitin-related modifier 2	tr|H7BWX9|H7BWX9_MOUSE Small ubiquitin-related modifier 2 OS=Mus musculus OX=10090 GN=Sumo2 PE=1 SV=1;tr|D3Z794|D3Z794_MOUSE Small ubiquitin-related modifier 2 OS=Mus musculus OX=10090 GN=Sumo2 PE=1 SV=1;sp|P61957|SUMO2_MOUSE Small ubiquitin-related modifi	25.18	23.9761	-1.2039	0.838904	0.144909	0.793717	2	2	25.7724	25.2818		24.4856		23.0489	25.1419	24.7888	22.9246
Q60749;Q9WU01-2;A0A087WSL3;A0A087WR32	Khdrbs1	KH domain-containing, RNA-binding, signal transduction-associated protein 1	sp|Q60749|KHDR1_MOUSE KH domain-containing, RNA-binding, signal transduction-associated protein 1 OS=Mus musculus OX=10090 GN=Khdrbs1 PE=1 SV=2	23.5578	24.3192	0.761448	0.837562	0.145358	0.793717	12	10	23.7703	24.3682	24.2457	22.5394	22.8655	24.6994	23.6689	24.671	24.2124	24.3446
Q5SSZ5;Q5SSZ5-2	Tns3	Tensin-3	sp|Q5SSZ5|TENS3_MOUSE Tensin-3 OS=Mus musculus OX=10090 GN=Tns3 PE=1 SV=1	17.0926	18.4822	1.38956	0.837548	0.145363	0.793717	48	48	17.1625	16.1051	18.0102			18.8706		18.0937
Q9Z1D1	Eif3g	Eukaryotic translation initiation factor 3 subunit G	sp|Q9Z1D1|EIF3G_MOUSE Eukaryotic translation initiation factor 3 subunit G OS=Mus musculus OX=10090 GN=Eif3g PE=1 SV=2	22.5302	21.2586	-1.27158	0.837185	0.145484	0.793717	26	26	22.8912	22.5143	22.0943	22.3509	22.8	21.8617	18.0336	21.118	22.0168	23.2628
Q3UNN4;P97496-2;P97496;Q3UZD0	Smarcc1	SWI/SNF complex subunit SMARCC1	tr|Q3UNN4|Q3UNN4_MOUSE SWI/SNF complex subunit SMARCC1 OS=Mus musculus OX=10090 GN=Smarcc1 PE=1 SV=1;sp|P97496-2|SMRC1_MOUSE Isoform 2 of SWI/SNF complex subunit SMARCC1 OS=Mus musculus OX=10090 GN=Smarcc1;sp|P97496|SMRC1_MOUSE SWI/SNF complex subunit SMAR	20.6721	21.9166	1.24447	0.835642	0.146002	0.793717	43	43	22.2064	22.1482	20.1141	18.9985	19.8931	22.1309	20.4295	22.4199	22.6859
Q91WG2;Q91WG2-1;Q91WG2-2;D6RCU7;D6RGR2	Rabep2	Rab GTPase-binding effector protein 2	sp|Q91WG2|RABE2_MOUSE Rab GTPase-binding effector protein 2 OS=Mus musculus OX=10090 GN=Rabep2 PE=1 SV=3;sp|Q91WG2-1|RABE2_MOUSE Isoform 2 of Rab GTPase-binding effector protein 2 OS=Mus musculus OX=10090 GN=Rabep2;sp|Q91WG2-2|RABE2_MOUSE Isoform 3 of Rab	17.2443	19.8104	2.56605	0.834939	0.146238	0.793717	24	24			17.2443			19.8104
A2AMY5;Q91VX2;F6PYV5;A2AMY7;F6WTC8	Ubap2	Ubiquitin-associated protein 2	tr|A2AMY5|A2AMY5_MOUSE Ubiquitin-associated protein 2 OS=Mus musculus OX=10090 GN=Ubap2 PE=1 SV=1;sp|Q91VX2|UBAP2_MOUSE Ubiquitin-associated protein 2 OS=Mus musculus OX=10090 GN=Ubap2 PE=1 SV=1	18.3339	16.4622	-1.87167	0.833761	0.146635	0.793717	26	26	18.48				18.1878			16.4622
Q3THE2;D3Z249	Myl12b	Myosin regulatory light chain 12B	sp|Q3THE2|ML12B_MOUSE Myosin regulatory light chain 12B OS=Mus musculus OX=10090 GN=Myl12b PE=1 SV=2	22.1609	20.371	-1.78995	0.830153	0.147859	0.793717	4	1	22.726			21.5959		19.3074		21.4346
Q91Z25;Q9WV32;F6VVE6;D3Z6S0;F6THG2	Arpc1b	Actin-related protein 2/3 complex subunit 1B	tr|Q91Z25|Q91Z25_MOUSE Actin-related protein 2/3 complex subunit OS=Mus musculus OX=10090 GN=Arpc1b PE=1 SV=1;sp|Q9WV32|ARC1B_MOUSE Actin-related protein 2/3 complex subunit 1B OS=Mus musculus OX=10090 GN=Arpc1b PE=1 SV=4	25.2951	24.4577	-0.837402	0.829965	0.147923	0.793717	21	19	25.002	24.7333	25.5494	25.847	25.344	25.4445	23.53	24.8258	25.2761	23.2124
Q91W39;B7ZC23	Ncoa5	Nuclear receptor coactivator 5	sp|Q91W39|NCOA5_MOUSE Nuclear receptor coactivator 5 OS=Mus musculus OX=10090 GN=Ncoa5 PE=1 SV=1;tr|B7ZC23|B7ZC23_MOUSE Nuclear receptor coactivator 5 OS=Mus musculus OX=10090 GN=Ncoa5 PE=1 SV=1	20.0474	21.3369	1.28954	0.829836	0.147967	0.793717	30	12	21.04	19.9049	21.6196		17.625	21.8491	20.8387	22.5718	20.2308	21.1943
Q9Z103	Adnp	Activity-dependent neuroprotector homeobox protein	sp|Q9Z103|ADNP_MOUSE Activity-dependent neuroprotector homeobox protein OS=Mus musculus OX=10090 GN=Adnp PE=1 SV=2	20.6986	21.8413	1.14269	0.829253	0.148165	0.793717	57	57	20.7232	21.7582	19.185	20.3872	21.4395	20.2531	23.6778	22.3562	22.4078	20.5118
Q9R0X4;Q32MW3	Acot9;Acot10	Acyl-coenzyme A thioesterase 9, mitochondrial;Acyl-coenzyme A thioesterase 10, mitochondrial	sp|Q9R0X4|ACOT9_MOUSE Acyl-coenzyme A thioesterase 9, mitochondrial OS=Mus musculus OX=10090 GN=Acot9 PE=1 SV=1;sp|Q32MW3|ACO10_MOUSE Acyl-coenzyme A thioesterase 10, mitochondrial OS=Mus musculus OX=10090 GN=Acot10 PE=2 SV=1	19.9012	18.2525	-1.64876	0.828715	0.148349	0.793717	29	29	20.1119		20.2579	19.334		20.1867		16.1856	18.3852
E9QP49;Q99MS7;A0A494BA91;Q99MS7-2;Q99MS7-3;A0A494BBL8;A0A494B9G7;G5E8Y6;Q99MS7-4;Q99MS7-5	Ehbp1l1	EH domain-binding protein 1-like protein 1	tr|E9QP49|E9QP49_MOUSE EH domain-binding protein 1-like protein 1 OS=Mus musculus OX=10090 GN=Ehbp1l1 PE=1 SV=1;sp|Q99MS7|EH1L1_MOUSE EH domain-binding protein 1-like protein 1 OS=Mus musculus OX=10090 GN=Ehbp1l1 PE=1 SV=1	17.1904	15.6373	-1.55304	0.82781	0.148659	0.793717	56	56	17.4196		16.9611			16.4211		14.8536
Q60953;Q60953-2;D3Z3A6;D3YXR5;F7BTZ2;D3Z2V0;D6RII9;F6XUT1	Pml	Protein PML	sp|Q60953|PML_MOUSE Protein PML OS=Mus musculus OX=10090 GN=Pml PE=1 SV=3;sp|Q60953-2|PML_MOUSE Isoform 2 of Protein PML OS=Mus musculus OX=10090 GN=Pml;tr|D3Z3A6|D3Z3A6_MOUSE Protein PML OS=Mus musculus OX=10090 GN=Pml PE=1 SV=1;tr|D3YXR5|D3YXR5_MOUSE Pro	20.7424	22.075	1.33263	0.827534	0.148753	0.793717	40	40	22.2444	21.584	20.7634	20.5765	18.5438	21.4739		23.1286	21.6226
Q8BRF7;Q8BRF7-3;Q8BRF7-2;A0A1W2P6R7	Scfd1	Sec1 family domain-containing protein 1	sp|Q8BRF7|SCFD1_MOUSE Sec1 family domain-containing protein 1 OS=Mus musculus OX=10090 GN=Scfd1 PE=1 SV=1;sp|Q8BRF7-3|SCFD1_MOUSE Isoform 3 of Sec1 family domain-containing protein 1 OS=Mus musculus OX=10090 GN=Scfd1;sp|Q8BRF7-2|SCFD1_MOUSE Isoform 2 of Se	15.6891	17.4019	1.71274	0.826984	0.148942	0.793717	34	34	14.9312		16.447			18.1916		16.6122
A0A0J9YTU3;Q5SXY1;A0A0J9YUF8;Q5SXY1-2	Specc1	Cytospin-B	tr|A0A0J9YTU3|A0A0J9YTU3_MOUSE Cytospin-B OS=Mus musculus OX=10090 GN=Specc1 PE=1 SV=1;sp|Q5SXY1|CYTSB_MOUSE Cytospin-B OS=Mus musculus OX=10090 GN=Specc1 PE=1 SV=2;tr|A0A0J9YUF8|A0A0J9YUF8_MOUSE Cytospin-B OS=Mus musculus OX=10090 GN=Specc1 PE=1 SV=1;sp|Q	21.0509	17.9325	-3.11832	0.826886	0.148975	0.793717	35	4	21.0509					16.1243		19.7408
Q9D787;A0A338P6J5;A0A338P6S7;A0A338P6U5	Ppil2	Peptidyl-prolyl cis-trans isomerase-like 2	sp|Q9D787|PPIL2_MOUSE RING-type E3 ubiquitin-protein ligase PPIL2 OS=Mus musculus OX=10090 GN=Ppil2 PE=1 SV=2	19.6019	20.8391	1.2372	0.82495	0.149641	0.793717	18	18	19.5277		19.0008	20.277		19.5685		21.299		21.6497
P62911;P17932	Rpl32	60S ribosomal protein L32	sp|P62911|RL32_MOUSE 60S ribosomal protein L32 OS=Mus musculus OX=10090 GN=Rpl32 PE=1 SV=2	21.949	20.1291	-1.8199	0.824551	0.149778	0.793717	10	10	21.6104	24.1613		19.0001	23.024	20.1901		20.8851	19.312
E9QN99;A0A087WSR2;A0A087WPF8;Q8VCR7;A0A087WRJ2;A0A087WP24;A0A1L1SUX1;A0A1L1SRH5	Abhd14b	Alpha/beta hydrolase domain-containing protein 14B	tr|E9QN99|E9QN99_MOUSE Protein ABHD14B OS=Mus musculus OX=10090 GN=Abhd14b PE=1 SV=1;tr|A0A087WSR2|A0A087WSR2_MOUSE Protein ABHD14B (Fragment) OS=Mus musculus OX=10090 GN=Abhd14b PE=1 SV=1;tr|A0A087WPF8|A0A087WPF8_MOUSE Protein ABHD14B (Fragment) OS=Mus mu	19.2352	20.6723	1.43714	0.824208	0.149897	0.793717	12	12			18.6618	19.8086		20.7334		20.6113
Q9QZQ8	H2afy	Core histone macro-H2A.1	sp|Q9QZQ8|H2AY_MOUSE Core histone macro-H2A.1 OS=Mus musculus OX=10090 GN=H2afy PE=1 SV=3	23.8144	24.7844	0.96995	0.821607	0.150797	0.793717	18	1	22.9884	24.3263	22.6145	24.3167	24.8262	23.1831	25.9747	24.4452	25.2166	25.1024
Q02819;A0A1C7CYU3;A0A1B0GR41;A0A1B0GR92;A0A1B0GS16;A0A1B0GT83	Nucb1	Nucleobindin-1	sp|Q02819|NUCB1_MOUSE Nucleobindin-1 OS=Mus musculus OX=10090 GN=Nucb1 PE=1 SV=2;tr|A0A1C7CYU3|A0A1C7CYU3_MOUSE Nucleobindin 1, isoform CRA_b OS=Mus musculus OX=10090 GN=Nucb1 PE=1 SV=1;tr|A0A1B0GR41|A0A1B0GR41_MOUSE Nucleobindin-1 (Fragment) OS=Mus muscul	17.4492	19.0593	1.61016	0.821483	0.15084	0.793717	29	29	15.1978	15.676	19.5952	17.7745	19.0023	19.499		18.6282	19.0507
P62774;A0A0J9YV46	Mtpn	Myotrophin	sp|P62774|MTPN_MOUSE Myotrophin OS=Mus musculus OX=10090 GN=Mtpn PE=1 SV=2	23.493	22.7235	-0.7695	0.820881	0.151049	0.793717	9	9	22.8573	23.7572	22.964	24.2132	23.6731	23.3048	22.2074	22.2402		23.1414
Q00899;Q3TTC2	Yy1	Transcriptional repressor protein YY1	sp|Q00899|TYY1_MOUSE Transcriptional repressor protein YY1 OS=Mus musculus OX=10090 GN=Yy1 PE=1 SV=1	19.848	21.0099	1.1619	0.820126	0.151312	0.793717	14	13	19.951	20.3057	19.2871			20.424	20.3863	20.4875	22.7416
Q9CR68	Uqcrfs1	Cytochrome b-c1 complex subunit Rieske, mitochondrial;Cytochrome b-c1 complex subunit 11	sp|Q9CR68|UCRI_MOUSE Cytochrome b-c1 complex subunit Rieske, mitochondrial OS=Mus musculus OX=10090 GN=Uqcrfs1 PE=1 SV=1	17.9606	16.116	-1.84451	0.815806	0.152825	0.793717	13	13			17.9606			16.3103		15.9218
P51881	Slc25a5	ADP/ATP translocase 2;ADP/ATP translocase 2, N-terminally processed	sp|P51881|ADT2_MOUSE ADP/ATP translocase 2 OS=Mus musculus OX=10090 GN=Slc25a5 PE=1 SV=3	22.9764	23.6389	0.662514	0.815667	0.152874	0.793717	12	12	22.5602	22.919	23.6818	22.8649	22.8562	23.3319	23.629	23.816	23.7788
P33609	Pola1	DNA polymerase alpha catalytic subunit	sp|P33609|DPOLA_MOUSE DNA polymerase alpha catalytic subunit OS=Mus musculus OX=10090 GN=Pola1 PE=1 SV=2	25.7277	23.984	-1.7437	0.814749	0.153197	0.793717	57	57	25.5285	27.937	22.8513	25.5791	26.7425	24.2985	23.5334	26.5321	21.5719
A2ATP6;A2ATP5;Q8C854-1;Q8C854-2;F6XJA1	Myef2	Myelin expression factor 2	tr|A2ATP6|A2ATP6_MOUSE Myelin expression factor 2 OS=Mus musculus OX=10090 GN=Myef2 PE=1 SV=2;tr|A2ATP5|A2ATP5_MOUSE Myelin expression factor 2 OS=Mus musculus OX=10090 GN=Myef2 PE=1 SV=1;sp|Q8C854-1|MYEF2_MOUSE Isoform 3 of Myelin expression factor 2 OS=M	20.2598	21.6045	1.34473	0.81431	0.153352	0.793717	29	1	21.6959	20.7956	20.8341		17.7136	21.7207	21.561	22.518	20.6184
Q8CAY6;A0A3B2WAL8;G3XA25;Q80X81	Acat2;Acat3	Acetyl-CoA acetyltransferase, cytosolic	sp|Q8CAY6|THIC_MOUSE Acetyl-CoA acetyltransferase, cytosolic OS=Mus musculus OX=10090 GN=Acat2 PE=1 SV=2;tr|A0A3B2WAL8|A0A3B2WAL8_MOUSE Acetyl-CoA acetyltransferase, cytosolic OS=Mus musculus OX=10090 GN=Acat2 PE=1 SV=1;tr|G3XA25|G3XA25_MOUSE Acetyl-CoA ac	16.6593	17.9897	1.33045	0.81425	0.153373	0.793717	17	17	16.8002		16.5183			18.2129		17.7666
D3YU12;Q8K2T1;G5E8S7;Q8K2T1-2;Q8K2T1-3	Nmral1	NmrA-like family domain-containing protein 1	tr|D3YU12|D3YU12_MOUSE NmrA-like family domain-containing protein 1 OS=Mus musculus OX=10090 GN=Nmral1 PE=1 SV=1;sp|Q8K2T1|NMRL1_MOUSE NmrA-like family domain-containing protein 1 OS=Mus musculus OX=10090 GN=Nmral1 PE=1 SV=1;tr|G5E8S7|G5E8S7_MOUSE NmrA-lik	17.0767	18.7924	1.71577	0.813772	0.153542	0.793717	13	13	15.9227	18.1303	17.177			17.5561		20.0288
Q3ULM2;P53762;Q8CEC2;E9QLT6;P53762-2;D3YV20;A0A140LIL3;A0A140LHY4	Arnt	Aryl hydrocarbon receptor nuclear translocator	tr|Q3ULM2|Q3ULM2_MOUSE Aryl hydrocarbon receptor nuclear translocator OS=Mus musculus OX=10090 GN=Arnt PE=1 SV=1;sp|P53762|ARNT_MOUSE Aryl hydrocarbon receptor nuclear translocator OS=Mus musculus OX=10090 GN=Arnt PE=1 SV=3;tr|Q8CEC2|Q8CEC2_MOUSE Aryl hydr	20.1052	17.6011	-2.50409	0.813527	0.153629	0.793717	20	17	20.1052							17.6011
Q9DBY8	Nvl	Nuclear valosin-containing protein-like	sp|Q9DBY8|NVL_MOUSE Nuclear valosin-containing protein-like OS=Mus musculus OX=10090 GN=Nvl PE=1 SV=1	19.27	20.4882	1.21818	0.812837	0.153873	0.793717	42	42	18.7033	20.2171	19.0745		19.0851	19.71		21.2663
G5E896;A0A0R4J1Q0;Q3UJB9;Q3UJB9-2;D6RE33;F6ZJ27;F6V5I7	Edc4	Enhancer of mRNA-decapping protein 4	tr|G5E896|G5E896_MOUSE Enhancer of mRNA decapping 4, isoform CRA_b OS=Mus musculus OX=10090 GN=Edc4 PE=1 SV=1;tr|A0A0R4J1Q0|A0A0R4J1Q0_MOUSE Enhancer of mRNA-decapping protein 4 OS=Mus musculus OX=10090 GN=Edc4 PE=1 SV=1;sp|Q3UJB9|EDC4_MOUSE Enhancer of mR	19.6833	18.4517	-1.23167	0.812562	0.153971	0.793717	58	58	19.9507		19.2209	18.3733	21.1884	19.3373		17.6714	18.3462
Q9CZ44;Q9CZ44-3;A2AT02;Q9CZ44-2	Nsfl1c	NSFL1 cofactor p47	sp|Q9CZ44|NSF1C_MOUSE NSFL1 cofactor p47 OS=Mus musculus OX=10090 GN=Nsfl1c PE=1 SV=1;sp|Q9CZ44-3|NSF1C_MOUSE Isoform 3 of NSFL1 cofactor p47 OS=Mus musculus OX=10090 GN=Nsfl1c;tr|A2AT02|A2AT02_MOUSE NSFL1 cofactor p47 OS=Mus musculus OX=10090 GN=Nsfl1c PE	16.7769	18.5417	1.76484	0.811008	0.154523	0.794875	26	26	16.1814		17.3724			17.4778		19.6057
P63017;Q504P4;D3Z5E2	Hspa8	Heat shock cognate 71 kDa protein	sp|P63017|HSP7C_MOUSE Heat shock cognate 71 kDa protein OS=Mus musculus OX=10090 GN=Hspa8 PE=1 SV=1;tr|Q504P4|Q504P4_MOUSE Heat shock cognate 71 kDa protein OS=Mus musculus OX=10090 GN=Hspa8 PE=1 SV=1	27.0234	26.4014	-0.621959	0.806644	0.156083	0.796272	61	43	27.2094	27.1822	27.0443	26.8883	26.7929	27.1088	25.9602	26.8891	25.9408	26.1083
A2A654;A2A655;E9Q6A7;A2A652;A2A653	Bptf		tr|A2A654|A2A654_MOUSE Bromodomain PHD finger transcription factor OS=Mus musculus OX=10090 GN=Bptf PE=1 SV=1;tr|A2A655|A2A655_MOUSE Bromodomain PHD finger transcription factor OS=Mus musculus OX=10090 GN=Bptf PE=1 SV=1;tr|E9Q6A7|E9Q6A7_MOUSE Bromodomain P	16.8934	18.6995	1.80614	0.805817	0.156381	0.796272	49	45	16.8934							18.6633	18.7357
Q6PHN9;S4R1W7	Rab35	Ras-related protein Rab-35	sp|Q6PHN9|RAB35_MOUSE Ras-related protein Rab-35 OS=Mus musculus OX=10090 GN=Rab35 PE=1 SV=1	20.165	18.9264	-1.23857	0.805541	0.15648	0.796272	9	8	19.9665	20.1246	20.4039			19.6879		18.165
Q60932-2;Q60932;F2Z471	Vdac1	Voltage-dependent anion-selective channel protein 1	sp|Q60932-2|VDAC1_MOUSE Isoform Mt-VDAC1 of Voltage-dependent anion-selective channel protein 1 OS=Mus musculus OX=10090 GN=Vdac1;sp|Q60932|VDAC1_MOUSE Voltage-dependent anion-selective channel protein 1 OS=Mus musculus OX=10090 GN=Vdac1 PE=1 SV=3;tr|F2Z47	22.7846	21.5227	-1.26193	0.803229	0.157315	0.796272	20	20	21.2057	22.243	22.2361	24.2207	24.0175	21.4734	19.9244	21.2175	24.1615	20.8366
Q8BRG8;F8WGT2;Q8BRG8-3;Q8BRG8-2;Q8C214;D3YZT2;A0A0N4SVU6	Tmem209	Transmembrane protein 209	sp|Q8BRG8|TM209_MOUSE Transmembrane protein 209 OS=Mus musculus OX=10090 GN=Tmem209 PE=2 SV=1;tr|F8WGT2|F8WGT2_MOUSE Transmembrane protein 209 OS=Mus musculus OX=10090 GN=Tmem209 PE=1 SV=1;sp|Q8BRG8-3|TM209_MOUSE Isoform 3 of Transmembrane protein 209 OS=M	18.951	20.8096	1.85866	0.802653	0.157524	0.796272	18	18			17.2317	20.6702		19.8638		21.1		21.465
G3X8X0;Q05BH3;G3UXT5	Dhx16		tr|G3X8X0|G3X8X0_MOUSE DEAH (Asp-Glu-Ala-His) box polypeptide 16 OS=Mus musculus OX=10090 GN=Dhx16 PE=1 SV=1;tr|Q05BH3|Q05BH3_MOUSE DEAH (Asp-Glu-Ala-His) box polypeptide 16 OS=Mus musculus OX=10090 GN=Dhx16 PE=1 SV=1	17.3828	19.1028	1.71998	0.802539	0.157565	0.796272	35	35	17.8288		16.9368			18.0167		20.1888
Q6NZF1;A0A0A6YXN6;A0A0A6YWW2;A0A0A6YXI9;A0A0A6YX93;A0A0A6YX41	Zc3h11a	Zinc finger CCCH domain-containing protein 11A	sp|Q6NZF1|ZC11A_MOUSE Zinc finger CCCH domain-containing protein 11A OS=Mus musculus OX=10090 GN=Zc3h11a PE=1 SV=1	19.6808	21.0341	1.35329	0.802207	0.157686	0.796272	29	29	19.6466	20.2941	19.1017			21.9037		20.1644
Q8R5C8;Q8BJZ0;D3YY85;D3YY86;A0A1Y7VMG9;D3YXX1;A0A1Y7VJ93;D3YXR0;D3Z4G1;D3Z662;A0A1Y7VJA3;D3Z500;D3Z029	Zmynd11	Zinc finger MYND domain-containing protein 11	sp|Q8R5C8|ZMY11_MOUSE Zinc finger MYND domain-containing protein 11 OS=Mus musculus OX=10090 GN=Zmynd11 PE=1 SV=2;tr|Q8BJZ0|Q8BJZ0_MOUSE Zinc finger MYND domain-containing protein 11 OS=Mus musculus OX=10090 GN=Zmynd11 PE=1 SV=1;tr|D3YY85|D3YY85_MOUSE Zinc	19.9455	17.4761	-2.4694	0.801495	0.157945	0.796272	15	15		19.9455						17.4761
Q04690-2;Q04690;A0A1W2P863;Q04690-4;Q04690-3	Nf1	Neurofibromin	sp|Q04690-2|NF1_MOUSE Isoform 1 of Neurofibromin OS=Mus musculus OX=10090 GN=Nf1;sp|Q04690|NF1_MOUSE Neurofibromin OS=Mus musculus OX=10090 GN=Nf1 PE=1 SV=1;tr|A0A1W2P863|A0A1W2P863_MOUSE Neurofibromin (Fragment) OS=Mus musculus OX=10090 GN=Nf1 PE=1 SV=1;s	13.5348	16.0034	2.4686	0.801217	0.158046	0.796272	63	48			13.5348					16.0034
P31230;Q3UZG4;A0A0G2JDW6;A0A0G2JEU9;A0A0G2JDV0;A0A0G2JDH0	Aimp1	Aminoacyl tRNA synthase complex-interacting multifunctional protein 1;Endothelial monocyte-activating polypeptide 2	sp|P31230|AIMP1_MOUSE Aminoacyl tRNA synthase complex-interacting multifunctional protein 1 OS=Mus musculus OX=10090 GN=Aimp1 PE=1 SV=2;tr|Q3UZG4|Q3UZG4_MOUSE Aminoacyl tRNA synthase complex-interacting multifunctional protein 1 OS=Mus musculus OX=10090 GN	21.4718	20.2772	-1.19461	0.80114	0.158074	0.796272	21	21	21.6005		21.1236	22.1428	21.0201	20.6554		19.7118	18.5071	22.2344
Q8BH97;A0A1B0GR19;A0A1B0GR86;A0A1B0GSK5;A0A1B0GS22;A0A1B0GRI0	Rcn3	Reticulocalbin-3	sp|Q8BH97|RCN3_MOUSE Reticulocalbin-3 OS=Mus musculus OX=10090 GN=Rcn3 PE=1 SV=1;tr|A0A1B0GR19|A0A1B0GR19_MOUSE Reticulocalbin-3 (Fragment) OS=Mus musculus OX=10090 GN=Rcn3 PE=1 SV=1;tr|A0A1B0GR86|A0A1B0GR86_MOUSE Reticulocalbin-3 (Fragment) OS=Mus musculu	17.1395	18.7373	1.5978	0.799418	0.158702	0.797781	19	19		16.2523	18.0266			19.1594		18.3151
Q8K3Z9	Pom121	Nuclear envelope pore membrane protein POM 121	sp|Q8K3Z9|PO121_MOUSE Nuclear envelope pore membrane protein POM 121 OS=Mus musculus OX=10090 GN=Pom121 PE=1 SV=2	16.8631	19.2794	2.41624	0.796273	0.159855	0.798524	35	35	16.8631					18.0692		20.4895
Q8CEC0-3;Q8CEC0-2;Q8CEC0;J3QNZ2	Nup88	Nuclear pore complex protein Nup88	sp|Q8CEC0-3|NUP88_MOUSE Isoform 3 of Nuclear pore complex protein Nup88 OS=Mus musculus OX=10090 GN=Nup88;sp|Q8CEC0-2|NUP88_MOUSE Isoform 2 of Nuclear pore complex protein Nup88 OS=Mus musculus OX=10090 GN=Nup88;sp|Q8CEC0|NUP88_MOUSE Nuclear pore complex p	17.9528	20.3723	2.41951	0.79617	0.159893	0.798524	28	28	17.9528					20.1445		22.1966	18.776
Q8BI72;A0A1I7Q4A1	Cdkn2aip	CDKN2A-interacting protein	sp|Q8BI72|CARF_MOUSE CDKN2A-interacting protein OS=Mus musculus OX=10090 GN=Cdkn2aip PE=1 SV=1	20.112	21.4712	1.35918	0.795356	0.160193	0.798524	24	24	20.6548	20.9268	20.8527	18.0137		21.7447		22.344	20.3249
Q9JMG1	Edf1	Endothelial differentiation-related factor 1	sp|Q9JMG1|EDF1_MOUSE Endothelial differentiation-related factor 1 OS=Mus musculus OX=10090 GN=Edf1 PE=1 SV=1	20.4813	18.4467	-2.03465	0.794763	0.160412	0.798524	10	10	22.3203	19.7078	19.416			16.0106	19.7633	15.5954	20.3039	20.5602
A0A0R4IZY9;Q91XI1;Q91XI1-2	Dus3l	tRNA-dihydrouridine(47) synthase [NAD(P)(+)]-like	tr|A0A0R4IZY9|A0A0R4IZY9_MOUSE tRNA-dihydrouridine(47) synthase [NAD(P)(+)] OS=Mus musculus OX=10090 GN=Dus3l PE=1 SV=1;sp|Q91XI1|DUS3L_MOUSE tRNA-dihydrouridine(47) synthase [NAD(P)(+)]-like OS=Mus musculus OX=10090 GN=Dus3l PE=1 SV=1;sp|Q91XI1-2|DUS3L_MO	18.3008	19.8298	1.52893	0.794541	0.160494	0.798524	30	30		19.6904	16.9113			19.7682	19.6786	20.0425
P08113;F7C312	Hsp90b1	Endoplasmin	sp|P08113|ENPL_MOUSE Endoplasmin OS=Mus musculus OX=10090 GN=Hsp90b1 PE=1 SV=2;tr|F7C312|F7C312_MOUSE Endoplasmin (Fragment) OS=Mus musculus OX=10090 GN=Hsp90b1 PE=1 SV=1	24.0836	23.4525	-0.631161	0.791875	0.161482	0.79928	64	64	24.0282	23.7734	24.5793	24.2052	23.832	23.8279	22.5054	23.4089	23.7386	23.7815
Q61543;F8WHM5;F6RSH1;E9PWD8	Glg1	Golgi apparatus protein 1	sp|Q61543|GSLG1_MOUSE Golgi apparatus protein 1 OS=Mus musculus OX=10090 GN=Glg1 PE=1 SV=1;tr|F8WHM5|F8WHM5_MOUSE Golgi apparatus protein 1 (Fragment) OS=Mus musculus OX=10090 GN=Glg1 PE=1 SV=1	16.8056	14.8674	-1.93821	0.791664	0.161561	0.79928	55	55	18.1833	15.0335	17.1999			18.1227		13.257	13.5553	14.5345
E9Q912;Q3TU36	Rap1gds1		tr|E9Q912|E9Q912_MOUSE RAP1, GTP-GDP dissociation stimulator 1 OS=Mus musculus OX=10090 GN=Rap1gds1 PE=1 SV=1;tr|Q3TU36|Q3TU36_MOUSE RAP1, GTP-GDP dissociation stimulator 1 OS=Mus musculus OX=10090 GN=Rap1gds1 PE=1 SV=1	17.372	18.6628	1.29083	0.790919	0.161838	0.79928	30	2	17.2891		17.4548			18.8673		18.4583
Q9Z0H1;A0A3Q4EBZ6	Wdr46	WD repeat-containing protein 46	sp|Q9Z0H1|WDR46_MOUSE WD repeat-containing protein 46 OS=Mus musculus OX=10090 GN=Wdr46 PE=2 SV=1	18.6582	17.1315	-1.52671	0.788873	0.162602	0.79928	20	20	17.7965		19.5199			17.3349		16.9281
Q8BP27;Q8BP27-2;Q8BP27-3	Sfr1	Swi5-dependent recombination DNA repair protein 1 homolog	sp|Q8BP27|SFR1_MOUSE Swi5-dependent recombination DNA repair protein 1 homolog OS=Mus musculus OX=10090 GN=Sfr1 PE=1 SV=2;sp|Q8BP27-2|SFR1_MOUSE Isoform 2 of Swi5-dependent recombination DNA repair protein 1 homolog OS=Mus musculus OX=10090 GN=Sfr1;sp|Q8BP	22.234	21.207	-1.02699	0.788774	0.162639	0.79928	13	13	22.3359	23.0855	22.1975	21.0532	22.4976	21.4299	22.7438	21.7427	18.8871	21.2315
O88207;A3KGE7	Col5a1	Collagen alpha-1(V) chain	sp|O88207|CO5A1_MOUSE Collagen alpha-1(V) chain OS=Mus musculus OX=10090 GN=Col5a1 PE=1 SV=2	19.5015	17.6786	-1.82289	0.78648	0.163501	0.79928	54	2	16.9904	20.6598	20.8526	19.2986	19.7063	19.7588		13.8577	17.6701	19.4279
P54103;E9Q9H3;E9Q9H2;Q3TRX6	Dnajc2	DnaJ homolog subfamily C member 2;DnaJ homolog subfamily C member 2, N-terminally processed	sp|P54103|DNJC2_MOUSE DnaJ homolog subfamily C member 2 OS=Mus musculus OX=10090 GN=Dnajc2 PE=1 SV=2;tr|E9Q9H3|E9Q9H3_MOUSE DnaJ homolog subfamily C member 2 OS=Mus musculus OX=10090 GN=Dnajc2 PE=1 SV=1;tr|E9Q9H2|E9Q9H2_MOUSE DnaJ homolog subfamily C membe	17.6312	15.0788	-2.55241	0.785652	0.163813	0.79928	24	24	19.9217		15.3181	17.6675	17.6176	15.0788
A0A0R4J1W7;Q8BGZ4;G3X8W7;Q8BGZ4-2	Cdc23	Cell division cycle protein 23 homolog	tr|A0A0R4J1W7|A0A0R4J1W7_MOUSE CDC23 (Cell division cycle 23, yeast, homolog), isoform CRA_c OS=Mus musculus OX=10090 GN=Cdc23 PE=1 SV=1;sp|Q8BGZ4|CDC23_MOUSE Cell division cycle protein 23 homolog OS=Mus musculus OX=10090 GN=Cdc23 PE=1 SV=2;tr|G3X8W7|G3X8	19.7686	20.8916	1.12302	0.784005	0.164435	0.79928	32	32	18.8211	18.0273	20.4847	20.7369	20.773	20.6366		21.178	20.8603
Q8C845;Q9D8Y0	Efhd2	EF-hand domain-containing protein D2	tr|Q8C845|Q8C845_MOUSE EF-hand domain-containing protein D2 OS=Mus musculus OX=10090 GN=Efhd2 PE=1 SV=1;sp|Q9D8Y0|EFHD2_MOUSE EF-hand domain-containing protein D2 OS=Mus musculus OX=10090 GN=Efhd2 PE=1 SV=1	19.5014	17.0875	-2.41395	0.782198	0.165121	0.79928	11	10		19.5014				17.0875
Q8BGT7;A0A494BAP9;A0A494BA53;A0A494BAA2	Smndc1	Survival of motor neuron-related-splicing factor 30	sp|Q8BGT7|SPF30_MOUSE Survival of motor neuron-related-splicing factor 30 OS=Mus musculus OX=10090 GN=Smndc1 PE=1 SV=1	20.9468	21.8889	0.942079	0.782076	0.165167	0.79928	9	9	20.1291	21.4721	21.139	20.824	21.1699	21.5834		22.1944
Q3U0K8;D3YTU2;Q3U0K8-2;Q3U0K8-3	Ogfod1	Prolyl 3-hydroxylase OGFOD1	sp|Q3U0K8|OGFD1_MOUSE Prolyl 3-hydroxylase OGFOD1 OS=Mus musculus OX=10090 GN=Ogfod1 PE=1 SV=1;tr|D3YTU2|D3YTU2_MOUSE Prolyl 3-hydroxylase OGFOD1 OS=Mus musculus OX=10090 GN=Ogfod1 PE=1 SV=1;sp|Q3U0K8-2|OGFD1_MOUSE Isoform 2 of Prolyl 3-hydroxylase OGFOD1	17.7744	16.0165	-1.75797	0.7802	0.165882	0.79928	16	16	17.7744					15.9406		16.0924
Q9R1P4;A0A1B0GS70	Psma1	Proteasome subunit alpha type-1	sp|Q9R1P4|PSA1_MOUSE Proteasome subunit alpha type-1 OS=Mus musculus OX=10090 GN=Psma1 PE=1 SV=1;tr|A0A1B0GS70|A0A1B0GS70_MOUSE Proteasome endopeptidase complex OS=Mus musculus OX=10090 GN=Psma1 PE=1 SV=1	20.3522	21.796	1.4438	0.780052	0.165939	0.79928	21	21	20.8	20.4047	22.0503	18.1538		21.5659	22.9003	20.9218
F8VPK5;A0A1Y7VMN0;P70336;P70336-2;A0A1Y7VLD1	Rock2	Rho-associated protein kinase;Rho-associated protein kinase 2	tr|F8VPK5|F8VPK5_MOUSE Rho-associated protein kinase OS=Mus musculus OX=10090 GN=Rock2 PE=1 SV=1;tr|A0A1Y7VMN0|A0A1Y7VMN0_MOUSE Rho-associated protein kinase 2 (Fragment) OS=Mus musculus OX=10090 GN=Rock2 PE=1 SV=1;sp|P70336|ROCK2_MOUSE Rho-associated prot	18.8621	20.4255	1.56337	0.779153	0.166283	0.79928	80	72	20.5451	16.1285	20.7119	19.0115	17.9136	21.0948		19.4379	20.7438
Q3V1M1;A0A0G2JF89	Igsf10	Immunoglobulin superfamily member 10	sp|Q3V1M1|IGS10_MOUSE Immunoglobulin superfamily member 10 OS=Mus musculus OX=10090 GN=Igsf10 PE=2 SV=2	16.7746	17.6664	0.891732	0.778011	0.166721	0.79928	78	78	16.8941	16.8891	15.9017		17.4137	18.2999	17.3229	18.405	16.6377
P11983;P11983-2;F2Z483;A0A3B2WDE2	Tcp1	T-complex protein 1 subunit alpha	sp|P11983|TCPA_MOUSE T-complex protein 1 subunit alpha OS=Mus musculus OX=10090 GN=Tcp1 PE=1 SV=3;sp|P11983-2|TCPA_MOUSE Isoform 2 of T-complex protein 1 subunit alpha OS=Mus musculus OX=10090 GN=Tcp1	22.9557	21.9379	-1.01782	0.777536	0.166903	0.79928	37	37	23.293	22.3763	23.3143	22.9527	22.8421	23.2866	20.1225	23.564	20.5472	22.1691
Q8K0M3;Q9R1Z8;A0A2I3BS41	Sorbs3	Vinexin	tr|Q8K0M3|Q8K0M3_MOUSE Sorbs3 protein OS=Mus musculus OX=10090 GN=Sorbs3 PE=1 SV=1;sp|Q9R1Z8|VINEX_MOUSE Vinexin OS=Mus musculus OX=10090 GN=Sorbs3 PE=1 SV=1;tr|A0A2I3BS41|A0A2I3BS41_MOUSE Vinexin OS=Mus musculus OX=10090 GN=Sorbs3 PE=1 SV=1	16.837	18.3287	1.49167	0.776983	0.167116	0.79928	27	27	17.4355	16.5966	16.5599	16.7561		20.0162		16.6412
Q8R5C5;E0CZD4;E0CYB4	Actr1b	Beta-centractin	sp|Q8R5C5|ACTY_MOUSE Beta-centractin OS=Mus musculus OX=10090 GN=Actr1b PE=1 SV=1	20.8814	18.0556	-2.82588	0.775739	0.167595	0.79928	10	10	20.2354		21.5275			20.6642		15.4469
Q8R2K3;Q9CYR0;D3Z3Y3	Ssbp1	Single-stranded DNA-binding protein;Single-stranded DNA-binding protein, mitochondrial	tr|Q8R2K3|Q8R2K3_MOUSE Single-stranded DNA binding protein 1 OS=Mus musculus OX=10090 GN=Ssbp1 PE=1 SV=1;sp|Q9CYR0|SSBP_MOUSE Single-stranded DNA-binding protein, mitochondrial OS=Mus musculus OX=10090 GN=Ssbp1 PE=1 SV=1	21.6943	20.5936	-1.10077	0.775657	0.167627	0.79928	7	7	20.7856		22.376	21.6405	21.9752	20.7625		19.2919	21.7263
Q9DCN2-2;Q9DCN2;F2Z456;A0A0A0MQM3	Cyb5r3	NADH-cytochrome b5 reductase 3;NADH-cytochrome b5 reductase 3 membrane-bound form;NADH-cytochrome b5 reductase 3 soluble form;NADH-cytochrome b5 reductase	sp|Q9DCN2-2|NB5R3_MOUSE Isoform 2 of NADH-cytochrome b5 reductase 3 OS=Mus musculus OX=10090 GN=Cyb5r3;sp|Q9DCN2|NB5R3_MOUSE NADH-cytochrome b5 reductase 3 OS=Mus musculus OX=10090 GN=Cyb5r3 PE=1 SV=3;tr|F2Z456|F2Z456_MOUSE NADH-cytochrome b5 reductase OS=	21.6743	22.3597	0.685474	0.774827	0.167947	0.79928	25	25	21.082	21.0641	21.9651	22.5219	21.7382	21.6475	22.2977	22.1219	23.167	22.5646
P07742;A0A1B0GSB1	Rrm1	Ribonucleoside-diphosphate reductase large subunit	sp|P07742|RIR1_MOUSE Ribonucleoside-diphosphate reductase large subunit OS=Mus musculus OX=10090 GN=Rrm1 PE=1 SV=2	17.1563	15.2447	-1.91163	0.774346	0.168134	0.79928	44	44	17.7538		16.5589					15.2447
Q9CXK8;E9Q109	Nip7	60S ribosome subunit biogenesis protein NIP7 homolog	sp|Q9CXK8|NIP7_MOUSE 60S ribosome subunit biogenesis protein NIP7 homolog OS=Mus musculus OX=10090 GN=Nip7 PE=1 SV=1;tr|E9Q109|E9Q109_MOUSE 60S ribosome subunit biogenesis protein NIP7 homolog OS=Mus musculus OX=10090 GN=Nip7 PE=1 SV=1	17.8622	16.5286	-1.33355	0.774333	0.168138	0.79928	11	11	18.0171	17.7072				16.0627		16.9946
O35638;A2AFF6;A0A1B0GXA7;A2AFF3;B7ZCD2	Stag2	Cohesin subunit SA-2	sp|O35638|STAG2_MOUSE Cohesin subunit SA-2 OS=Mus musculus OX=10090 GN=Stag2 PE=1 SV=3;tr|A2AFF6|A2AFF6_MOUSE Cohesin subunit SA-2 OS=Mus musculus OX=10090 GN=Stag2 PE=1 SV=1	17.6892	19.6015	1.91228	0.773706	0.168381	0.79928	38	38	16.0639	19.1783	17.8253			19.2967	21.466	21.1427	16.5005
P97474-5;P97474-2;Q8BS64;P97474-4;P97474	Pitx2	Pituitary homeobox 2	sp|P97474-5|PITX2_MOUSE Isoform Pitx2Cbeta of Pituitary homeobox 2 OS=Mus musculus OX=10090 GN=Pitx2;sp|P97474-2|PITX2_MOUSE Isoform Ptx2C of Pituitary homeobox 2 OS=Mus musculus OX=10090 GN=Pitx2;tr|Q8BS64|Q8BS64_MOUSE Pituitary homeobox 2 OS=Mus musculus	23.5288	21.1457	-2.38312	0.771439	0.169262	0.79928	5	2	23.5288								21.1457
Q45VK7;Q45VK7-2;D3Z025;A0A1L1SS48;A0A1L1SRI6;Q45VK7-3;F6QLS2	Dync2h1	Cytoplasmic dynein 2 heavy chain 1	sp|Q45VK7|DYHC2_MOUSE Cytoplasmic dynein 2 heavy chain 1 OS=Mus musculus OX=10090 GN=Dync2h1 PE=1 SV=1;sp|Q45VK7-2|DYHC2_MOUSE Isoform 2 of Cytoplasmic dynein 2 heavy chain 1 OS=Mus musculus OX=10090 GN=Dync2h1	17.7558	15.3749	-2.38092	0.770671	0.169562	0.79928	92	92			17.7558			15.3749
P27661	H2afx	Histone H2AX	sp|P27661|H2AX_MOUSE Histone H2AX OS=Mus musculus OX=10090 GN=H2afx PE=1 SV=2	23.2316	25.0392	1.80754	0.769885	0.169869	0.79928	5	2	24.8624				21.6009	23.99	26.3339	26.1073	23.7254
G5E8N7;Q9JLV6;E9Q9A5;Q9JLV6-2;A0A0J9YVJ6;A0A140LIZ1;A0A0J9YV48;A0A0J9YTV1;A0A0J9YUF9;A0A0J9YUT2;A0A0J9YVH5;A0A140LJ53	Pnkp	Bifunctional polynucleotide phosphatase/kinase;Polynucleotide 3-phosphatase;Polynucleotide 5-hydroxyl-kinase	tr|G5E8N7|G5E8N7_MOUSE Bifunctional polynucleotide phosphatase/kinase OS=Mus musculus OX=10090 GN=Pnkp PE=1 SV=1;sp|Q9JLV6|PNKP_MOUSE Bifunctional polynucleotide phosphatase/kinase OS=Mus musculus OX=10090 GN=Pnkp PE=1 SV=2;tr|E9Q9A5|E9Q9A5_MOUSE Bifunctio	20.3455	19.3379	-1.00768	0.768718	0.170327	0.79928	26	26	20.4738	21.5684	19.0562		20.2837	19.4309		19.288	19.2946
K3W4R5;A0A0R4J0K2;A2AGT5;Z4YL78;A2AGT5-3;A2AGT5-2	Ckap5	Cytoskeleton-associated protein 5	tr|K3W4R5|K3W4R5_MOUSE Cytoskeleton-associated protein 5 OS=Mus musculus OX=10090 GN=Ckap5 PE=1 SV=1;tr|A0A0R4J0K2|A0A0R4J0K2_MOUSE Cytoskeleton-associated protein 5 OS=Mus musculus OX=10090 GN=Ckap5 PE=1 SV=1;sp|A2AGT5|CKAP5_MOUSE Cytoskeleton-associated	16.8981	18.781	1.88298	0.768256	0.170508	0.79928	95	95	19.3038	14.6521	18.5106		15.1258	19.7387		19.3076	17.2969
Q91YW3	Dnajc3	DnaJ homolog subfamily C member 3	sp|Q91YW3|DNJC3_MOUSE DnaJ homolog subfamily C member 3 OS=Mus musculus OX=10090 GN=Dnajc3 PE=1 SV=1	16.7821	15.0501	-1.732	0.766889	0.171045	0.79928	26	26	16.7032		16.8609			15.0501
Q5SVR0-2;Q5SVR0	Tbc1d9b	TBC1 domain family member 9B	sp|Q5SVR0-2|TBC9B_MOUSE Isoform 2 of TBC1 domain family member 9B OS=Mus musculus OX=10090 GN=Tbc1d9b;sp|Q5SVR0|TBC9B_MOUSE TBC1 domain family member 9B OS=Mus musculus OX=10090 GN=Tbc1d9b PE=1 SV=1	18.3644	16.4127	-1.95172	0.766803	0.171079	0.79928	26	23				18.3644		15.4528		15.9863	17.7988
Q8R4R6;A2ATJ2	Nup35	Nucleoporin NUP53	sp|Q8R4R6|NUP35_MOUSE Nucleoporin NUP35 OS=Mus musculus OX=10090 GN=Nup35 PE=1 SV=2	20.247	22.0826	1.8356	0.765788	0.17148	0.79928	19	19	19.8803		20.6137			22.9797		24.0898	19.5757	21.6852
D3Z0M9	Ddx23		tr|D3Z0M9|D3Z0M9_MOUSE DEAD (Asp-Glu-Ala-Asp) box polypeptide 23 OS=Mus musculus OX=10090 GN=Ddx23 PE=1 SV=1	20.2326	21.418	1.18534	0.764848	0.171851	0.79928	40	40	21.0803	20.1774	20.8509	20.678	18.3766	22.1046		21.7053	22.6881	19.1739
P70297;Q3UGN9;A0A0A6YVP6	Stam	Signal transducing adapter molecule 1	sp|P70297|STAM1_MOUSE Signal transducing adapter molecule 1 OS=Mus musculus OX=10090 GN=Stam PE=1 SV=3;tr|Q3UGN9|Q3UGN9_MOUSE Signal transducing adapter molecule 1 OS=Mus musculus OX=10090 GN=Stam PE=1 SV=1	18.6431	16.2792	-2.36392	0.76473	0.171898	0.79928	15	7	18.6431							16.2792
Q8BH57-2;Q8BH57;Q8BH57-3;A0A1L1SS76	Wdr48	WD repeat-containing protein 48	sp|Q8BH57-2|WDR48_MOUSE Isoform 2 of WD repeat-containing protein 48 OS=Mus musculus OX=10090 GN=Wdr48;sp|Q8BH57|WDR48_MOUSE WD repeat-containing protein 48 OS=Mus musculus OX=10090 GN=Wdr48 PE=1 SV=1;sp|Q8BH57-3|WDR48_MOUSE Isoform 3 of WD repeat-containi	17.2756	15.9308	-1.34479	0.764292	0.172071	0.79928	22	22	17.0034	18.5285	16.295			16.0211		15.8406
Q9QYJ0	Dnaja2	DnaJ homolog subfamily A member 2	sp|Q9QYJ0|DNJA2_MOUSE DnaJ homolog subfamily A member 2 OS=Mus musculus OX=10090 GN=Dnaja2 PE=1 SV=1	21.845	22.5473	0.702325	0.761855	0.173039	0.79928	20	20	22.3612	21.6415	22.2086	21.1687		22.5113	22.3539	23.2125	21.849	22.8101
Q6ZQ73	Cand2	Cullin-associated NEDD8-dissociated protein 2	sp|Q6ZQ73|CAND2_MOUSE Cullin-associated NEDD8-dissociated protein 2 OS=Mus musculus OX=10090 GN=Cand2 PE=1 SV=2	15.0434	16.791	1.74767	0.760943	0.173403	0.79928	42	42			15.4141	14.6726		18.0743		15.5078
O70445	Bard1	BRCA1-associated RING domain protein 1	sp|O70445|BARD1_MOUSE BRCA1-associated RING domain protein 1 OS=Mus musculus OX=10090 GN=Bard1 PE=2 SV=1	22.5428	20.4754	-2.06744	0.760647	0.173521	0.79928	12	12	21.6508	23.4349						20.4754
P70335;P70335-2;A0A3Q4EGR2;A0A3Q4L2X0	Rock1	Rho-associated protein kinase 1	sp|P70335|ROCK1_MOUSE Rho-associated protein kinase 1 OS=Mus musculus OX=10090 GN=Rock1 PE=1 SV=1;sp|P70335-2|ROCK1_MOUSE Isoform 2 of Rho-associated protein kinase 1 OS=Mus musculus OX=10090 GN=Rock1;tr|A0A3Q4EGR2|A0A3Q4EGR2_MOUSE Rho-associated protein k	16.8861	18.0818	1.1957	0.760188	0.173705	0.79928	57	57	17.6777	15.5365	17.0018		17.3284	18.4577				17.7059
P33174	Kif4	Chromosome-associated kinesin KIF4	sp|P33174|KIF4_MOUSE Chromosome-associated kinesin KIF4 OS=Mus musculus OX=10090 GN=Kif4 PE=1 SV=3	19.9413	21.8798	1.9385	0.759774	0.17387	0.79928	55	54	21.8498	22.936	18.7597	16.2198		21.1998	21.9503	23.0708	21.2984
Q5SUF2;Q5SUF2-3;Q5SUF2-2;F8WGA8;F7A7G1;F7CR21	Luc7l3	Luc7-like protein 3	sp|Q5SUF2|LC7L3_MOUSE Luc7-like protein 3 OS=Mus musculus OX=10090 GN=Luc7l3 PE=1 SV=1;sp|Q5SUF2-3|LC7L3_MOUSE Isoform 3 of Luc7-like protein 3 OS=Mus musculus OX=10090 GN=Luc7l3;sp|Q5SUF2-2|LC7L3_MOUSE Isoform 2 of Luc7-like protein 3 OS=Mus musculus OX=1	21.6336	22.7234	1.08975	0.758961	0.174196	0.79928	17	17	22.6491	22.2211	22.3617	19.8424	21.0938	22.8903		23.3446	21.9351
A0A3Q4EH04;A0A3Q4L335;A0A3Q4L393;Q8BL97-3;Q8BL97-4;Q8BL97-2;Q8BL97;A0A3Q4EGP0	Srsf7	Serine/arginine-rich splicing factor 7	tr|A0A3Q4EH04|A0A3Q4EH04_MOUSE MCG17902, isoform CRA_d OS=Mus musculus OX=10090 GN=Srsf7 PE=1 SV=1;tr|A0A3Q4L335|A0A3Q4L335_MOUSE MCG17902, isoform CRA_e OS=Mus musculus OX=10090 GN=Srsf7 PE=1 SV=1;tr|A0A3Q4L393|A0A3Q4L393_MOUSE Serine/arginine-rich-splici	23.2704	24.1643	0.893855	0.758654	0.174319	0.79928	9	9	23.104	22.8866	24.4038	23.1742	22.7835	25.0162		24.9847	22.665	23.9911
Q9ERU9	Ranbp2	E3 SUMO-protein ligase RanBP2	sp|Q9ERU9|RBP2_MOUSE E3 SUMO-protein ligase RanBP2 OS=Mus musculus OX=10090 GN=Ranbp2 PE=1 SV=2	19.143	20.8546	1.71167	0.757997	0.174583	0.79928	174	173	20.5233	17.2932	20.5678	18.1876		22.6414	19.5902	23.7268	20.1904	18.1244
Q8VH51-2;Q8VH51;E9Q8F0;Q8VH51-3;F7AA45;B7ZD61;B7ZD63;B7ZD64;E9PZF9;E9Q999;D6RCZ8;D6RJ85	Rbm39	RNA-binding protein 39	sp|Q8VH51-2|RBM39_MOUSE Isoform 2 of RNA-binding protein 39 OS=Mus musculus OX=10090 GN=Rbm39;sp|Q8VH51|RBM39_MOUSE RNA-binding protein 39 OS=Mus musculus OX=10090 GN=Rbm39 PE=1 SV=2;tr|E9Q8F0|E9Q8F0_MOUSE RNA-binding protein 39 OS=Mus musculus OX=10090 GN	21.5689	22.4972	0.928301	0.757573	0.174754	0.79928	26	26	22.1912	21.9176	22.243	21.204	20.2885	22.4734		23.2122	21.8059
Q60960;G3UXT6;G3UWJ8;G3UXW7	Kpna1	Importin subunit alpha-5;Importin subunit alpha-5, N-terminally processed	sp|Q60960|IMA5_MOUSE Importin subunit alpha-5 OS=Mus musculus OX=10090 GN=Kpna1 PE=1 SV=2	18.0784	19.4101	1.33168	0.75646	0.175202	0.79928	18	9	19.3592	17.7875	17.0884			19.3658		20.6287		18.2357
A0A1L1STE6;Q9D6R2;Q9D6R2-2	Idh3a	Isocitrate dehydrogenase [NAD] subunit alpha, mitochondrial	tr|A0A1L1STE6|A0A1L1STE6_MOUSE Isocitrate dehydrogenase [NAD] subunit, mitochondrial OS=Mus musculus OX=10090 GN=Idh3a PE=1 SV=1;sp|Q9D6R2|IDH3A_MOUSE Isocitrate dehydrogenase [NAD] subunit alpha, mitochondrial OS=Mus musculus OX=10090 GN=Idh3a PE=1 SV=1;s	20.677	19.2452	-1.43176	0.755959	0.175405	0.79928	17	17	19.8482	20.6638	21.519			20.4551		17.3344	19.9462
Q6WKZ8-2;Q6WKZ8-3	Ubr2	E3 ubiquitin-protein ligase UBR2	sp|Q6WKZ8-2|UBR2_MOUSE Isoform 2 of E3 ubiquitin-protein ligase UBR2 OS=Mus musculus OX=10090 GN=Ubr2;sp|Q6WKZ8-3|UBR2_MOUSE Isoform 3 of E3 ubiquitin-protein ligase UBR2 OS=Mus musculus OX=10090 GN=Ubr2	17.6291	19.9675	2.33847	0.755822	0.17546	0.79928	58	1				17.6291				19.9675
P52825;A2A8E8;A2A8E7;A2A8E9	Cpt2	Carnitine O-palmitoyltransferase 2, mitochondrial	sp|P52825|CPT2_MOUSE Carnitine O-palmitoyltransferase 2, mitochondrial OS=Mus musculus OX=10090 GN=Cpt2 PE=1 SV=2	18.3206	15.9887	-2.33197	0.753546	0.176382	0.800126	30	30			18.3206			15.9887
Q80U35;Q80U35-2;A0A140LIQ0	Arhgef17	Rho guanine nucleotide exchange factor 17	sp|Q80U35|ARHGH_MOUSE Rho guanine nucleotide exchange factor 17 OS=Mus musculus OX=10090 GN=Arhgef17 PE=1 SV=2;sp|Q80U35-2|ARHGH_MOUSE Isoform 2 of Rho guanine nucleotide exchange factor 17 OS=Mus musculus OX=10090 GN=Arhgef17	18.0605	21.0353	2.97477	0.752638	0.176751	0.800126	53	53			18.0605			19.1282	22.9425
P08249;A0A0G2JF23;A0A0G2JGY4	Mdh2	Malate dehydrogenase, mitochondrial	sp|P08249|MDHM_MOUSE Malate dehydrogenase, mitochondrial OS=Mus musculus OX=10090 GN=Mdh2 PE=1 SV=3	21.7121	20.6769	-1.03518	0.752405	0.176846	0.800126	21	21	21.6942	22.6621	22.6359	21.0595	20.5088	22.2042	21.6622	19.4794	21.0972	18.9415
G3UYG6;Q6Y7W8;G3UWR2;G3UYR9;G3UZX7;E9Q2M5;Q6Y7W8-2;G3UZW5;G3UZS9;G3UYH4;G3UXF2;G3UWT6	Gigyf2	PERQ amino acid-rich with GYF domain-containing protein 2	tr|G3UYG6|G3UYG6_MOUSE GRB10-interacting GYF protein 2 OS=Mus musculus OX=10090 GN=Gigyf2 PE=1 SV=1;sp|Q6Y7W8|GGYF2_MOUSE GRB10-interacting GYF protein 2 OS=Mus musculus OX=10090 GN=Gigyf2 PE=1 SV=2;tr|G3UWR2|G3UWR2_MOUSE GRB10-interacting GYF protein 2 OS	15.9914	17.5433	1.55181	0.752116	0.176964	0.800126	41	40	16.7177	15.1737	16.0829			18.899		16.1875
Q9EP69;A0A1L1SR59	Sacm1l	Phosphatidylinositide phosphatase SAC1	sp|Q9EP69|SAC1_MOUSE Phosphatidylinositide phosphatase SAC1 OS=Mus musculus OX=10090 GN=Sacm1l PE=1 SV=1	20.583	18.8702	-1.71287	0.750396	0.177666	0.800467	34	34		20.894	20.2721			20.2288		19.5681	16.8136
Q8K2X3;Q3UXU8;S4R297;A0A494B9T6	Obfc1	CST complex subunit STN1	sp|Q8K2X3|STN1_MOUSE CST complex subunit STN1 OS=Mus musculus OX=10090 GN=Stn1 PE=1 SV=2;tr|Q3UXU8|Q3UXU8_MOUSE CST complex subunit STN1 OS=Mus musculus OX=10090 GN=Stn1 PE=1 SV=1	19.6675	21.0946	1.42714	0.750317	0.177698	0.800467	16	16		18.8636	20.4713			21.2014		20.9878
Q3U1M7;Q3UH28;A2A483;E9Q8D1;A2A482;A2A484;A2A485;A2A480;A2A481;A2A486	Zmynd8		tr|Q3U1M7|Q3U1M7_MOUSE Zinc finger, MYND-type-containing 8 OS=Mus musculus OX=10090 GN=Zmynd8 PE=1 SV=1;tr|Q3UH28|Q3UH28_MOUSE Zinc finger, MYND-type-containing 8 OS=Mus musculus OX=10090 GN=Zmynd8 PE=1 SV=1;tr|A2A483|A2A483_MOUSE Zinc finger, MYND-type-co	22.3504	23.749	1.39852	0.748827	0.178309	0.801729	42	42	22.1422	22.6991	22.21			23.9795	21.6982	25.8759	22.1414	25.0497
Q9CQR2	Rps21	40S ribosomal protein S21	sp|Q9CQR2|RS21_MOUSE 40S ribosomal protein S21 OS=Mus musculus OX=10090 GN=Rps21 PE=1 SV=1	23.0349	21.2077	-1.82716	0.747897	0.178691	0.801962	7	7	23.5584	23.6504	21.8958			22.4432		21.3328	17.7763	23.2785
P60670;P60670-2	Nploc4	Nuclear protein localization protein 4 homolog	sp|P60670|NPL4_MOUSE Nuclear protein localization protein 4 homolog OS=Mus musculus OX=10090 GN=Nploc4 PE=1 SV=3;sp|P60670-2|NPL4_MOUSE Isoform 2 of Nuclear protein localization protein 4 homolog OS=Mus musculus OX=10090 GN=Nploc4	18.4881	19.6641	1.17599	0.746952	0.17908	0.802226	32	32	18.9553	17.1342	19.0492	18.8139		20.5506	18.1307	21.282	18.6932
Q8BWW9;G3UXH4;G3UZM9;Q8BWW9-2;Q8BWW9-3;G3UYD6	Pkn2	Serine/threonine-protein kinase N2	sp|Q8BWW9|PKN2_MOUSE Serine/threonine-protein kinase N2 OS=Mus musculus OX=10090 GN=Pkn2 PE=1 SV=3;tr|G3UXH4|G3UXH4_MOUSE Serine/threonine-protein kinase N2 OS=Mus musculus OX=10090 GN=Pkn2 PE=1 SV=1;tr|G3UZM9|G3UZM9_MOUSE Serine/threonine-protein kinase N	20.315	18.4182	-1.89678	0.746146	0.179413	0.802237	38	35	20.315					17.7373		19.099
Q8R1B4;M0QWV3;A0A0U1RPR0	Eif3c	Eukaryotic translation initiation factor 3 subunit C	sp|Q8R1B4|EIF3C_MOUSE Eukaryotic translation initiation factor 3 subunit C OS=Mus musculus OX=10090 GN=Eif3c PE=1 SV=1	21.6402	20.945	-0.695111	0.742721	0.180834	0.807103	39	39	21.9478	21.0026	21.6587	22.065	21.5268	21.4406		20.8271	21.4678	20.0447
Q8R3N6;A0A3Q4EBV8	Thoc1	THO complex subunit 1	sp|Q8R3N6|THOC1_MOUSE THO complex subunit 1 OS=Mus musculus OX=10090 GN=Thoc1 PE=1 SV=1;tr|A0A3Q4EBV8|A0A3Q4EBV8_MOUSE THO complex subunit 1 (Fragment) OS=Mus musculus OX=10090 GN=Thoc1 PE=1 SV=1	18.7716	19.8572	1.08556	0.739347	0.182244	0.810037	29	29	17.9043	19.319	19.0915			19.2176		20.875	19.4789
P48774;E9PVM7;E9PV63;E9Q024;E9Q5L9	Gstm5	Glutathione S-transferase Mu 5	sp|P48774|GSTM5_MOUSE Glutathione S-transferase Mu 5 OS=Mus musculus OX=10090 GN=Gstm5 PE=1 SV=1;tr|E9PVM7|E9PVM7_MOUSE Glutathione S-transferase (Fragment) OS=Mus musculus OX=10090 GN=Gstm5 PE=1 SV=1;tr|E9PV63|E9PV63_MOUSE Glutathione S-transferase Mu 5 O	18.9259	16.6225	-2.30346	0.737179	0.183156	0.810037	15	15	18.7303		19.1216			18.7905		14.4545
Q3TML0;Q922R8	Pdia6	Protein disulfide-isomerase A6	tr|Q3TML0|Q3TML0_MOUSE Protein disulfide-isomerase A6 OS=Mus musculus OX=10090 GN=Pdia6 PE=1 SV=1;sp|Q922R8|PDIA6_MOUSE Protein disulfide-isomerase A6 OS=Mus musculus OX=10090 GN=Pdia6 PE=1 SV=3	23.7168	22.9769	-0.739998	0.736347	0.183507	0.810037	25	25	23.3582	23.5541	24.7014	23.2893	23.6813	23.4558	21.5748	22.6953	23.8321	23.3262
Q3TMW1;E0CYE3	Ccdc102a	Coiled-coil domain-containing protein 102A	sp|Q3TMW1|C102A_MOUSE Coiled-coil domain-containing protein 102A OS=Mus musculus OX=10090 GN=Ccdc102a PE=1 SV=2	17.7418	19.0435	1.30171	0.735975	0.183665	0.810037	19	19	17.2916		18.192			19.3806		18.7064
A0A0A6YVS2;Q921L3	Tmco1	Transmembrane and coiled-coil domain-containing protein 1	tr|A0A0A6YVS2|A0A0A6YVS2_MOUSE Calcium load-activated calcium channel (Fragment) OS=Mus musculus OX=10090 GN=Tmco1 PE=1 SV=1;sp|Q921L3|TMCO1_MOUSE Calcium load-activated calcium channel OS=Mus musculus OX=10090 GN=Tmco1 PE=1 SV=1	19.8479	17.8759	-1.97208	0.735148	0.184015	0.810037	4	4			19.0071		20.6888	17.8759
F8WHT3;F6V431;F6Q3E1	Prrc2b		tr|F8WHT3|F8WHT3_MOUSE Protein PRRC2B OS=Mus musculus OX=10090 GN=Prrc2b PE=1 SV=1	17.494	14.8311	-2.66299	0.734759	0.184179	0.810037	51	16	19.1519				15.8362		14.8311
L0N7N1;E9Q3T3;A0A0J9YUN5	Kif14	Kinesin-like protein KIF14;Kinesin-like protein	sp|L0N7N1|KIF14_MOUSE Kinesin-like protein KIF14 OS=Mus musculus OX=10090 GN=Kif14 PE=1 SV=1;tr|E9Q3T3|E9Q3T3_MOUSE Kinesin-like protein KIF14 OS=Mus musculus OX=10090 GN=Kif14 PE=1 SV=1	26.417	25.0259	-1.39107	0.73431	0.18437	0.810037	19	19	25.714	26.3988	27.9715	25.5836		23.9959	26.056
P10493	Nid1	Nidogen-1	sp|P10493|NID1_MOUSE Nidogen-1 OS=Mus musculus OX=10090 GN=Nid1 PE=1 SV=2	17.4217	19.6967	2.27493	0.733523	0.184704	0.810037	39	39	17.4217									19.6967
Q8BX70-3;Q8BX70;Q8BX70-2;A0A1L1SS63;A0A1L1SUY8;A0A1L1SSJ3	Vps13c	Vacuolar protein sorting-associated protein 13C	sp|Q8BX70-3|VP13C_MOUSE Isoform 3 of Vacuolar protein sorting-associated protein 13C OS=Mus musculus OX=10090 GN=Vps13c;sp|Q8BX70|VP13C_MOUSE Vacuolar protein sorting-associated protein 13C OS=Mus musculus OX=10090 GN=Vps13c PE=1 SV=2;sp|Q8BX70-2|VP13C_MOU	20.1774	18.2721	-1.90537	0.733015	0.18492	0.810037	110	110		20.9219	19.433			18.2721
Q08093;D3Z7R6	Cnn2	Calponin-2;Calponin	sp|Q08093|CNN2_MOUSE Calponin-2 OS=Mus musculus OX=10090 GN=Cnn2 PE=1 SV=1;tr|D3Z7R6|D3Z7R6_MOUSE Calponin OS=Mus musculus OX=10090 GN=Cnn2 PE=1 SV=1	23.1506	24.0552	0.904562	0.732648	0.185077	0.810037	15	15	23.0628	20.8593	23.8928	24.0239	23.9143	23.8352	23.4788	24.8148	24.495	23.6521
Q9D1R9;A0A0G2JEY6;A0A0G2JGY8	Rpl34	60S ribosomal protein L34	sp|Q9D1R9|RL34_MOUSE 60S ribosomal protein L34 OS=Mus musculus OX=10090 GN=Rpl34 PE=1 SV=2;tr|A0A0G2JEY6|A0A0G2JEY6_MOUSE 60S ribosomal protein L34 OS=Mus musculus OX=10090 GN=Rpl34 PE=1 SV=1;tr|A0A0G2JGY8|A0A0G2JGY8_MOUSE 60S ribosomal protein L34 (Fragme	24.2343	23.3746	-0.859769	0.732451	0.185161	0.810037	9	9	23.4875	24.8879	23.6066	24.865	24.3247	23.0875	23.4585	21.6314	23.8445	24.8509
Q08288;D3Z7N3;D3Z345;D3Z5X8;D3YU83;D6RDT2;D3Z009;A0A0J9YVD4	Lyar	Cell growth-regulating nucleolar protein	sp|Q08288|LYAR_MOUSE Cell growth-regulating nucleolar protein OS=Mus musculus OX=10090 GN=Lyar PE=1 SV=2	20.663	21.7963	1.1333	0.72876	0.186741	0.81359	22	22	21.5082	21.2466	19.2342			21.4632	22.2816	21.6441
P35821	Ptpn1	Tyrosine-protein phosphatase non-receptor type 1	sp|P35821|PTN1_MOUSE Tyrosine-protein phosphatase non-receptor type 1 OS=Mus musculus OX=10090 GN=Ptpn1 PE=1 SV=2	20.2393	18.4746	-1.76473	0.726963	0.187515	0.81359	21	21					20.2393			18.9776		17.9716
A0A1L1STC6;Q6ZWR6-4;Q6ZWR6;A0A1L1SRV6;Q6ZWR6-2;Q6ZWR6-3;Q6ZWR6-5;Q6ZWR5	Syne1	Nesprin-1	tr|A0A1L1STC6|A0A1L1STC6_MOUSE Nesprin-1 OS=Mus musculus OX=10090 GN=Syne1 PE=1 SV=1;sp|Q6ZWR6-4|SYNE1_MOUSE Isoform 4 of Nesprin-1 OS=Mus musculus OX=10090 GN=Syne1;sp|Q6ZWR6|SYNE1_MOUSE Nesprin-1 OS=Mus musculus OX=10090 GN=Syne1 PE=1 SV=2	17.5076	19.8226	2.315	0.725987	0.187937	0.81359	218	215	15.3192	20.1645	15.2915	19.2552		19.5875		22.7163	17.164
A0A1L1SV73;Q8BY87-2;Q8BY87	Usp47	Ubiquitin carboxyl-terminal hydrolase 47	tr|A0A1L1SV73|A0A1L1SV73_MOUSE Ubiquitin carboxyl-terminal hydrolase 47 OS=Mus musculus OX=10090 GN=Usp47 PE=1 SV=1;sp|Q8BY87-2|UBP47_MOUSE Isoform 2 of Ubiquitin carboxyl-terminal hydrolase 47 OS=Mus musculus OX=10090 GN=Usp47;sp|Q8BY87|UBP47_MOUSE Ubiqui	16.4244	14.9324	-1.49206	0.725594	0.188108	0.81359	61	61	17.5559	16.444	15.9535	15.7444		14.9324
Q810A7;Q810A7-2	Ddx42	ATP-dependent RNA helicase DDX42	sp|Q810A7|DDX42_MOUSE ATP-dependent RNA helicase DDX42 OS=Mus musculus OX=10090 GN=Ddx42 PE=1 SV=3;sp|Q810A7-2|DDX42_MOUSE Isoform 2 of ATP-dependent RNA helicase DDX42 OS=Mus musculus OX=10090 GN=Ddx42	20.7693	21.6636	0.89423	0.723878	0.188852	0.81359	41	41	21.8295	21.7976	20.7092	19.7041	19.8062	21.5312	20.7157	22.6005	21.8069
Q6A026;E9QPI5;A0A0J9YV33	Pds5a	Sister chromatid cohesion protein PDS5 homolog A	sp|Q6A026|PDS5A_MOUSE Sister chromatid cohesion protein PDS5 homolog A OS=Mus musculus OX=10090 GN=Pds5a PE=1 SV=3;tr|E9QPI5|E9QPI5_MOUSE Sister chromatid cohesion protein PDS5 homolog A OS=Mus musculus OX=10090 GN=Pds5a PE=1 SV=1	21.8335	23.203	1.36948	0.723835	0.188871	0.81359	57	57	23.2481	24.2216	22.1451	19.9266	19.6263	22.8443	23.7457	24.1656	22.0565
H7BX26;Q6A065;A0A0A6YXK7;A0A0A6YX99;Q6A065-2;Q6A065-3;A0A0A6YVZ3;A0A0A6YWV9;A0A0A6YXR9;A0A0A6YXT4	Cep170	Centrosomal protein of 170 kDa	tr|H7BX26|H7BX26_MOUSE Centrosomal protein of 170 kDa OS=Mus musculus OX=10090 GN=Cep170 PE=1 SV=1;sp|Q6A065|CE170_MOUSE Centrosomal protein of 170 kDa OS=Mus musculus OX=10090 GN=Cep170 PE=1 SV=2	17.807	19.0177	1.21069	0.723747	0.188909	0.81359	70	67	18.9662		17.9041		16.5507	19.8742		19.0953	18.0837
Q9R0Y5;Q9R0Y5-2;A0A0A6YXW8;Z4YN97	Ak1	Adenylate kinase isoenzyme 1	sp|Q9R0Y5|KAD1_MOUSE Adenylate kinase isoenzyme 1 OS=Mus musculus OX=10090 GN=Ak1 PE=1 SV=1;sp|Q9R0Y5-2|KAD1_MOUSE Isoform 2 of Adenylate kinase isoenzyme 1 OS=Mus musculus OX=10090 GN=Ak1	22.7572	21.5316	-1.22559	0.723192	0.189151	0.81359	16	16	22.3227	22.8114	23.7647	22.9234	21.9637	23.4632	18.7702	22.6365	21.2565
Q9D0B0;F6RTE1;A0A1B0GS29	Srsf9	Serine/arginine-rich splicing factor 9	sp|Q9D0B0|SRSF9_MOUSE Serine/arginine-rich splicing factor 9 OS=Mus musculus OX=10090 GN=Srsf9 PE=1 SV=1	21.5725	22.2696	0.697023	0.7229	0.189278	0.81359	13	13	21.7105	20.9255	22.3011		21.3531	22.2128		22.3196	22.008	22.5379
Q9R0E2;A8Y5E6;F6WNR1	Plod1	Procollagen-lysine,2-oxoglutarate 5-dioxygenase 1	sp|Q9R0E2|PLOD1_MOUSE Procollagen-lysine,2-oxoglutarate 5-dioxygenase 1 OS=Mus musculus OX=10090 GN=Plod1 PE=1 SV=1	17.0332	18.1106	1.07742	0.722077	0.189637	0.81359	35	34		16.7648	16.4876	17.8473			19.2224	17.54	17.5696
O08807;B1AZS9	Prdx4	Peroxiredoxin-4	sp|O08807|PRDX4_MOUSE Peroxiredoxin-4 OS=Mus musculus OX=10090 GN=Prdx4 PE=1 SV=1;tr|B1AZS9|B1AZS9_MOUSE Peroxiredoxin-4 (Fragment) OS=Mus musculus OX=10090 GN=Prdx4 PE=1 SV=1	24.1632	23.3272	-0.835947	0.722027	0.189659	0.81359	15	15	23.6315	24.1684	25.3627	23.83	23.8231	24.6306	22.8866	23.4753	22.3164
Q3UX10	Tubal3	Tubulin alpha chain-like 3	sp|Q3UX10|TBAL3_MOUSE Tubulin alpha chain-like 3 OS=Mus musculus OX=10090 GN=Tubal3 PE=2 SV=2	23.914	21.6771	-2.23689	0.720137	0.190486	0.813706	1	1					23.914	21.6771
Q8C2E7;Q8C2E7-2	Kiaa0196	WASH complex subunit strumpellin	sp|Q8C2E7|WASC5_MOUSE WASH complex subunit 5 OS=Mus musculus OX=10090 GN=Washc5 PE=1 SV=2;sp|Q8C2E7-2|WASC5_MOUSE Isoform 2 of WASH complex subunit 5 OS=Mus musculus OX=10090 GN=Washc5	18.7236	16.7722	-1.95135	0.717567	0.191617	0.813706	57	57			18.7236			17.6435		15.901
B9EKS2;Q6ZPY7;A0A286YDJ6;Q6ZPY7-2;Q3UI14	Kdm3b	Lysine-specific demethylase 3B	tr|B9EKS2|B9EKS2_MOUSE Jumonji domain containing 1B OS=Mus musculus OX=10090 GN=Kdm3b PE=1 SV=1;sp|Q6ZPY7|KDM3B_MOUSE Lysine-specific demethylase 3B OS=Mus musculus OX=10090 GN=Kdm3b PE=1 SV=2;tr|A0A286YDJ6|A0A286YDJ6_MOUSE Lysine-specific demethylase 3B O	19.1315	17.7441	-1.38742	0.717498	0.191647	0.813706	46	45		19.9125	18.3505			16.9638	17.241	19.0275
O09159	Man2b1	Lysosomal alpha-mannosidase	sp|O09159|MA2B1_MOUSE Lysosomal alpha-mannosidase OS=Mus musculus OX=10090 GN=Man2b1 PE=1 SV=4	17.471	15.2439	-2.22708	0.716681	0.192008	0.813706	31	31				17.471		15.2439
P23116;A0A494B9I0	Eif3a	Eukaryotic translation initiation factor 3 subunit A	sp|P23116|EIF3A_MOUSE Eukaryotic translation initiation factor 3 subunit A OS=Mus musculus OX=10090 GN=Eif3a PE=1 SV=5	20.8794	19.5524	-1.32703	0.716078	0.192275	0.813706	76	76	22.3025	19.5976	21.3291	20.8458	20.3221	21.3431	18.8154	21.2012	16.8498
Q99JR5;H3BJ97;H3BKM8	Tinagl1	Tubulointerstitial nephritis antigen-like	sp|Q99JR5|TINAL_MOUSE Tubulointerstitial nephritis antigen-like OS=Mus musculus OX=10090 GN=Tinagl1 PE=1 SV=1;tr|H3BJ97|H3BJ97_MOUSE Tubulointerstitial nephritis antigen-like OS=Mus musculus OX=10090 GN=Tinagl1 PE=1 SV=1	22.3629	24.31	1.94714	0.715406	0.192572	0.813706	19	19	22.3629							23.4375	25.1825
Q9CX97;A0A494BA55	Wdr55	WD repeat-containing protein 55	sp|Q9CX97|WDR55_MOUSE WD repeat-containing protein 55 OS=Mus musculus OX=10090 GN=Wdr55 PE=1 SV=2	17.9483	16.2044	-1.74389	0.715003	0.192751	0.813706	18	18	17.9483					15.6915		16.7172
P59708;A0A1W2P7L7	Sf3b6	Splicing factor 3B subunit 6	sp|P59708|SF3B6_MOUSE Splicing factor 3B subunit 6 OS=Mus musculus OX=10090 GN=Sf3b6 PE=1 SV=1;tr|A0A1W2P7L7|A0A1W2P7L7_MOUSE Splicing factor 3B subunit 6 (Fragment) OS=Mus musculus OX=10090 GN=Sf3b6 PE=1 SV=1	21.0819	22.3452	1.26335	0.714398	0.19302	0.813706	7	7			20.3398	21.7691	21.1367	20.8616		22.3393		23.8349
A0A067XG53;O70589-3;O70589-4;O70589-5;O70589;O70589-2;F6ZQR2;B1AUH5;F7CD87;B1AUH6	Cask	Peripheral plasma membrane protein CASK	tr|A0A067XG53|A0A067XG53_MOUSE Peripheral plasma membrane protein CASK (Fragment) OS=Mus musculus OX=10090 GN=Cask PE=1 SV=1;sp|O70589-3|CSKP_MOUSE Isoform 3 of Peripheral plasma membrane protein CASK OS=Mus musculus OX=10090 GN=Cask;sp|O70589-4|CSKP_MOUSE	15.5795	16.764	1.1845	0.714375	0.19303	0.813706	39	27	14.4208	14.9652	17.3525			17.8558	15.9892	16.2961		16.9148
Q9JJT9;G5E8V8;F6RPD4	Phax	Phosphorylated adapter RNA export protein	sp|Q9JJT9|PHAX_MOUSE Phosphorylated adapter RNA export protein OS=Mus musculus OX=10090 GN=Phax PE=1 SV=1;tr|G5E8V8|G5E8V8_MOUSE Phosphorylated adapter RNA export protein OS=Mus musculus OX=10090 GN=Phax PE=1 SV=1;tr|F6RPD4|F6RPD4_MOUSE Phosphorylated adap	19.4365	17.6823	-1.75428	0.714212	0.193102	0.813706	15	15	19.5932	21.4637	16.7193	19.9699		17.5058		17.8587
Q62376;A0A1B0GRR8;Q62376-2;A0A1B0GR44;A0A1B0GSX5;A0A1B0GR50;A0A1B0GR69;A0A1B0GRV8	Snrnp70	U1 small nuclear ribonucleoprotein 70 kDa	sp|Q62376|RU17_MOUSE U1 small nuclear ribonucleoprotein 70 kDa OS=Mus musculus OX=10090 GN=Snrnp70 PE=1 SV=2;tr|A0A1B0GRR8|A0A1B0GRR8_MOUSE U1 small nuclear ribonucleoprotein 70 kDa (Fragment) OS=Mus musculus OX=10090 GN=Snrnp70 PE=1 SV=1;sp|Q62376-2|RU17_	21.9352	22.6599	0.724652	0.713606	0.193372	0.813706	18	18	22.1765	22.805	22.3149	21.23	21.1496	23.1499	22.5618	22.4907	21.5213	23.5756
P56212;E9Q4B9;E9Q827;P56212-2;E9PXD7	Arpp19	cAMP-regulated phosphoprotein 19	sp|P56212|ARP19_MOUSE cAMP-regulated phosphoprotein 19 OS=Mus musculus OX=10090 GN=Arpp19 PE=1 SV=2;tr|E9Q4B9|E9Q4B9_MOUSE cAMP-regulated phosphoprotein 19 OS=Mus musculus OX=10090 GN=Arpp19 PE=1 SV=1;tr|E9Q827|E9Q827_MOUSE cAMP-regulated phosphoprotein 19	22.2485	24.3248	2.07632	0.711078	0.194501	0.815118	4	4	23.3153	21.1817								24.3248
P62743;A0A0U1RPS0;A0A0U1RQ06	Ap2s1	AP-2 complex subunit sigma	sp|P62743|AP2S1_MOUSE AP-2 complex subunit sigma OS=Mus musculus OX=10090 GN=Ap2s1 PE=1 SV=1;tr|A0A0U1RPS0|A0A0U1RPS0_MOUSE AP-2 complex subunit sigma OS=Mus musculus OX=10090 GN=Ap2s1 PE=1 SV=1	21.7278	19.7126	-2.0152	0.710223	0.194884	0.815118	6	6			21.7278			20.7001		18.725
Q3B7Z2;Q3B7Z2-2;Q8K0C7;Q5QNQ4;Q5F209	Osbp	Oxysterol-binding protein 1	sp|Q3B7Z2|OSBP1_MOUSE Oxysterol-binding protein 1 OS=Mus musculus OX=10090 GN=Osbp PE=1 SV=3;sp|Q3B7Z2-2|OSBP1_MOUSE Isoform 2 of Oxysterol-binding protein 1 OS=Mus musculus OX=10090 GN=Osbp	14.0869	15.795	1.70816	0.709711	0.195114	0.815118	38	35	13.2041	14.0448	15.0118				14.0578	17.5323
P70296;D3Z1V4;D6RHS6;E9QLE5;Q8VIN1-2;Q8VIN1	Pebp1	Phosphatidylethanolamine-binding protein 1;Hippocampal cholinergic neurostimulating peptide	sp|P70296|PEBP1_MOUSE Phosphatidylethanolamine-binding protein 1 OS=Mus musculus OX=10090 GN=Pebp1 PE=1 SV=3;tr|D3Z1V4|D3Z1V4_MOUSE Phosphatidylethanolamine-binding protein 1 OS=Mus musculus OX=10090 GN=Pebp1 PE=1 SV=1;tr|D6RHS6|D6RHS6_MOUSE Phosphatidylet	22.9329	22.1788	-0.754063	0.709688	0.195125	0.815118	14	14	22.2612	23.5697	23.2517	22.6997	22.8822	22.7835	22.1738	22.8641		20.8939
P48758;A0A338P684	Cbr1	Carbonyl reductase [NADPH] 1	sp|P48758|CBR1_MOUSE Carbonyl reductase [NADPH] 1 OS=Mus musculus OX=10090 GN=Cbr1 PE=1 SV=3;tr|A0A338P684|A0A338P684_MOUSE Carbonyl reductase [NADPH] 1 OS=Mus musculus OX=10090 GN=Cbr1 PE=1 SV=1	21.279	19.7466	-1.53239	0.709105	0.195387	0.815118	18	11		21.7374	20.8205			20.7929		18.7002
Q8R3C0;H9KV04	Mcmbp	Mini-chromosome maintenance complex-binding protein	sp|Q8R3C0|MCMBP_MOUSE Mini-chromosome maintenance complex-binding protein OS=Mus musculus OX=10090 GN=Mcmbp PE=1 SV=1;tr|H9KV04|H9KV04_MOUSE Mini-chromosome maintenance complex-binding protein OS=Mus musculus OX=10090 GN=Mcmbp PE=1 SV=1	16.4915	18.1648	1.67332	0.701187	0.198982	0.824983	25	25	16.4915					17.7573		18.5723
P61750;E9Q798;F6UFB9	Arf4	ADP-ribosylation factor 4	sp|P61750|ARF4_MOUSE ADP-ribosylation factor 4 OS=Mus musculus OX=10090 GN=Arf4 PE=1 SV=2;tr|E9Q798|E9Q798_MOUSE ADP-ribosylation factor 4 OS=Mus musculus OX=10090 GN=Arf4 PE=1 SV=1	24.4491	23.5879	-0.861225	0.701044	0.199047	0.824983	6	6	23.6856	23.8601	24.4256	25.2839	24.9903	23.6907		22.647	24.4259
P20664;J3QN19	Prim1	DNA primase small subunit;DNA primase	sp|P20664|PRI1_MOUSE DNA primase small subunit OS=Mus musculus OX=10090 GN=Prim1 PE=1 SV=1;tr|J3QN19|J3QN19_MOUSE DNA primase OS=Mus musculus OX=10090 GN=Prim1 PE=1 SV=1	22.1308	21.0081	-1.12267	0.700199	0.199435	0.824983	22	22	22.4711	22.4911	20.6149	22.1373	22.9394	20.1929		21.8232
A2A5R2;F6YCJ0	Arfgef2	Brefeldin A-inhibited guanine nucleotide-exchange protein 2	sp|A2A5R2|BIG2_MOUSE Brefeldin A-inhibited guanine nucleotide-exchange protein 2 OS=Mus musculus OX=10090 GN=Arfgef2 PE=1 SV=1	16.3481	18.6281	2.28002	0.69846	0.200235	0.824983	63	46			14.8549	17.8412		19.5867		15.5337	21.4548	17.9372
Q8BZQ7;A2AI11	Anapc2	Anaphase-promoting complex subunit 2	sp|Q8BZQ7|ANC2_MOUSE Anaphase-promoting complex subunit 2 OS=Mus musculus OX=10090 GN=Anapc2 PE=1 SV=2	17.72	19.4424	1.72242	0.697791	0.200544	0.824983	24	24			17.72			19.9886		18.8961
Q01149;E0CXI2	Col1a2	Collagen alpha-2(I) chain	sp|Q01149|CO1A2_MOUSE Collagen alpha-2(I) chain OS=Mus musculus OX=10090 GN=Col1a2 PE=1 SV=2	23.7155	22.9699	-0.74559	0.696693	0.201051	0.824983	73	73	23.5693	23.5483	23.0707	24.3068	24.0823	22.1727	22.5694	21.9969	23.7178	24.3927
F7BJB9;A0A0J9YU83;A0A338P7B1	Morc3		sp|F7BJB9|MORC3_MOUSE MORC family CW-type zinc finger protein 3 OS=Mus musculus OX=10090 GN=Morc3 PE=1 SV=1;tr|A0A0J9YU83|A0A0J9YU83_MOUSE MORC family CW-type zinc finger protein 3 (Fragment) OS=Mus musculus OX=10090 GN=Morc3 PE=1 SV=2	20.2193	18.0494	-2.1699	0.696506	0.201138	0.824983	28	28		20.2193						18.0494
Q9JKC8;H7BWY2;A0A286YDZ6;D3YXV9;D3YWU3;D6RI63	Ap3m1	AP-3 complex subunit mu-1	sp|Q9JKC8|AP3M1_MOUSE AP-3 complex subunit mu-1 OS=Mus musculus OX=10090 GN=Ap3m1 PE=1 SV=1;tr|H7BWY2|H7BWY2_MOUSE AP-3 complex subunit mu-1 OS=Mus musculus OX=10090 GN=Ap3m1 PE=1 SV=1;tr|A0A286YDZ6|A0A286YDZ6_MOUSE AP-3 complex subunit mu-1 OS=Mus musculu	16.4884	18.1068	1.61844	0.695793	0.201468	0.824983	20	16			16.4884			17.8507		18.3629
Q6PFD6	Kif18b	Kinesin-like protein KIF18B	sp|Q6PFD6|KI18B_MOUSE Kinesin-like protein KIF18B OS=Mus musculus OX=10090 GN=Kif18b PE=2 SV=2	18.5094	20.6737	2.16438	0.694555	0.202044	0.824983	22	21				18.5094				20.6737
Q9CWI3	Bccip	BRCA2 and CDKN1A-interacting protein	sp|Q9CWI3|BCCIP_MOUSE BRCA2 and CDKN1A-interacting protein OS=Mus musculus OX=10090 GN=Bccip PE=1 SV=1	18.7859	17.078	-1.70785	0.6943	0.202162	0.824983	14	14	18.2556	19.3162						17.078
Q69ZX6;Q8C5W4-2;Q8C5W4;Q5QNQ8	Morc2a	MORC family CW-type zinc finger protein 2A	sp|Q69ZX6|MOR2A_MOUSE ATPase MORC2A OS=Mus musculus OX=10090 GN=Morc2a PE=1 SV=2	18.3043	16.5304	-1.7739	0.69374	0.202423	0.824983	24	24		18.3043				15.5271		16.2072	17.8568
Q3UMB9;A0A1W2P6V9	Kiaa1033	WASH complex subunit 7	sp|Q3UMB9|WASC4_MOUSE WASH complex subunit 4 OS=Mus musculus OX=10090 GN=Washc4 PE=1 SV=2	15.8921	17.3673	1.47523	0.693594	0.202491	0.824983	48	48	14.8213		16.9629			17.5684		17.1663
Q9CRB9;Q9D9P1;D3Z0L4;S4R238;F6QFL0	Chchd3	MICOS complex subunit Mic19	sp|Q9CRB9|MIC19_MOUSE MICOS complex subunit Mic19 OS=Mus musculus OX=10090 GN=Chchd3 PE=1 SV=1;tr|Q9D9P1|Q9D9P1_MOUSE MICOS complex subunit OS=Mus musculus OX=10090 GN=Chchd3 PE=1 SV=1;tr|D3Z0L4|D3Z0L4_MOUSE MICOS complex subunit (Fragment) OS=Mus musculus	23.1249	22.2671	-0.85778	0.693243	0.202655	0.824983	15	15	23.2884	22.6778	23.4085			22.9783	21.8646	21.3448	22.8809
P58281-2;P58281;H7BX01;E0CXD1;F6U775	Opa1	Dynamin-like 120 kDa protein, mitochondrial;Dynamin-like 120 kDa protein, form S1	sp|P58281-2|OPA1_MOUSE Isoform 2 of Dynamin-like 120 kDa protein, mitochondrial OS=Mus musculus OX=10090 GN=Opa1;sp|P58281|OPA1_MOUSE Dynamin-like 120 kDa protein, mitochondrial OS=Mus musculus OX=10090 GN=Opa1 PE=1 SV=1;tr|H7BX01|H7BX01_MOUSE Dynamin-like	17.1227	15.5147	-1.60797	0.692104	0.203187	0.824983	42	41			17.1227			15.2727			15.7568
P70217	Hoxd13	Homeobox protein Hox-D13	sp|P70217|HXD13_MOUSE Homeobox protein Hox-D13 OS=Mus musculus OX=10090 GN=Hoxd13 PE=1 SV=2	22.8014	21.1818	-1.6196	0.691302	0.203562	0.824983	9	8			22.5034		23.0994	21.1818
Q8BWQ6;I1E4X5;D3YW20;D3YW19;Q8BWQ6-3;Q8BWQ6-2;H3BJE8;F6RR19	9030624J02Rik	UPF0505 protein C16orf62 homolog	sp|Q8BWQ6|VP35L_MOUSE VPS35 endosomal protein sorting factor-like OS=Mus musculus OX=10090 GN=Vps35l PE=1 SV=2;tr|I1E4X5|I1E4X5_MOUSE VPS35 endosomal protein sorting factor-like OS=Mus musculus OX=10090 GN=Vps35l PE=1 SV=1;tr|D3YW20|D3YW20_MOUSE VPS35 endo	18.2518	15.2381	-3.01372	0.690931	0.203737	0.824983	47	47			18.2518			17.3978		13.0784
Q5SDA5;A0A0U1RPB5;F6VFS9;A0A0U1RPR8;Q3UWA6-2;Q3UWA6;P52785	Gucy2f;Gucy2d;Gucy2c;Gucy2e	Retinal guanylyl cyclase 2;Guanylate cyclase;Heat-stable enterotoxin receptor;Guanylyl cyclase GC-E	sp|Q5SDA5|GUC2F_MOUSE Retinal guanylyl cyclase 2 OS=Mus musculus OX=10090 GN=Gucy2f PE=2 SV=1;tr|A0A0U1RPB5|A0A0U1RPB5_MOUSE Guanylate cyclase 2d (Fragment) OS=Mus musculus OX=10090 GN=Gucy2d PE=3 SV=1;tr|F6VFS9|F6VFS9_MOUSE Guanylate cyclase OS=Mus muscul	28.144	27.0362	-1.10777	0.690516	0.203932	0.824983	1	1			27.7616	28.2369	28.4334	26.276			27.7964
Q91Z50;P39749	Fen1	Flap endonuclease 1	tr|Q91Z50|Q91Z50_MOUSE Flap endonuclease 1 OS=Mus musculus OX=10090 GN=Fen1 PE=1 SV=1;sp|P39749|FEN1_MOUSE Flap endonuclease 1 OS=Mus musculus OX=10090 GN=Fen1 PE=1 SV=1	23.9759	23.0245	-0.951412	0.690429	0.203972	0.824983	24	24	24.2399	24.4925	21.9318	24.3891	24.8261	22.6984	23.7078	24.2713	23.2686	21.1763
Q9D8N0	Eef1g	Elongation factor 1-gamma	sp|Q9D8N0|EF1G_MOUSE Elongation factor 1-gamma OS=Mus musculus OX=10090 GN=Eef1g PE=1 SV=3	23.9647	23.4603	-0.504323	0.689929	0.204207	0.824983	31	31	24.1452	23.4981	24.0182	24.0999	24.0619	23.5351	23.2463	23.2761	23.886	23.3583
Q9ERK4;E9Q1T9;F6ZEW4;E9QAX7;F7D1H9	Cse1l	Exportin-2	sp|Q9ERK4|XPO2_MOUSE Exportin-2 OS=Mus musculus OX=10090 GN=Cse1l PE=1 SV=1;tr|E9Q1T9|E9Q1T9_MOUSE Exportin-2 OS=Mus musculus OX=10090 GN=Cse1l PE=1 SV=1;tr|F6ZEW4|F6ZEW4_MOUSE Exportin-2 (Fragment) OS=Mus musculus OX=10090 GN=Cse1l PE=1 SV=1	24.5034	23.0647	-1.43871	0.688653	0.204808	0.825057	54	54	24.4169	24.1299	25.395	24.37	24.2052	25.3049	21.542	25.9899	19.4711	23.0155
Q8BMJ3	Eif1ax	Eukaryotic translation initiation factor 1A, X-chromosomal	sp|Q8BMJ3|IF1AX_MOUSE Eukaryotic translation initiation factor 1A, X-chromosomal OS=Mus musculus OX=10090 GN=Eif1ax PE=2 SV=3	21.7368	22.7647	1.02788	0.687803	0.205209	0.825057	10	2	22.0336	22.7207	20.4561			22.7847		22.5478		22.9615
Q9CX86	Hnrnpa0	Heterogeneous nuclear ribonucleoprotein A0	sp|Q9CX86|ROA0_MOUSE Heterogeneous nuclear ribonucleoprotein A0 OS=Mus musculus OX=10090 GN=Hnrnpa0 PE=1 SV=1	23.2355	23.9602	0.724773	0.687728	0.205245	0.825057	14	14	23.8594	23.6363	23.7008	22.2083	22.7725	24.0894	23.7624	25.3599	23.1905	23.3991
Q6A0A2;Q6A0A2-2;Q6A0A2-3;A0A087WPU9	Larp4b	La-related protein 4B	sp|Q6A0A2|LAR4B_MOUSE La-related protein 4B OS=Mus musculus OX=10090 GN=Larp4b PE=1 SV=2;sp|Q6A0A2-2|LAR4B_MOUSE Isoform 2 of La-related protein 4B OS=Mus musculus OX=10090 GN=Larp4b;sp|Q6A0A2-3|LAR4B_MOUSE Isoform 3 of La-related protein 4B OS=Mus musculu	16.6186	14.832	-1.78656	0.684553	0.206751	0.829737	21	21	15.8909	17.3463				14.832
S4R1W5;Q3ULB0;A0A0A6YY54	Rbm6		tr|S4R1W5|S4R1W5_MOUSE RNA-binding motif protein 6 OS=Mus musculus OX=10090 GN=Rbm6 PE=1 SV=1;tr|Q3ULB0|Q3ULB0_MOUSE RNA-binding motif protein 6 OS=Mus musculus OX=10090 GN=Rbm6 PE=1 SV=1	19.39	17.7984	-1.59168	0.683615	0.207198	0.830159	34	27	19.39					17.5531		18.0437
Q8JZM0	Tfb1m	Dimethyladenosine transferase 1, mitochondrial	sp|Q8JZM0|TFB1M_MOUSE Dimethyladenosine transferase 1, mitochondrial OS=Mus musculus OX=10090 GN=Tfb1m PE=1 SV=1	22.0462	19.9151	-2.13113	0.682798	0.207588	0.830351	11	11					22.0462				19.9151
Q8VCW8	Acsf2	Acyl-CoA synthetase family member 2, mitochondrial	sp|Q8VCW8|ACSF2_MOUSE Acyl-CoA synthetase family member 2, mitochondrial OS=Mus musculus OX=10090 GN=Acsf2 PE=1 SV=1	20.6446	17.4714	-3.17319	0.677755	0.210013	0.834304	23	23			20.6446			20.5043		14.5457	17.3643
O70251;A0A087WS46;G3UX43;M0QWK5;M0QWH8;G3UZ47	Eef1b;Eef1b2	Elongation factor 1-beta	sp|O70251|EF1B_MOUSE Elongation factor 1-beta OS=Mus musculus OX=10090 GN=Eef1b PE=1 SV=5;tr|A0A087WS46|A0A087WS46_MOUSE Eukaryotic translation elongation factor 1 beta 2 OS=Mus musculus OX=10090 GN=Eef1b2 PE=1 SV=1	23.5907	23.029	-0.561689	0.677644	0.210066	0.834304	13	13	23.7612	22.9249	23.5502	24.0615	23.6556	23.1059	22.6402	22.4181	23.3717	23.609
Q8BFU3;Q8BFU3-3;Q8BFU3-4;Q8BFU3-5;Q8BFU3-2;E0CZF4;A0A1L1SQE1	Rnf214	RING finger protein 214	sp|Q8BFU3|RN214_MOUSE RING finger protein 214 OS=Mus musculus OX=10090 GN=Rnf214 PE=1 SV=1;sp|Q8BFU3-3|RN214_MOUSE Isoform 3 of RING finger protein 214 OS=Mus musculus OX=10090 GN=Rnf214;sp|Q8BFU3-4|RN214_MOUSE Isoform 4 of RING finger protein 214 OS=Mus m	17.4545	15.3384	-2.11608	0.677473	0.210149	0.834304	21	21			17.4545			15.3384
Q9WV03;Q9WTJ8	Fam50a	Protein FAM50A	sp|Q9WV03|FA50A_MOUSE Protein FAM50A OS=Mus musculus OX=10090 GN=Fam50a PE=1 SV=1	21.414	20.2334	-1.18061	0.676874	0.210439	0.834304	14	14	21.3215	22.8546	19.8226	21.3962	21.6749	19.4638		21.0029
Q78IK2	Usmg5	Up-regulated during skeletal muscle growth protein 5	sp|Q78IK2|ATPMD_MOUSE ATP synthase membrane subunit DAPIT, mitochondrial OS=Mus musculus OX=10090 GN=Atp5md PE=1 SV=1	22.1124	20.398	-1.71445	0.676275	0.210729	0.834304	3	3		22.739	21.4858			20.398
O08795-2;O08795;A0A1L1ST83	Prkcsh	Glucosidase 2 subunit beta	sp|O08795-2|GLU2B_MOUSE Isoform 2 of Glucosidase 2 subunit beta OS=Mus musculus OX=10090 GN=Prkcsh;sp|O08795|GLU2B_MOUSE Glucosidase 2 subunit beta OS=Mus musculus OX=10090 GN=Prkcsh PE=1 SV=1	19.4665	17.8938	-1.57266	0.675746	0.210986	0.834304	23	23	19.3741	20.6361	16.2433	19.9689	21.1099	18.5232		19.3196	15.8386
Q61733	Mrps31	28S ribosomal protein S31, mitochondrial	sp|Q61733|RT31_MOUSE 28S ribosomal protein S31, mitochondrial OS=Mus musculus OX=10090 GN=Mrps31 PE=1 SV=1	17.7073	15.597	-2.11031	0.675428	0.211141	0.834304	16	16	17.7073					15.597
P05202	Got2	Aspartate aminotransferase, mitochondrial	sp|P05202|AATM_MOUSE Aspartate aminotransferase, mitochondrial OS=Mus musculus OX=10090 GN=Got2 PE=1 SV=1	20.5421	18.5357	-2.00637	0.674978	0.21136	0.834304	31	31	17.6655	21.8465	22.1142			20.4104		18.9303	16.2664
P62827;Q61820	Ran	GTP-binding nuclear protein Ran	sp|P62827|RAN_MOUSE GTP-binding nuclear protein Ran OS=Mus musculus OX=10090 GN=Ran PE=1 SV=3	24.6342	25.1557	0.521508	0.673798	0.211935	0.834304	15	6	24.2694	24.7809	24.3656	24.7811	24.9739	24.4805	25.3538	25.529	25.2181	25.197
P97384;D3Z7U0	Anxa11	Annexin A11;Annexin	sp|P97384|ANX11_MOUSE Annexin A11 OS=Mus musculus OX=10090 GN=Anxa11 PE=1 SV=2;tr|D3Z7U0|D3Z7U0_MOUSE Annexin OS=Mus musculus OX=10090 GN=Anxa11 PE=1 SV=1	19.8649	17.8894	-1.97543	0.673639	0.212012	0.834304	19	19	19.5958	19.4992	20.4996			19.7221		14.2402	19.706
Q920E5;A0A0G2JEA5;A0A0G2JEB3;A0A0G2JDJ5;A0A0G2JE82	Fdps	Farnesyl pyrophosphate synthase	sp|Q920E5|FPPS_MOUSE Farnesyl pyrophosphate synthase OS=Mus musculus OX=10090 GN=Fdps PE=1 SV=1;tr|A0A0G2JEA5|A0A0G2JEA5_MOUSE Predicted gene 43738 OS=Mus musculus OX=10090 GN=Gm43738 PE=4 SV=1;tr|A0A0G2JEB3|A0A0G2JEB3_MOUSE Farnesyl pyrophosphate synthase	22.008	20.8066	-1.20143	0.672908	0.212369	0.834357	22	22	22.6594	22.9708	22.0793	21.2031	21.1275	21.8128	22.8735	21.9173	17.5861	19.8433
Q9DBG6;A2ACG7	Rpn2	Dolichyl-diphosphooligosaccharide--protein glycosyltransferase subunit 2	sp|Q9DBG6|RPN2_MOUSE Dolichyl-diphosphooligosaccharide--protein glycosyltransferase subunit 2 OS=Mus musculus OX=10090 GN=Rpn2 PE=1 SV=1;tr|A2ACG7|A2ACG7_MOUSE Dolichyl-diphosphooligosaccharide--protein glycosyltransferase subunit 2 OS=Mus musculus OX=1009	20.9775	21.8074	0.829937	0.672004	0.212812	0.834565	29	29	20.1654	21.2166	21.627	21.8654	20.0131	21.667		21.341	22.4144
Q9DCW4;A0A0U1RNP5;A0A0N4SVE0;A0A0U1RNR3;A0A0N4SWE9;A0A0U1RNK9;A0A0U1RQB4	Etfb	Electron transfer flavoprotein subunit beta	sp|Q9DCW4|ETFB_MOUSE Electron transfer flavoprotein subunit beta OS=Mus musculus OX=10090 GN=Etfb PE=1 SV=3;tr|A0A0U1RNP5|A0A0U1RNP5_MOUSE Electron transfer flavoprotein subunit beta (Fragment) OS=Mus musculus OX=10090 GN=Etfb PE=4 SV=1;tr|A0A0N4SVE0|A0A0N	20.2705	16.963	-3.30749	0.671397	0.21311	0.834565	14	14		18.879	21.6619			20.4228		13.5031
G3X972;A0A286YDI8;A0A286YD08;A0A2I3BQS4	Sec24c		tr|G3X972|G3X972_MOUSE SEC24 related gene family, member C (S. cerevisiae), isoform CRA_a OS=Mus musculus OX=10090 GN=Sec24c PE=1 SV=1;tr|A0A286YDI8|A0A286YDI8_MOUSE Sec24-related gene family, member C (S. cerevisiae) OS=Mus musculus OX=10090 GN=Sec24c PE=	18.8731	17.7589	-1.11418	0.670237	0.213679	0.835449	35	35	19.0795		19.3054	18.2343		19.0961		16.4264		17.7542
Q3U0V2;D6RCI0	Tradd	Tumor necrosis factor receptor type 1-associated DEATH domain protein	sp|Q3U0V2|TRADD_MOUSE Tumor necrosis factor receptor type 1-associated DEATH domain protein OS=Mus musculus OX=10090 GN=Tradd PE=1 SV=1	18.0685	16.3863	-1.68226	0.669305	0.214139	0.835899	16	16			18.0685			15.795		16.9775
Q6P9Q6;Q6P9Q6-2;Q80YW9;Q80YW6;Q80YW7	Fkbp15	FK506-binding protein 15;Peptidyl-prolyl cis-trans isomerase	sp|Q6P9Q6|FKB15_MOUSE FK506-binding protein 15 OS=Mus musculus OX=10090 GN=Fkbp15 PE=1 SV=2;sp|Q6P9Q6-2|FKB15_MOUSE Isoform B of FK506-binding protein 15 OS=Mus musculus OX=10090 GN=Fkbp15;tr|Q80YW9|Q80YW9_MOUSE Peptidylprolyl isomerase OS=Mus musculus OX=	19.1242	17.038	-2.08623	0.666899	0.215328	0.83895	43	43			19.1242			17.038
K7N747	Vmn2r109		tr|K7N747|K7N747_MOUSE Vomeronasal 2, receptor 109 OS=Mus musculus OX=10090 GN=Vmn2r109 PE=1 SV=1	27.3825	28.5362	1.15373	0.666282	0.215634	0.83895	1	1			27.2079		27.5572				28.9025	28.17
A0A0N4SV29;Q80V62;F7CAP1;Q80V62-2	Fancd2	Fanconi anemia group D2 protein homolog	tr|A0A0N4SV29|A0A0N4SV29_MOUSE Fanconi anemia group D2 protein homolog OS=Mus musculus OX=10090 GN=Fancd2 PE=1 SV=1;sp|Q80V62|FACD2_MOUSE Fanconi anemia group D2 protein homolog OS=Mus musculus OX=10090 GN=Fancd2 PE=1 SV=2	21.0153	22.4655	1.45026	0.664726	0.216408	0.83895	24	24	21.0153						23.3058	22.0066	22.0842
O88477	Igf2bp1	Insulin-like growth factor 2 mRNA-binding protein 1	sp|O88477|IF2B1_MOUSE Insulin-like growth factor 2 mRNA-binding protein 1 OS=Mus musculus OX=10090 GN=Igf2bp1 PE=1 SV=1	19.7346	18.2796	-1.45499	0.664188	0.216676	0.83895	28	27	19.5354		20.354		19.3144	20.6699		16.5017	17.6671
A2BE28-2;A2BE28	Las1l	Ribosomal biogenesis protein LAS1L	sp|A2BE28-2|LAS1L_MOUSE Isoform 2 of Ribosomal biogenesis protein LAS1L OS=Mus musculus OX=10090 GN=Las1l;sp|A2BE28|LAS1L_MOUSE Ribosomal biogenesis protein LAS1L OS=Mus musculus OX=10090 GN=Las1l PE=1 SV=1	18.5601	20.232	1.6719	0.663897	0.216822	0.83895	30	30			18.5601			19.6379		20.826
F6SMY7;Q7TPH6-2;Q7TPH6;F6T4V9;F7CZG3	Mycbp2	E3 ubiquitin-protein ligase MYCBP2	tr|F6SMY7|F6SMY7_MOUSE E3 ubiquitin-protein ligase MYCBP2 (Fragment) OS=Mus musculus OX=10090 GN=Mycbp2 PE=1 SV=1;sp|Q7TPH6-2|MYCB2_MOUSE Isoform 2 of E3 ubiquitin-protein ligase MYCBP2 OS=Mus musculus OX=10090 GN=Mycbp2;sp|Q7TPH6|MYCB2_MOUSE E3 ubiquitin-	17.4408	15.9178	-1.52297	0.6617	0.217922	0.83895	90	90	17.3951		17.4865			15.9178
Q3TFP0;Q9R0U0-3;Q9R0U0-2;Q9R0U0	Srsf10	Serine/arginine-rich splicing factor 10	tr|Q3TFP0|Q3TFP0_MOUSE Serine/arginine-rich-splicing factor 10 OS=Mus musculus OX=10090 GN=Srsf10 PE=1 SV=1;sp|Q9R0U0-3|SRS10_MOUSE Isoform 3 of Serine/arginine-rich splicing factor 10 OS=Mus musculus OX=10090 GN=Srsf10;sp|Q9R0U0-2|SRS10_MOUSE Isoform 2 of	20.5328	21.8107	1.2779	0.660479	0.218535	0.83895	13	10	21.0957		21.6872	18.8155		23.1408	19.5086	22.8812	21.1737	22.3492
F8WHY8	Mta1		tr|F8WHY8|F8WHY8_MOUSE Metastasis-associated protein MTA1 OS=Mus musculus OX=10090 GN=Mta1 PE=1 SV=1	21.2366	21.9368	0.700208	0.660182	0.218684	0.83895	38	1	20.4815	21.1755	20.4807	21.9161	22.1293	21.8345	21.4027	22.6733	21.8369
Q9DBL1;E9Q5L3;A0A140LHL4	Acadsb	Short/branched chain specific acyl-CoA dehydrogenase, mitochondrial	sp|Q9DBL1|ACDSB_MOUSE Short/branched chain specific acyl-CoA dehydrogenase, mitochondrial OS=Mus musculus OX=10090 GN=Acadsb PE=1 SV=1;tr|E9Q5L3|E9Q5L3_MOUSE Short/branched chain-specific acyl-CoA dehydrogenase, mitochondrial OS=Mus musculus OX=10090 GN=Ac	20.2668	18.2009	-2.06585	0.659673	0.218941	0.83895	16	16			20.2668			18.2009
Q01405;E9Q1S3	Sec23a	Protein transport protein Sec23A	sp|Q01405|SC23A_MOUSE Protein transport protein Sec23A OS=Mus musculus OX=10090 GN=Sec23a PE=1 SV=2;tr|E9Q1S3|E9Q1S3_MOUSE Protein transport protein SEC23 OS=Mus musculus OX=10090 GN=Sec23a PE=1 SV=1	19.7837	20.899	1.11529	0.659322	0.219118	0.83895	39	35	21.0244	20.016	20.9425		17.1519	20.868	21.0046	20.3751	21.3482
Q91XL9;Q3V156;A0A3Q4EG54;A0A3Q4EI24;Q91XL9-2;Q91XL9-3;D3Z754;D3Z7I9;A0A3Q4L2S6;Q8K2D2;D3YZ66;A0A3Q4EG41;A0A3Q4L372;D6RDE4	Osbpl1a	Oxysterol-binding protein-related protein 1;Oxysterol-binding protein	sp|Q91XL9|OSBL1_MOUSE Oxysterol-binding protein-related protein 1 OS=Mus musculus OX=10090 GN=Osbpl1a PE=1 SV=2;tr|Q3V156|Q3V156_MOUSE Oxysterol-binding protein OS=Mus musculus OX=10090 GN=Osbpl1a PE=1 SV=1;tr|A0A3Q4EG54|A0A3Q4EG54_MOUSE Oxysterol-binding	16.2696	14.2053	-2.0643	0.659122	0.219219	0.83895	32	31			16.2696			14.2053
D3Z7P3;D3Z7P4;F7B327	Gls	Glutaminase kidney isoform, mitochondrial	sp|D3Z7P3|GLSK_MOUSE Glutaminase kidney isoform, mitochondrial OS=Mus musculus OX=10090 GN=Gls PE=1 SV=1;tr|D3Z7P4|D3Z7P4_MOUSE Glutaminase kidney isoform, mitochondrial OS=Mus musculus OX=10090 GN=Gls PE=1 SV=1	19.7	18.151	-1.54899	0.658804	0.219379	0.83895	26	6		19.4227	19.9772			18.151
P62855	Rps26	40S ribosomal protein S26	sp|P62855|RS26_MOUSE 40S ribosomal protein S26 OS=Mus musculus OX=10090 GN=Rps26 PE=1 SV=3	23.6561	22.8877	-0.768372	0.658739	0.219412	0.83895	7	7	23.1913	23.3807	23.7613	23.8296	24.1176	23.6737	20.7269	22.9873	23.4563	23.5944
Q9JLV5;E9Q4T8;F6ZZK0;F6UY44;F6R0N8	Cul3	Cullin-3	sp|Q9JLV5|CUL3_MOUSE Cullin-3 OS=Mus musculus OX=10090 GN=Cul3 PE=1 SV=1;tr|E9Q4T8|E9Q4T8_MOUSE Cullin-3 OS=Mus musculus OX=10090 GN=Cul3 PE=1 SV=1	20.7525	22.3768	1.62424	0.657415	0.220082	0.840089	42	42	23.3193	19.4658	22.927	19.7302	18.3204	22.5834	20.8238	23.7231
Q8VDC1;A0A140T8V9	Fyco1	FYVE and coiled-coil domain-containing protein 1	sp|Q8VDC1|FYCO1_MOUSE FYVE and coiled-coil domain-containing protein 1 OS=Mus musculus OX=10090 GN=Fyco1 PE=1 SV=1;tr|A0A140T8V9|A0A140T8V9_MOUSE FYVE and coiled-coil domain-containing protein 1 (Fragment) OS=Mus musculus OX=10090 GN=Fyco1 PE=1 SV=3	16.6354	14.3375	-2.2979	0.656194	0.220702	0.840089	46	46	19.1		14.1708			14.4711		14.2039
Q3TXS7;J3QN38;D6RGR5	Psmd1	26S proteasome non-ATPase regulatory subunit 1	sp|Q3TXS7|PSMD1_MOUSE 26S proteasome non-ATPase regulatory subunit 1 OS=Mus musculus OX=10090 GN=Psmd1 PE=1 SV=1	21.1716	19.6546	-1.517	0.656103	0.220748	0.840089	45	45	21.2334	21.0101	22.2064	21.5763	19.8315	22.3057		21.8105	16.1708	18.3312
A0A087WRT4;F2Z4A3;A0A1L1SQU7;A0A087WPU4;Q8BNA6-2	Fat1		tr|A0A087WRT4|A0A087WRT4_MOUSE FAT atypical cadherin 1 OS=Mus musculus OX=10090 GN=Fat1 PE=1 SV=2;tr|F2Z4A3|F2Z4A3_MOUSE FAT atypical cadherin 1 OS=Mus musculus OX=10090 GN=Fat1 PE=1 SV=1;tr|A0A1L1SQU7|A0A1L1SQU7_MOUSE FAT atypical cadherin 1 OS=Mus muscul	13.0054	14.8813	1.8759	0.65347	0.222091	0.842686	170	168	14.2925	12.8488	12.6906		12.1898	19.094	11.6322	15.9941		12.8048
Q9Z1N5;G3UXI6	Ddx39b	Spliceosome RNA helicase Ddx39b	sp|Q9Z1N5|DX39B_MOUSE Spliceosome RNA helicase Ddx39b OS=Mus musculus OX=10090 GN=Ddx39b PE=1 SV=1	22.4212	23.036	0.614793	0.653403	0.222125	0.842686	27	15	22.0184	21.9684	23.0057	22.5064	22.607	23.4065	22.1147	23.8502	23.4717	22.3368
Q9JI44;Q9JI44-2	Dmap1	DNA methyltransferase 1-associated protein 1	sp|Q9JI44|DMAP1_MOUSE DNA methyltransferase 1-associated protein 1 OS=Mus musculus OX=10090 GN=Dmap1 PE=1 SV=1	18.1452	19.1888	1.04362	0.652069	0.222808	0.843629	16	16	18.3445		17.9459			19.0878		18.4737	20.0049
Q8BHX3;Q8BHX3-2;Q8BHX3-3;E9Q2C7	Cdca8	Borealin	sp|Q8BHX3|BOREA_MOUSE Borealin OS=Mus musculus OX=10090 GN=Cdca8 PE=1 SV=2;sp|Q8BHX3-2|BOREA_MOUSE Isoform 2 of Borealin OS=Mus musculus OX=10090 GN=Cdca8	20.806	21.882	1.07609	0.651335	0.223185	0.843629	19	19	20.908	21.6925	18.6436	21.5489	21.2369	20.0325	23.6705	21.9367	21.8885
Q9WV92-2;Q9WV92	Epb41l3	Band 4.1-like protein 3;Band 4.1-like protein 3, N-terminally processed	sp|Q9WV92-2|E41L3_MOUSE Isoform 2 of Band 4.1-like protein 3 OS=Mus musculus OX=10090 GN=Epb41l3;sp|Q9WV92|E41L3_MOUSE Band 4.1-like protein 3 OS=Mus musculus OX=10090 GN=Epb41l3 PE=1 SV=1	18.2984	16.7817	-1.51669	0.650886	0.223416	0.843629	41	NA	18.2984					16.976		16.5874
Q9CQ49;A0A338P7L9	Ncbp2	Nuclear cap-binding protein subunit 2	sp|Q9CQ49|NCBP2_MOUSE Nuclear cap-binding protein subunit 2 OS=Mus musculus OX=10090 GN=Ncbp2 PE=1 SV=1;tr|A0A338P7L9|A0A338P7L9_MOUSE Nuclear cap-binding protein subunit 2 OS=Mus musculus OX=10090 GN=Ncbp2 PE=1 SV=1	19.7	21.2753	1.57528	0.649383	0.224191	0.84411	8	8	21.1109		18.2892			21.2968		21.2538
B9EKJ3;Q80TL7-2;Q80TL7;A0A1W2P878	Mon2	Protein MON2 homolog	tr|B9EKJ3|B9EKJ3_MOUSE Mon2 protein OS=Mus musculus OX=10090 GN=Mon2 PE=1 SV=1;sp|Q80TL7-2|MON2_MOUSE Isoform 2 of Protein MON2 homolog OS=Mus musculus OX=10090 GN=Mon2;sp|Q80TL7|MON2_MOUSE Protein MON2 homolog OS=Mus musculus OX=10090 GN=Mon2 PE=1 SV=2	16.305	18.7508	2.44583	0.648895	0.224442	0.84411	49	49	18.0228		14.5872					18.7508
Q8CEC6	Ppwd1	Peptidylprolyl isomerase domain and WD repeat-containing protein 1	sp|Q8CEC6|PPWD1_MOUSE Peptidylprolyl isomerase domain and WD repeat-containing protein 1 OS=Mus musculus OX=10090 GN=Ppwd1 PE=1 SV=2	18.3819	19.5894	1.20751	0.648617	0.224586	0.84411	34	34	18.6991	18.0647				19.0022		20.1766
P46467	Vps4b	Vacuolar protein sorting-associated protein 4B	sp|P46467|VPS4B_MOUSE Vacuolar protein sorting-associated protein 4B OS=Mus musculus OX=10090 GN=Vps4b PE=1 SV=2	16.0263	17.648	1.62165	0.646978	0.225435	0.845307	26	21	16.0263					17.0845		18.2115
Q99KC8;F6TIL5;D3Z671	Vwa5a	von Willebrand factor A domain-containing protein 5A	sp|Q99KC8|VMA5A_MOUSE von Willebrand factor A domain-containing protein 5A OS=Mus musculus OX=10090 GN=Vwa5a PE=1 SV=2	20.3387	19.4391	-0.899602	0.646659	0.225601	0.845307	44	42	20.4657	20.5432	20.5501	19.7958		20.6319		19.5413	18.144
A0A2I3BQS6;E9Q2H1;Q80TP3;A0A2I3BQC1;A0A2I3BPG8	Ubr5	E3 ubiquitin-protein ligase UBR5	tr|A0A2I3BQS6|A0A2I3BQS6_MOUSE E3 ubiquitin-protein ligase UBR5 OS=Mus musculus OX=10090 GN=Ubr5 PE=1 SV=1;tr|E9Q2H1|E9Q2H1_MOUSE E3 ubiquitin-protein ligase UBR5 OS=Mus musculus OX=10090 GN=Ubr5 PE=1 SV=2;sp|Q80TP3|UBR5_MOUSE E3 ubiquitin-protein ligase U	16.934	18.343	1.40902	0.645765	0.226066	0.845744	62	62	16.7659		17.1021			17.2298		19.4563
Q3TUE1;A0A0G2JG00	Fubp1		tr|Q3TUE1|Q3TUE1_MOUSE Far upstream element-binding protein 1 OS=Mus musculus OX=10090 GN=Fubp1 PE=1 SV=1;tr|A0A0G2JG00|A0A0G2JG00_MOUSE Far upstream element-binding protein 1 OS=Mus musculus OX=10090 GN=Fubp1 PE=1 SV=1	21.3349	22.3682	1.03331	0.644303	0.226828	0.846802	27	NA	21.5034	21.7123	22.9693	19.9485	20.5412	23.7738	19.9666	23.3385	21.5225	23.2398
F8WJB0;E9QNV2;Q80YQ2;Q80YQ2-2;H3BK33;H3BLE0;H3BJ42;H3BJ66;Q80YQ2-3	Med23	Mediator of RNA polymerase II transcription subunit 23	tr|F8WJB0|F8WJB0_MOUSE Mediator of RNA polymerase II transcription subunit 23 OS=Mus musculus OX=10090 GN=Med23 PE=1 SV=1;tr|E9QNV2|E9QNV2_MOUSE Mediator of RNA polymerase II transcription subunit 23 OS=Mus musculus OX=10090 GN=Med23 PE=1 SV=1;sp|Q80YQ2|ME	17.5589	19.2096	1.65068	0.640507	0.22882	0.846802	30	30			17.5589			18.5536		19.8656
Q8VEH5	Epm2aip1	EPM2A-interacting protein 1	sp|Q8VEH5|EPMIP_MOUSE EPM2A-interacting protein 1 OS=Mus musculus OX=10090 GN=Epm2aip1 PE=1 SV=1	19.0737	20.2206	1.14689	0.640282	0.228938	0.846802	25	25	19.766	18.0515	19.4037			19.586		20.8552
Q8K2C9	Hacd3	Very-long-chain (3R)-3-hydroxyacyl-CoA dehydratase 3	sp|Q8K2C9|HACD3_MOUSE Very-long-chain (3R)-3-hydroxyacyl-CoA dehydratase 3 OS=Mus musculus OX=10090 GN=Hacd3 PE=1 SV=2	19.4919	20.7483	1.25638	0.640197	0.228983	0.846802	10	10					19.4919	20.4681		20.9879	20.7888
E9PVA8	Gcn1l1		sp|E9PVA8|GCN1_MOUSE eIF-2-alpha kinase activator GCN1 OS=Mus musculus OX=10090 GN=Gcn1 PE=1 SV=1	18.955	20.2632	1.30821	0.640017	0.229078	0.846802	145	145	20.1024	15.8151	20.3603	17.8536	20.6435	20.3089	21.6474	19.6894	17.8922	21.778
Q8CG76	Akr7a2	Aflatoxin B1 aldehyde reductase member 2	sp|Q8CG76|ARK72_MOUSE Aflatoxin B1 aldehyde reductase member 2 OS=Mus musculus OX=10090 GN=Akr7a2 PE=1 SV=3	17.5452	15.5355	-2.00967	0.639735	0.229226	0.846802	13	13			17.5452			15.5355
B1AU25;Q9Z0X1	Aifm1	Apoptosis-inducing factor 1, mitochondrial	tr|B1AU25|B1AU25_MOUSE Apoptosis-inducing factor 1, mitochondrial OS=Mus musculus OX=10090 GN=Aifm1 PE=1 SV=1;sp|Q9Z0X1|AIFM1_MOUSE Apoptosis-inducing factor 1, mitochondrial OS=Mus musculus OX=10090 GN=Aifm1 PE=1 SV=1	19.331	18.131	-1.20003	0.63959	0.229303	0.846802	23	23	20.8023	20.0521	19.5583	16.9112		17.5233		18.2475	18.622
Q8BT60;Q9D6C8;Q3UYN2;Q9Z140;Q8BLR2	Cpne3	Copine-3	sp|Q8BT60|CPNE3_MOUSE Copine-3 OS=Mus musculus OX=10090 GN=Cpne3 PE=1 SV=2	19.7047	18.7689	-0.935775	0.639143	0.229539	0.846802	18	18	19.9045	19.9979	19.2115			18.5632		18.9746
P41778;P41778-2;D9J2V6	Pbx1	Pre-B-cell leukemia transcription factor 1	sp|P41778|PBX1_MOUSE Pre-B-cell leukemia transcription factor 1 OS=Mus musculus OX=10090 GN=Pbx1 PE=1 SV=2;sp|P41778-2|PBX1_MOUSE Isoform PBX1b of Pre-B-cell leukemia transcription factor 1 OS=Mus musculus OX=10090 GN=Pbx1;tr|D9J2V6|D9J2V6_MOUSE Pre-B-cell	23.6444	21.6371	-2.0073	0.638894	0.229671	0.846802	11	4	23.6444							21.6371
Q9DB27;Q9DB27-2	Mcts1	Malignant T-cell-amplified sequence 1	sp|Q9DB27|MCTS1_MOUSE Malignant T-cell-amplified sequence 1 OS=Mus musculus OX=10090 GN=Mcts1 PE=1 SV=1;sp|Q9DB27-2|MCTS1_MOUSE Isoform 2 of Malignant T-cell-amplified sequence 1 OS=Mus musculus OX=10090 GN=Mcts1	18.1479	16.1415	-2.0064	0.638574	0.22984	0.846802	8	5			18.1479			16.1415
Q5SWU9;V9GWS0;V9GXY1;V9GWS1;V9GWR9;D3Z0B3	Acaca	Acetyl-CoA carboxylase 1;Biotin carboxylase	sp|Q5SWU9|ACACA_MOUSE Acetyl-CoA carboxylase 1 OS=Mus musculus OX=10090 GN=Acaca PE=1 SV=1	21.0715	22.3786	1.30711	0.637923	0.230185	0.846802	144	1	21.5167	21.4016	22.7451	20.1822	19.5118	22.4049	26.0345	22.496	19.9534	21.0042
Q91W50;Q8JZN2;A0A0G2JF72;A0A0G2JE62;A0A0G2JDJ7	Csde1	Cold shock domain-containing protein E1	sp|Q91W50|CSDE1_MOUSE Cold shock domain-containing protein E1 OS=Mus musculus OX=10090 GN=Csde1 PE=1 SV=1;tr|Q8JZN2|Q8JZN2_MOUSE Cold shock domain-containing protein E1 OS=Mus musculus OX=10090 GN=Csde1 PE=1 SV=1;tr|A0A0G2JF72|A0A0G2JF72_MOUSE Cold shock d	19.8602	20.7496	0.889386	0.635447	0.231501	0.850355	45	45	21.776	18.8468	20.2889	18.4283	19.9609	20.4312	21.916	19.248	20.9331	21.2196
Q9D710;D3Z2J6;D3YYX0	Tmx2	Thioredoxin-related transmembrane protein 2	sp|Q9D710|TMX2_MOUSE Thioredoxin-related transmembrane protein 2 OS=Mus musculus OX=10090 GN=Tmx2 PE=1 SV=1;tr|D3Z2J6|D3Z2J6_MOUSE Thioredoxin-related transmembrane protein 2 OS=Mus musculus OX=10090 GN=Tmx2 PE=1 SV=1	19.8717	17.5895	-2.28221	0.634655	0.231923	0.850619	11	11					19.8717	16.0085			19.1704
Q9D0D5	Gtf2e1	General transcription factor IIE subunit 1	sp|Q9D0D5|T2EA_MOUSE General transcription factor IIE subunit 1 OS=Mus musculus OX=10090 GN=Gtf2e1 PE=1 SV=1	19.71	20.8509	1.14086	0.633819	0.23237	0.850741	14	14	19.3571	21.0403	18.7327			19.967	22.103	20.4827
Q9DAW6	Prpf4	U4/U6 small nuclear ribonucleoprotein Prp4	sp|Q9DAW6|PRP4_MOUSE U4/U6 small nuclear ribonucleoprotein Prp4 OS=Mus musculus OX=10090 GN=Prpf4 PE=1 SV=1	20.2819	20.9207	0.638806	0.633283	0.232657	0.850741	28	28	19.989	20.3191	20.1021	20.2614	20.7377	20.28		21.0519	21.4301
Q7TMB8;Q7TMB8-2;A0A0R4J119;A0A0U1RQ05;F6QD74;G3UZI5	Cyfip1	Cytoplasmic FMR1-interacting protein 1	sp|Q7TMB8|CYFP1_MOUSE Cytoplasmic FMR1-interacting protein 1 OS=Mus musculus OX=10090 GN=Cyfip1 PE=1 SV=1;sp|Q7TMB8-2|CYFP1_MOUSE Isoform 2 of Cytoplasmic FMR1-interacting protein 1 OS=Mus musculus OX=10090 GN=Cyfip1;tr|A0A0R4J119|A0A0R4J119_MOUSE Cytoplas	20.378	19.3565	-1.02148	0.632177	0.233251	0.851165	55	34	20.7066		20.0495			20.1526		19.2198	18.6973
D3Z1N4;E9Q4Y5;F8VQD1;E9Q7L3;E9Q7L2;Q8BSQ9;D3Z1W6;Q8BSQ9-2;D3YYF2;F6THL5;D3Z3R4;D6RIL0;D6RI94;D3YYG4;D3Z1M8	Pbrm1	Protein polybromo-1	tr|D3Z1N4|D3Z1N4_MOUSE Protein polybromo-1 OS=Mus musculus OX=10090 GN=Pbrm1 PE=1 SV=1;tr|E9Q4Y5|E9Q4Y5_MOUSE Protein polybromo-1 OS=Mus musculus OX=10090 GN=Pbrm1 PE=1 SV=1;tr|F8VQD1|F8VQD1_MOUSE Protein polybromo-1 OS=Mus musculus OX=10090 GN=Pbrm1 PE=1	16.3911	18.864	2.47286	0.631761	0.233474	0.851165	56	56					16.3911	16.5698		21.258	18.7641
Q8BY71;A2ATU9	Hat1	Histone acetyltransferase type B catalytic subunit	sp|Q8BY71|HAT1_MOUSE Histone acetyltransferase type B catalytic subunit OS=Mus musculus OX=10090 GN=Hat1 PE=1 SV=1;tr|A2ATU9|A2ATU9_MOUSE Histone acetyltransferase type B catalytic subunit OS=Mus musculus OX=10090 GN=Hat1 PE=1 SV=1	19.2053	20.6157	1.41041	0.630602	0.234098	0.85216	15	15	18.0909	20.4949	19.0301			19.4349		21.7966
Q8K2B3;A0A1Y7VJ55	Sdha	Succinate dehydrogenase [ubiquinone] flavoprotein subunit, mitochondrial	sp|Q8K2B3|SDHA_MOUSE Succinate dehydrogenase [ubiquinone] flavoprotein subunit, mitochondrial OS=Mus musculus OX=10090 GN=Sdha PE=1 SV=1	20.2941	18.5194	-1.77465	0.628747	0.2351	0.852377	30	30	19.3961	20.2642	21.222			20.7019		16.337
Q9D7S7-2;Q9D7S7	Rpl22l1	60S ribosomal protein L22-like 1	sp|Q9D7S7-2|RL22L_MOUSE Isoform 2 of 60S ribosomal protein L22-like 1 OS=Mus musculus OX=10090 GN=Rpl22l1;sp|Q9D7S7|RL22L_MOUSE 60S ribosomal protein L22-like 1 OS=Mus musculus OX=10090 GN=Rpl22l1 PE=1 SV=1	23.8009	20.0844	-3.71651	0.628351	0.235315	0.852377	4	4					23.8009			16.9632	23.2056
F8WJA0;Q9ESV0;A0A1Y7VKX7;A0A1Y7VK75;A0A1Y7VLU4;A0A1Y7VMS6	Ddx24	ATP-dependent RNA helicase DDX24	tr|F8WJA0|F8WJA0_MOUSE ATP-dependent RNA helicase DDX24 OS=Mus musculus OX=10090 GN=Ddx24 PE=1 SV=1;sp|Q9ESV0|DDX24_MOUSE ATP-dependent RNA helicase DDX24 OS=Mus musculus OX=10090 GN=Ddx24 PE=1 SV=2;tr|A0A1Y7VKX7|A0A1Y7VKX7_MOUSE ATP-dependent RNA helicase	20.5181	19.0206	-1.49752	0.626691	0.236216	0.852377	24	24		20.5181				19.3524		18.6888
E9Q394-2;E9Q394;A0A140LJJ5;A0A140LIX0;A0A140LHG3;A0A140LID7;A0A140LHQ3	Akap13		sp|E9Q394-2|AKP13_MOUSE Isoform 2 of A-kinase anchor protein 13 OS=Mus musculus OX=10090 GN=Akap13;sp|E9Q394|AKP13_MOUSE A-kinase anchor protein 13 OS=Mus musculus OX=10090 GN=Akap13 PE=1 SV=1;tr|A0A140LJJ5|A0A140LJJ5_MOUSE A-kinase anchor protein 13 OS=Mu	18.556	16.8392	-1.71682	0.626377	0.236387	0.852377	41	41	19.394		17.7181					16.8392
P61089;A0A1W2P7Z3	Ube2n	Ubiquitin-conjugating enzyme E2 N	sp|P61089|UBE2N_MOUSE Ubiquitin-conjugating enzyme E2 N OS=Mus musculus OX=10090 GN=Ube2n PE=1 SV=1	19.3462	21.3607	2.01455	0.624728	0.237286	0.852377	9	8			17.169		21.5233			21.1459	21.5755
A2ABV5;A2BDP0;A2BDN7;A2ABV5-2;A2ABV5-3;A2ABV5-4	Med14	Mediator of RNA polymerase II transcription subunit 14	sp|A2ABV5|MED14_MOUSE Mediator of RNA polymerase II transcription subunit 14 OS=Mus musculus OX=10090 GN=Med14 PE=1 SV=1;tr|A2BDP0|A2BDP0_MOUSE Mediator of RNA polymerase II transcription subunit 14 OS=Mus musculus OX=10090 GN=Med14 PE=1 SV=1	19.6479	18.3405	-1.30732	0.624461	0.237432	0.852377	29	29	19.473	20.6459	18.8247			17.1481		19.533
Q99JX7;V9GXF3;V9GXW3;V9GXM5;V9GX96	Nxf1	Nuclear RNA export factor 1	sp|Q99JX7|NXF1_MOUSE Nuclear RNA export factor 1 OS=Mus musculus OX=10090 GN=Nxf1 PE=1 SV=3;tr|V9GXF3|V9GXF3_MOUSE Nuclear RNA export factor 1 OS=Mus musculus OX=10090 GN=Nxf1 PE=1 SV=1	18.1909	19.7492	1.55829	0.624333	0.237502	0.852377	32	32	19.4985	17.1554	17.9189			20.6015		22.6092	17.6202	18.1659
O54962	Banf1	Barrier-to-autointegration factor;Barrier-to-autointegration factor, N-terminally processed	sp|O54962|BAF_MOUSE Barrier-to-autointegration factor OS=Mus musculus OX=10090 GN=Banf1 PE=1 SV=1	23.8102	24.4223	0.61211	0.624276	0.237533	0.852377	15	15	23.8975	23.4523	23.6597	23.5462	24.4951	24.0517	25.6354	24.8483	23.4661	24.1098
P70452;D6RJ29	Stx4	Syntaxin-4	sp|P70452|STX4_MOUSE Syntaxin-4 OS=Mus musculus OX=10090 GN=Stx4 PE=1 SV=1	19.6414	18.4675	-1.17388	0.622554	0.238477	0.852377	14	14			18.9598	20.3229		18.5484		18.3866
Q6ZQ38;D3YWC5	Cand1	Cullin-associated NEDD8-dissociated protein 1	sp|Q6ZQ38|CAND1_MOUSE Cullin-associated NEDD8-dissociated protein 1 OS=Mus musculus OX=10090 GN=Cand1 PE=1 SV=2	22.785	21.9462	-0.8388	0.621921	0.238825	0.852377	68	67	23.1706	22.0261	22.9762	22.9659	22.786	23.1681	21.1383	23.9204	20.9279	20.5762
P58871;Z4YJL4	Tnks1bp1	182 kDa tankyrase-1-binding protein	sp|P58871|TB182_MOUSE 182 kDa tankyrase-1-binding protein OS=Mus musculus OX=10090 GN=Tnks1bp1 PE=1 SV=2;tr|Z4YJL4|Z4YJL4_MOUSE 182 kDa tankyrase-1-binding protein OS=Mus musculus OX=10090 GN=Tnks1bp1 PE=1 SV=1	20.2875	19.322	-0.965461	0.621374	0.239126	0.852377	82	82	21.7277	19.5787	21.0324	20.2142	18.8844	21.4464	19.6305	19.7583	17.6997	18.0752
Q9CQ65	Mtap	S-methyl-5-thioadenosine phosphorylase	sp|Q9CQ65|MTAP_MOUSE S-methyl-5-thioadenosine phosphorylase OS=Mus musculus OX=10090 GN=Mtap PE=1 SV=1	21.2131	20.3149	-0.898167	0.618515	0.240705	0.852377	24	24	20.0029	20.4048	20.7699	22.7557	22.132	21.0862	18.0872	20.9291	20.7232	20.7487
Q8BJH1;Q8BJH1-2	Zc2hc1a	Zinc finger C2HC domain-containing protein 1A	sp|Q8BJH1|ZC21A_MOUSE Zinc finger C2HC domain-containing protein 1A OS=Mus musculus OX=10090 GN=Zc2hc1a PE=1 SV=1;sp|Q8BJH1-2|ZC21A_MOUSE Isoform 2 of Zinc finger C2HC domain-containing protein 1A OS=Mus musculus OX=10090 GN=Zc2hc1a	19.7066	18.1232	-1.58341	0.618314	0.240816	0.852377	18	18	21.1595		18.2537			18.6135		17.6328
B7ZCU4;B7ZCU0;Q8CBW3-2;Q8CBW3-4;B7ZCU3;Q8CBW3-3;Q8CBW3;B7ZCU2;B7ZCU5;J3QNK8;Q8CBW3-5	Abi1	Abl interactor 1	tr|B7ZCU4|B7ZCU4_MOUSE Abl interactor 1 OS=Mus musculus OX=10090 GN=Abi1 PE=1 SV=1;tr|B7ZCU0|B7ZCU0_MOUSE Abl interactor 1 OS=Mus musculus OX=10090 GN=Abi1 PE=1 SV=1;sp|Q8CBW3-2|ABI1_MOUSE Isoform 2 of Abl interactor 1 OS=Mus musculus OX=10090 GN=Abi1;sp|Q	17.9441	16.4068	-1.53722	0.617766	0.24112	0.852377	21	17	17.9441					16.466	17.4477	15.3068
H3BKH2;H3BJI6;H3BK48;H3BL19;H3BJ71;H3BJ35	Ctage5		tr|H3BKH2|H3BKH2_MOUSE Melanoma inhibitory activity protein 2 OS=Mus musculus OX=10090 GN=Mia2 PE=1 SV=1;tr|H3BJI6|H3BJI6_MOUSE Melanoma inhibitory activity protein 2 OS=Mus musculus OX=10090 GN=Mia2 PE=1 SV=1;tr|H3BK48|H3BK48_MOUSE Melanoma inhibitory act	18.1773	16.6879	-1.48942	0.617029	0.24153	0.852377	33	1	17.9964		18.3583			18.0505		15.3253
P52480;A0A1L1SU37;A0A1L1SQV8;A0A1L1SSN6;A0A1L1STV8;A0A1L1SUV0;A0A1L1ST52;A0A1L1SVH2;E9Q509;G3X925;P53657	Pkm	Pyruvate kinase PKM	sp|P52480|KPYM_MOUSE Pyruvate kinase PKM OS=Mus musculus OX=10090 GN=Pkm PE=1 SV=4	23.9755	23.4374	-0.538114	0.616282	0.241946	0.852377	48	4	24.3183	24.1719	24.5115	23.4919	23.3837	23.9147	22.797	23.3328	23.1844	23.9579
Q9CXH7;Q9CXH7-2	Sgol1	Shugoshin-like 1	sp|Q9CXH7|SGO1_MOUSE Shugoshin 1 OS=Mus musculus OX=10090 GN=Sgo1 PE=2 SV=1	21.2989	22.9925	1.69357	0.616244	0.241967	0.852377	18	18	21.2989						23.7333	21.4497	23.7945
P62737;A0A494B9T3;A0A0U1RQ96	Acta2	Actin, aortic smooth muscle	sp|P62737|ACTA_MOUSE Actin, aortic smooth muscle OS=Mus musculus OX=10090 GN=Acta2 PE=1 SV=1;tr|A0A494B9T3|A0A494B9T3_MOUSE Actin, aortic smooth muscle (Fragment) OS=Mus musculus OX=10090 GN=Acta2 PE=4 SV=1	26.3427	26.9685	0.625795	0.615651	0.242298	0.852377	26	1	27.1228	25.2723	25.6473	26.947	26.7243	26.2432	26.7746	27.2651	27.7178	26.8419
Q3U7R1;Q3U7R1-2;A0A1W2P784	Esyt1	Extended synaptotagmin-1	sp|Q3U7R1|ESYT1_MOUSE Extended synaptotagmin-1 OS=Mus musculus OX=10090 GN=Esyt1 PE=1 SV=2;sp|Q3U7R1-2|ESYT1_MOUSE Isoform 2 of Extended synaptotagmin-1 OS=Mus musculus OX=10090 GN=Esyt1	18.1628	19.4895	1.3267	0.615329	0.242477	0.852377	50	50			18.1628			19.3248		18.9405	20.2031
Q80T06;A0A0R4J1E2	Eef1d		tr|Q80T06|Q80T06_MOUSE Elongation factor 1-delta OS=Mus musculus OX=10090 GN=Eef1d PE=1 SV=1;tr|A0A0R4J1E2|A0A0R4J1E2_MOUSE Elongation factor 1-delta OS=Mus musculus OX=10090 GN=Eef1d PE=1 SV=1	25.025	24.5375	-0.48747	0.615073	0.24262	0.852377	30	NA	25.3231	24.4751	25.0214	25.2743	25.0309	24.494	24.1902	24.1615	24.8225	25.0192
E9QN31;Q922K7;A0A0N4SW16	Nop2	Probable 28S rRNA (cytosine-C(5))-methyltransferase	tr|E9QN31|E9QN31_MOUSE Probable 28S rRNA (cytosine-C(5))-methyltransferase OS=Mus musculus OX=10090 GN=Nop2 PE=1 SV=1;sp|Q922K7|NOP2_MOUSE Probable 28S rRNA (cytosine-C(5))-methyltransferase OS=Mus musculus OX=10090 GN=Nop2 PE=1 SV=1	20.4253	21.414	0.988723	0.614167	0.243127	0.852377	33	33	21.701	20.8225		17.9802	21.1974	21.478	20.3725	22.4121	20.6419	22.1654
Q80X73	Pelo	Protein pelota homolog	sp|Q80X73|PELO_MOUSE Protein pelota homolog OS=Mus musculus OX=10090 GN=Pelo PE=1 SV=3	18.8927	17.3281	-1.56463	0.613768	0.243351	0.852377	14	14	18.8927					16.7313		17.9249
B1ARD6;B1ARD8;E9Q0R4	Slfn9		sp|B1ARD6|SLFN9_MOUSE Schlafen family member 9 OS=Mus musculus OX=10090 GN=Slfn9 PE=2 SV=1	20.5429	21.4516	0.908676	0.613574	0.243459	0.852377	38	38	20.2793	21.8693	20.7672	18.8851	20.9137	19.9208		21.397	21.5718	22.9168
Q8R0X7;D6REF7;D3YZT4;D3YY13;D3Z1Z3	Sgpl1	Sphingosine-1-phosphate lyase 1	sp|Q8R0X7|SGPL1_MOUSE Sphingosine-1-phosphate lyase 1 OS=Mus musculus OX=10090 GN=Sgpl1 PE=1 SV=1;tr|D6REF7|D6REF7_MOUSE Sphingosine-1-phosphate lyase 1 OS=Mus musculus OX=10090 GN=Sgpl1 PE=1 SV=1	20.2978	20.9931	0.695327	0.613537	0.24348	0.852377	25	25	20.5082	20.4104	19.9748			20.5452	20.9242	20.7332	21.77
Q99LC2;A2APA3	Cstf1	Cleavage stimulation factor subunit 1	sp|Q99LC2|CSTF1_MOUSE Cleavage stimulation factor subunit 1 OS=Mus musculus OX=10090 GN=Cstf1 PE=1 SV=1	17.3446	19.2036	1.85905	0.612393	0.244122	0.852377	16	16				17.3446		18.0512		21.03	18.5296
Q9DBZ1-2	Ikbip	Inhibitor of nuclear factor kappa-B kinase-interacting protein	sp|Q9DBZ1-2|IKIP_MOUSE Isoform 2 of Inhibitor of nuclear factor kappa-B kinase-interacting protein OS=Mus musculus OX=10090 GN=Ikbip	19.8455	17.6894	-2.15608	0.611952	0.24437	0.852377	18	18	19.8287	18.4632	21.2446			20.4566		14.9223
Q91V89;Q7TNL5	Ppp2r5d		tr|Q91V89|Q91V89_MOUSE Serine/threonine-protein phosphatase 2A 56 kDa regulatory subunit OS=Mus musculus OX=10090 GN=Ppp2r5d PE=1 SV=1;tr|Q7TNL5|Q7TNL5_MOUSE Serine/threonine-protein phosphatase 2A 56 kDa regulatory subunit OS=Mus musculus OX=10090 GN=Ppp2	18.3673	19.1958	0.828494	0.610087	0.245422	0.852377	25	19	17.9435	19.5406	18.1895		17.7957	19.9032	17.6658	20.451	19.605	18.3541
Q11011;E9Q039;F6QYF8;E9Q6F4;F6V7K3;F7ANF4;F2Z3V5	Npepps	Puromycin-sensitive aminopeptidase	sp|Q11011|PSA_MOUSE Puromycin-sensitive aminopeptidase OS=Mus musculus OX=10090 GN=Npepps PE=1 SV=2;tr|E9Q039|E9Q039_MOUSE Aminopeptidase OS=Mus musculus OX=10090 GN=Npepps PE=1 SV=1;tr|F6QYF8|F6QYF8_MOUSE Aminopeptidase (Fragment) OS=Mus musculus OX=10090	13.6756	15.2421	1.56653	0.609476	0.245767	0.852377	46	46	14.5635			12.7876		16.4962		13.988
B2RXT3;E9Q7L0	Ogdhl		tr|B2RXT3|B2RXT3_MOUSE Ogdhl protein OS=Mus musculus OX=10090 GN=Ogdhl PE=1 SV=1;tr|E9Q7L0|E9Q7L0_MOUSE Oxoglutarate dehydrogenase-like OS=Mus musculus OX=10090 GN=Ogdhl PE=1 SV=1	19.9142	18.4796	-1.43463	0.609216	0.245915	0.852377	32	32		20.1164	19.7121			18.4796
Q9CWL8	Ctnnbl1	Beta-catenin-like protein 1	sp|Q9CWL8|CTBL1_MOUSE Beta-catenin-like protein 1 OS=Mus musculus OX=10090 GN=Ctnnbl1 PE=1 SV=1	20.122	21.0061	0.884155	0.608685	0.246215	0.852377	18	18	20.0945	20.0051	20.2664			21.3832		20.629
Q8BIQ5;Q8BIQ5-2;A2AEK3	Cstf2	Cleavage stimulation factor subunit 2	sp|Q8BIQ5|CSTF2_MOUSE Cleavage stimulation factor subunit 2 OS=Mus musculus OX=10090 GN=Cstf2 PE=1 SV=2;sp|Q8BIQ5-2|CSTF2_MOUSE Isoform 2 of Cleavage stimulation factor subunit 2 OS=Mus musculus OX=10090 GN=Cstf2	19.571	20.8083	1.23735	0.608363	0.246398	0.852377	22	2	20.1131	17.1273	21.7579	19.2856		21.4226		22.2807	19.7362	19.7939
O35887;G3UWV3;G3V004;G3UWR0;G3UY49;G3UXA8;G3UXA3	Calu	Calumenin	sp|O35887|CALU_MOUSE Calumenin OS=Mus musculus OX=10090 GN=Calu PE=1 SV=1;tr|G3UWV3|G3UWV3_MOUSE Calumenin OS=Mus musculus OX=10090 GN=Calu PE=1 SV=1;tr|G3V004|G3V004_MOUSE Calumenin OS=Mus musculus OX=10090 GN=Calu PE=1 SV=1;tr|G3UWR0|G3UWR0_MOUSE Calumen	21.5411	20.7747	-0.766438	0.608197	0.246492	0.852377	26	6	21.1431	21.9422	22.2586	21.7925	20.5692	21.2291	21.9513	19.6651	19.2594	21.7685
Q91W90;E9PXX7;A0A0R4J1Y7	Txndc5	Thioredoxin domain-containing protein 5	sp|Q91W90|TXND5_MOUSE Thioredoxin domain-containing protein 5 OS=Mus musculus OX=10090 GN=Txndc5 PE=1 SV=2;tr|E9PXX7|E9PXX7_MOUSE Thioredoxin domain-containing protein 5 OS=Mus musculus OX=10090 GN=Txndc5 PE=1 SV=1;tr|A0A0R4J1Y7|A0A0R4J1Y7_MOUSE Thioredoxi	19.7926	20.7941	1.00156	0.607138	0.247094	0.852377	26	26	19.8832		20.9485	20.5743	17.7642	20.7029		20.7218	20.9577
Q9CZ04-2;Q9CZ04;D3Z440	Cops7a	COP9 signalosome complex subunit 7a	sp|Q9CZ04-2|CSN7A_MOUSE Isoform 2 of COP9 signalosome complex subunit 7a OS=Mus musculus OX=10090 GN=Cops7a;sp|Q9CZ04|CSN7A_MOUSE COP9 signalosome complex subunit 7a OS=Mus musculus OX=10090 GN=Cops7a PE=1 SV=2;tr|D3Z440|D3Z440_MOUSE COP9 signalosome compl	19.2273	20.4049	1.17761	0.607138	0.247094	0.852377	11	3	18.4995		19.9551			20.631		20.1788
P99029-2;P99029;G3UZJ4;H3BJQ7;A0A494BAZ4	Prdx5	Peroxiredoxin-5, mitochondrial	sp|P99029-2|PRDX5_MOUSE Isoform Cytoplasmic+peroxisomal of Peroxiredoxin-5, mitochondrial OS=Mus musculus OX=10090 GN=Prdx5;sp|P99029|PRDX5_MOUSE Peroxiredoxin-5, mitochondrial OS=Mus musculus OX=10090 GN=Prdx5 PE=1 SV=2;tr|G3UZJ4|G3UZJ4_MOUSE Peroxiredoxi	22.0411	21.3191	-0.722012	0.606621	0.247388	0.852377	13	13	21.7404	21.4159	22.673	22.3685	22.0078	22.0405		21.6342	20.2828
Q5SV02;P70388;P70388-2;A8Y5I3;E9PUJ2;P70388-4;P70388-3	Rad50	DNA repair protein RAD50	tr|Q5SV02|Q5SV02_MOUSE DNA repair protein RAD50 OS=Mus musculus OX=10090 GN=Rad50 PE=1 SV=1;sp|P70388|RAD50_MOUSE DNA repair protein RAD50 OS=Mus musculus OX=10090 GN=Rad50 PE=1 SV=1;sp|P70388-2|RAD50_MOUSE Isoform 2 of DNA repair protein RAD50 OS=Mus musc	22.6047	21.9269	-0.677872	0.60649	0.247463	0.852377	65	65	23.2728	23.9204	21.4838	21.7509	22.5958	21.8469	22.1019	22.8176	21.4959	21.3721
A0A0A6YX18;Q8BVE3;A0A0A6YWP6;A0A0A6YVU0;A0A0A6YW86	Atp6v1h	V-type proton ATPase subunit H	tr|A0A0A6YX18|A0A0A6YX18_MOUSE V-type proton ATPase subunit H OS=Mus musculus OX=10090 GN=Atp6v1h PE=1 SV=1;sp|Q8BVE3|VATH_MOUSE V-type proton ATPase subunit H OS=Mus musculus OX=10090 GN=Atp6v1h PE=1 SV=1;tr|A0A0A6YWP6|A0A0A6YWP6_MOUSE V-type proton ATPas	18.964	17.531	-1.43301	0.606462	0.247479	0.852377	24	24	18.5671		19.361			18.7794		16.2827
Q9CY58;Q3UMP4;Q9CY58-4;A0A0N4SV40	Serbp1	Plasminogen activator inhibitor 1 RNA-binding protein	sp|Q9CY58|PAIRB_MOUSE Plasminogen activator inhibitor 1 RNA-binding protein OS=Mus musculus OX=10090 GN=Serbp1 PE=1 SV=2;tr|Q3UMP4|Q3UMP4_MOUSE Plasminogen activator inhibitor 1 RNA-binding protein OS=Mus musculus OX=10090 GN=Serbp1 PE=1 SV=1;sp|Q9CY58-4|P	24.5146	23.9584	-0.556252	0.606345	0.247546	0.852377	31	2	24.6451	24.7664	24.0062	24.4036	24.7519	23.5945	24.59	22.9279	23.9856	24.694
Q62422;A0A494BA97;A0A494B943	Ostf1	Osteoclast-stimulating factor 1	sp|Q62422|OSTF1_MOUSE Osteoclast-stimulating factor 1 OS=Mus musculus OX=10090 GN=Ostf1 PE=1 SV=2;tr|A0A494BA97|A0A494BA97_MOUSE Osteoclast-stimulating factor 1 OS=Mus musculus OX=10090 GN=Ostf1 PE=4 SV=1	20.2558	21.2611	1.00527	0.605812	0.247849	0.852377	9	9	20.0094	19.1103	21.6478			21.6758		21.4406	20.6669
Q02257	Jup	Junction plakoglobin	sp|Q02257|PLAK_MOUSE Junction plakoglobin OS=Mus musculus OX=10090 GN=Jup PE=1 SV=3	20.6923	17.3966	-3.29571	0.604458	0.248623	0.85243	30	30	26.0177	15.8086	17.7268		23.216	17.5725		17.2206
Q02788	Col6a2	Collagen alpha-2(VI) chain	sp|Q02788|CO6A2_MOUSE Collagen alpha-2(VI) chain OS=Mus musculus OX=10090 GN=Col6a2 PE=1 SV=3	18.8212	17.4188	-1.40241	0.603199	0.249345	0.85243	41	9	17.821	18.3078	20.3348			18.5913		16.2462
P20029	Hspa5	78 kDa glucose-regulated protein	sp|P20029|BIP_MOUSE Endoplasmic reticulum chaperone BiP OS=Mus musculus OX=10090 GN=Hspa5 PE=1 SV=3	24.729	24.2602	-0.468844	0.602329	0.249845	0.85243	48	48	24.2229	24.6641	25.083	24.7699	24.9052	24.4396	24.2567	23.7086	24.4131	24.4828
Q6PHQ9;A3KFU5;A3KFU8;Q91YZ8;V9GXG3	Pabpc4	Polyadenylate-binding protein	tr|Q6PHQ9|Q6PHQ9_MOUSE Polyadenylate-binding protein OS=Mus musculus OX=10090 GN=Pabpc4 PE=1 SV=1;tr|A3KFU5|A3KFU5_MOUSE Polyadenylate-binding protein OS=Mus musculus OX=10090 GN=Pabpc4 PE=1 SV=1;tr|A3KFU8|A3KFU8_MOUSE Polyadenylate-binding protein OS=Mus	20.1171	19.1765	-0.940606	0.60178	0.250161	0.85243	21	20	20.2095	19.7678	19.9337	20.5575		20.5498		17.5138	19.4659
Q99M51;Q8BH99;A0A087WSB1;A0A087WQD1	Nck1	Cytoplasmic protein NCK1	sp|Q99M51|NCK1_MOUSE Cytoplasmic protein NCK1 OS=Mus musculus OX=10090 GN=Nck1 PE=1 SV=1;tr|Q8BH99|Q8BH99_MOUSE Cytoplasmic protein NCK1 OS=Mus musculus OX=10090 GN=Nck1 PE=1 SV=1;tr|A0A087WSB1|A0A087WSB1_MOUSE Cytoplasmic protein NCK1 (Fragment) OS=Mus mu	17.829	15.9285	-1.9005	0.600928	0.250652	0.85243	22	21		17.829				15.9285
H7BX95;Q6PDM2;Q6PDM2-3;Q6PDM2-2;F7AI47;F6QXN3	Srsf1	Serine/arginine-rich splicing factor 1	tr|H7BX95|H7BX95_MOUSE Serine/arginine-rich-splicing factor 1 OS=Mus musculus OX=10090 GN=Srsf1 PE=1 SV=1;sp|Q6PDM2|SRSF1_MOUSE Serine/arginine-rich splicing factor 1 OS=Mus musculus OX=10090 GN=Srsf1 PE=1 SV=3;sp|Q6PDM2-3|SRSF1_MOUSE Isoform 3 of Serine/a	23.5236	24.168	0.644354	0.600777	0.250739	0.85243	22	22	24.2547	23.7906	24.3638	22.6272	22.5819	24.5584	23.0452	24.612	24.1079	24.5165
Q9CQE5;A0A0U1RPU5;D3Z1B6	Rgs10	Regulator of G-protein signaling 10	sp|Q9CQE5|RGS10_MOUSE Regulator of G-protein signaling 10 OS=Mus musculus OX=10090 GN=Rgs10 PE=1 SV=1	24.3128	22.0994	-2.21341	0.599339	0.251571	0.85243	7	7		24.3128				21.5113	24.474	20.3129
Q91VH2	Snx9	Sorting nexin-9	sp|Q91VH2|SNX9_MOUSE Sorting nexin-9 OS=Mus musculus OX=10090 GN=Snx9 PE=1 SV=1	18.611	19.8122	1.20117	0.599009	0.251762	0.85243	25	25	20.2553	18.0129	19.9742	17.5509	17.2617	20.2654		19.3589
Q00547;Q00547-2	Hmmr	Hyaluronan mediated motility receptor	sp|Q00547|HMMR_MOUSE Hyaluronan mediated motility receptor OS=Mus musculus OX=10090 GN=Hmmr PE=1 SV=4;sp|Q00547-2|HMMR_MOUSE Isoform RHAMM1 of Hyaluronan mediated motility receptor OS=Mus musculus OX=10090 GN=Hmmr	16.8001	18.1248	1.32469	0.598776	0.251898	0.85243	30	30	16.8001					17.42	18.1025	18.8519
P06151;Q564E2;A0A1B0GSX0;A0A1B0GSR9;D3YZQ9;A0A1B0GQX5;A0A1B0GT41;A0A1B0GSL7;A0A1B0GS79;A0A1B0GRW9;A0A1B0GRS2;A0A1B0GRC1;D3YVR7;D3YZE4;P00342;A0A1B0GSR2;A0A1B0GRE9	Ldha	L-lactate dehydrogenase A chain;L-lactate dehydrogenase	sp|P06151|LDHA_MOUSE L-lactate dehydrogenase A chain OS=Mus musculus OX=10090 GN=Ldha PE=1 SV=3;tr|Q564E2|Q564E2_MOUSE L-lactate dehydrogenase OS=Mus musculus OX=10090 GN=Ldha PE=1 SV=1;tr|A0A1B0GSX0|A0A1B0GSX0_MOUSE L-lactate dehydrogenase OS=Mus musculus	22.8696	22.0837	-0.785907	0.598538	0.252035	0.85243	27	25	22.1904	23.2508	23.4269	22.5692	22.9106	23.1923	19.6568	22.2248	22.6429	22.7015
G3UYC5;O35280-2;O35280	Chek1	Serine/threonine-protein kinase Chk1	tr|G3UYC5|G3UYC5_MOUSE Serine/threonine-protein kinase Chk1 OS=Mus musculus OX=10090 GN=Chek1 PE=1 SV=1;sp|O35280-2|CHK1_MOUSE Isoform 2 of Serine/threonine-protein kinase Chk1 OS=Mus musculus OX=10090 GN=Chek1;sp|O35280|CHK1_MOUSE Serine/threonine-protein	22.1418	20.2489	-1.89291	0.598226	0.252217	0.85243	9	9			22.1418					20.2489
P62960;A2BGG7;A0A0A0MQD2;B2RUF0;Q9Z2C8-2;Q9Z2C8	Ybx1	Nuclease-sensitive element-binding protein 1	sp|P62960|YBOX1_MOUSE Nuclease-sensitive element-binding protein 1 OS=Mus musculus OX=10090 GN=Ybx1 PE=1 SV=3;tr|A2BGG7|A2BGG7_MOUSE Nuclease-sensitive element-binding protein 1 (Fragment) OS=Mus musculus OX=10090 GN=Ybx1 PE=1 SV=1	24.1132	23.4922	-0.62099	0.598076	0.252304	0.85243	21	17	24.1797	24.5078	23.2655	24.3445	24.2686	23.1517	23.8223	22.2748	23.4796	24.7328
B1AS37;Q9D032-2;Q9D032;B1AS34;A0A1B0GRS0;A0A1B0GRM9;A0A1B0GT95;Q3U4B1	Ssbp3	Single-stranded DNA-binding protein 3	tr|B1AS37|B1AS37_MOUSE Single-stranded DNA-binding protein 3 OS=Mus musculus OX=10090 GN=Ssbp3 PE=1 SV=1;sp|Q9D032-2|SSBP3_MOUSE Isoform 2 of Single-stranded DNA-binding protein 3 OS=Mus musculus OX=10090 GN=Ssbp3;sp|Q9D032|SSBP3_MOUSE Single-stranded DNA-	22.011	20.99	-1.02099	0.597861	0.252429	0.85243	5	3	21.901		22.1211			21.167		20.813
Q9Z130	Hnrnpdl	Heterogeneous nuclear ribonucleoprotein D-like	sp|Q9Z130|HNRDL_MOUSE Heterogeneous nuclear ribonucleoprotein D-like OS=Mus musculus OX=10090 GN=Hnrnpdl PE=1 SV=1	22.9619	23.6047	0.642753	0.595803	0.253628	0.85529	12	2	22.7051	23.2582	23.8514	22.3771	22.6177	24.6215	22.8899	24.5889	22.7927	23.1304
Q61699;E9Q0U7;D3Z3I9;A0A0J9YTZ7;D3Z027	Hsph1	Heat shock protein 105 kDa	sp|Q61699|HS105_MOUSE Heat shock protein 105 kDa OS=Mus musculus OX=10090 GN=Hsph1 PE=1 SV=2;tr|E9Q0U7|E9Q0U7_MOUSE Heat shock protein 105 kDa OS=Mus musculus OX=10090 GN=Hsph1 PE=1 SV=1	19.3306	18.2713	-1.05927	0.593025	0.255255	0.859584	50	2	18.9143	19.8152	19.4954	19.0976		19.7453	16.223	20.0134	17.1037
Q8BG32;G3UYH2;G3UYI4;G3UYL3;G3UWW7;G3UXL5;G3UYL8;G3UX15;G3UX67;G3UWV7;G3UZ28;G3UZ33	Psmd11	26S proteasome non-ATPase regulatory subunit 11	sp|Q8BG32|PSD11_MOUSE 26S proteasome non-ATPase regulatory subunit 11 OS=Mus musculus OX=10090 GN=Psmd11 PE=1 SV=3	21.0129	20.4234	-0.589478	0.592401	0.255622	0.859627	29	29	20.7326	20.6428	21.3929	21.4045	20.8919	20.6803		20.0301	20.56
E9QMK9;Q8BH86;Q8BH86-2;F7CUW7	9030617O03Rik	UPF0317 protein C14orf159 homolog, mitochondrial	tr|E9QMK9|E9QMK9_MOUSE D-glutamate cyclase, mitochondrial OS=Mus musculus OX=10090 GN=Dglucy PE=1 SV=1;sp|Q8BH86|GLUCM_MOUSE D-glutamate cyclase, mitochondrial OS=Mus musculus OX=10090 GN=Dglucy PE=1 SV=1;sp|Q8BH86-2|GLUCM_MOUSE Isoform 2 of D-glutamate cy	18.3838	16.1566	-2.22722	0.589196	0.257516	0.864797	26	26	19.5424	15.5401	20.0688			18.39		13.9231
Q9Z0R4;E9Q3I4;E9Q0N0;Q9Z0R4-2;E9Q3I5;E9Q3I8;E9Q3I9;Q6NZJ5;D3Z6P4;A0A338P6L8;A0A338P6K7;F6R6C8;Q6J1S9;F6ZLP6;A0A338P7I4;F6U8U1	Itsn1	Intersectin-1	sp|Q9Z0R4|ITSN1_MOUSE Intersectin-1 OS=Mus musculus OX=10090 GN=Itsn1 PE=1 SV=2;tr|E9Q3I4|E9Q3I4_MOUSE Intersectin-1 OS=Mus musculus OX=10090 GN=Itsn1 PE=1 SV=1;tr|E9Q0N0|E9Q0N0_MOUSE Intersectin-1 OS=Mus musculus OX=10090 GN=Itsn1 PE=1 SV=1;sp|Q9Z0R4-2|IT	17.4297	16.5215	-0.908156	0.587291	0.258648	0.866555	46	25	17.0793	17.0496	16.5065	19.0834		16.6203		14.9398	17.4024	17.1236
P41241;A0A1L1STA1;A0A1L1SR46;A0A1L1SQQ5;D3YVQ8;D6RGA0;A0A0R4J1P8;D3Z4T5;A0A0R4J1N6;P41242-3;P41242;P41242-2	Csk	Tyrosine-protein kinase CSK	sp|P41241|CSK_MOUSE Tyrosine-protein kinase CSK OS=Mus musculus OX=10090 GN=Csk PE=1 SV=2	17.8537	19.1319	1.27814	0.587004	0.258819	0.866555	21	21	16.7836		18.9239			19.2432		19.0206
P82347;A2ACH6	Sgcd	Delta-sarcoglycan	sp|P82347|SGCD_MOUSE Delta-sarcoglycan OS=Mus musculus OX=10090 GN=Sgcd PE=1 SV=1;tr|A2ACH6|A2ACH6_MOUSE Delta-sarcoglycan OS=Mus musculus OX=10090 GN=Sgcd PE=1 SV=1	21.4773	17.5717	-3.90561	0.586516	0.25911	0.866555	14	14			21.4773			21.1107		14.0326
P43406;A2AKI5;F6W6Q6;F6RWM8;B7ZCI9	Itgav	Integrin alpha-V;Integrin alpha-V heavy chain;Integrin alpha-V light chain	sp|P43406|ITAV_MOUSE Integrin alpha-V OS=Mus musculus OX=10090 GN=Itgav PE=1 SV=2;tr|A2AKI5|A2AKI5_MOUSE Integrin alpha-V OS=Mus musculus OX=10090 GN=Itgav PE=1 SV=1	14.0715	15.4374	1.36589	0.585627	0.259641	0.867137	45	45			14.0715			14.7667		15.1322	16.4133
Q60864	Stip1	Stress-induced-phosphoprotein 1	sp|Q60864|STIP1_MOUSE Stress-induced-phosphoprotein 1 OS=Mus musculus OX=10090 GN=Stip1 PE=1 SV=1	23.8411	22.9485	-0.892589	0.584893	0.26008	0.867409	47	47	24.1907	23.7435	23.6414	24.0278	23.6019	23.7294	23.7314	23.886	19.7589	23.6367
B2RQC6;E9QAI5;G3UWN2;B2RQC6-2;E9QAT6;F6S3Z3	Cad	CAD protein;Glutamine-dependent carbamoyl-phosphate synthase;Aspartate carbamoyltransferase;Dihydroorotase	sp|B2RQC6|PYR1_MOUSE CAD protein OS=Mus musculus OX=10090 GN=Cad PE=1 SV=1;tr|E9QAI5|E9QAI5_MOUSE CAD protein OS=Mus musculus OX=10090 GN=Cad PE=1 SV=1;tr|G3UWN2|G3UWN2_MOUSE CAD protein OS=Mus musculus OX=10090 GN=Cad PE=1 SV=1;sp|B2RQC6-2|PYR1_MOUSE Isof	19.4485	18.0133	-1.43513	0.584117	0.260545	0.867768	111	108	20.8707	17.9823	19.4982	19.4427		19.9393	15.3777	20.5111		16.2252
Q3UHX2	Pdap1	28 kDa heat- and acid-stable phosphoprotein	sp|Q3UHX2|HAP28_MOUSE 28 kDa heat- and acid-stable phosphoprotein OS=Mus musculus OX=10090 GN=Pdap1 PE=1 SV=1	21.3419	22.3187	0.976818	0.582034	0.261798	0.870107	9	9	22.5323	22.1268	21.795	18.9135		21.7783	22.9587	21.1612	21.8993	23.7961
Q921U8-2;D3Z3Q3;Q921U8;Q921U8-4;Q921U8-3;D3Z525;D3YZ10	Smtn	Smoothelin	sp|Q921U8-2|SMTN_MOUSE Isoform L2 of Smoothelin OS=Mus musculus OX=10090 GN=Smtn;tr|D3Z3Q3|D3Z3Q3_MOUSE Smoothelin OS=Mus musculus OX=10090 GN=Smtn PE=1 SV=1;sp|Q921U8|SMTN_MOUSE Smoothelin OS=Mus musculus OX=10090 GN=Smtn PE=1 SV=2;sp|Q921U8-4|SMTN_MOUSE	20.8333	21.7523	0.918971	0.581072	0.262378	0.870107	41	31	21.8647	22.2889	18.6913		20.4883	20.5165	22.1511	22.6977	22.0519	21.3442
P61967;D3Z0D6;D3YXN0;D3Z268	Ap1s1	AP-1 complex subunit sigma-1A	sp|P61967|AP1S1_MOUSE AP-1 complex subunit sigma-1A OS=Mus musculus OX=10090 GN=Ap1s1 PE=1 SV=1;tr|D3Z0D6|D3Z0D6_MOUSE AP complex subunit sigma (Fragment) OS=Mus musculus OX=10090 GN=Ap1s1 PE=1 SV=1;tr|D3YXN0|D3YXN0_MOUSE AP complex subunit sigma (Fragment	18.8713	17.0287	-1.84267	0.580354	0.262812	0.870107	8	6			18.8713					17.0287
Q9WTU0	Phf2	Lysine-specific demethylase PHF2	sp|Q9WTU0|PHF2_MOUSE Lysine-specific demethylase PHF2 OS=Mus musculus OX=10090 GN=Phf2 PE=1 SV=2	20.0855	21.1943	1.10878	0.580011	0.26302	0.870107	39	36	20.6689	22.1752	18.2731		19.2249	19.4272	22.0424	22.0067	21.3009
O54825	Bysl	Bystin	sp|O54825|BYST_MOUSE Bystin OS=Mus musculus OX=10090 GN=Bysl PE=1 SV=3	16.8207	18.1134	1.29272	0.579653	0.263237	0.870107	19	19	16.5274	17.7025	16.2321			15.9553	18.3538	20.031
Q9D0T1	Nhp2l1	NHP2-like protein 1;NHP2-like protein 1, N-terminally processed	sp|Q9D0T1|NH2L1_MOUSE NHP2-like protein 1 OS=Mus musculus OX=10090 GN=Snu13 PE=1 SV=4	22.2775	23.1557	0.878249	0.579091	0.263578	0.870107	8	8	23.2728		22.2763	21.2834		23.1112		23.7058		22.6503
F6RDI8;E9Q6E5;A0A0G2JEG1;F6TN80;F6X2U6	Srsf11		tr|F6RDI8|F6RDI8_MOUSE Serine/arginine-rich-splicing factor 11 (Fragment) OS=Mus musculus OX=10090 GN=Srsf11 PE=1 SV=1;tr|E9Q6E5|E9Q6E5_MOUSE Serine/arginine-rich-splicing factor 11 OS=Mus musculus OX=10090 GN=Srsf11 PE=1 SV=1	19.1341	20.5414	1.40729	0.578798	0.263756	0.870107	11	2			19.1341			20.1795		20.9032
Q6GT24;O08709	Prdx6	Peroxiredoxin-6	tr|Q6GT24|Q6GT24_MOUSE Peroxiredoxin-6 OS=Mus musculus OX=10090 GN=Prdx6 PE=1 SV=1;sp|O08709|PRDX6_MOUSE Peroxiredoxin-6 OS=Mus musculus OX=10090 GN=Prdx6 PE=1 SV=3	18.1279	16.4131	-1.71477	0.578197	0.264121	0.87013	18	1		15.9487	17.7726	19.4064	19.3838	18.5354		14.2908
P62889;A0A2I3BQF4	Rpl30	60S ribosomal protein L30	sp|P62889|RL30_MOUSE 60S ribosomal protein L30 OS=Mus musculus OX=10090 GN=Rpl30 PE=1 SV=2;tr|A0A2I3BQF4|A0A2I3BQF4_MOUSE 60S ribosomal protein L30 OS=Mus musculus OX=10090 GN=Rpl30 PE=1 SV=1	24.0567	23.4876	-0.569139	0.576754	0.265	0.870823	8	8	23.974	24.682	23.6748	24.1448	23.8079	23.3697	24.0134	22.5719	23.9952
E9QN12;E9QPE2;P05622	Pdgfrb	Platelet-derived growth factor receptor beta	tr|E9QN12|E9QN12_MOUSE Platelet-derived growth factor receptor beta OS=Mus musculus OX=10090 GN=Pdgfrb PE=1 SV=1;tr|E9QPE2|E9QPE2_MOUSE Platelet-derived growth factor receptor beta OS=Mus musculus OX=10090 GN=Pdgfrb PE=1 SV=1;sp|P05622|PGFRB_MOUSE Platelet	16.851	18.2376	1.38664	0.576127	0.265383	0.870823	30	30			16.2683		17.4337	19.4527		19.0329	16.2273
A0A494B923;A0A494BB18;O88428	Papss2	Bifunctional 3-phosphoadenosine 5-phosphosulfate synthase 2;Sulfate adenylyltransferase;Adenylyl-sulfate kinase	tr|A0A494B923|A0A494B923_MOUSE Bifunctional 3-phosphoadenosine 5-phosphosulfate synthase 2 OS=Mus musculus OX=10090 GN=Papss2 PE=4 SV=1;tr|A0A494BB18|A0A494BB18_MOUSE 3-phosphoadenosine 5-phosphosulfate synthase 2 OS=Mus musculus OX=10090 GN=Papss2 PE=	18.0122	19.0971	1.08495	0.575114	0.266003	0.870823	28	28		18.6468	17.3775			19.1976		18.9967
Q6NXL1	Sec24d		tr|Q6NXL1|Q6NXL1_MOUSE Sec24-related gene family, member D (S. cerevisiae) OS=Mus musculus OX=10090 GN=Sec24d PE=1 SV=1	17.6755	16.3804	-1.29504	0.574589	0.266324	0.870823	37	37	16.8666		18.4843			17.2106		15.5503
Q8R2U0-2;Q8R2U0	Seh1l	Nucleoporin SEH1	sp|Q8R2U0-2|SEH1_MOUSE Isoform 2 of Nucleoporin SEH1 OS=Mus musculus OX=10090 GN=Seh1l;sp|Q8R2U0|SEH1_MOUSE Nucleoporin SEH1 OS=Mus musculus OX=10090 GN=Seh1l PE=2 SV=1	20.5888	21.7017	1.11297	0.574102	0.266623	0.870823	19	19	20.293		20.8846			21.0339		22.3696
Q99K95	Rtfdc1	Protein RTF2 homolog	sp|Q99K95|RTF2_MOUSE Replication termination factor 2 OS=Mus musculus OX=10090 GN=Rtf2 PE=1 SV=1	22.1294	20.8801	-1.24926	0.573774	0.266825	0.870823	10	10	23.0697		21.1891			21.3801		20.3801
Z4YJU8;E9PUQ5;Q921M4-2;Q921M4;A2AN46;A2AN48;A2AN45;A2AN42	Golga2	Golgin subfamily A member 2	tr|Z4YJU8|Z4YJU8_MOUSE Golgin subfamily A member 2 (Fragment) OS=Mus musculus OX=10090 GN=Golga2 PE=1 SV=2;tr|E9PUQ5|E9PUQ5_MOUSE Golgin subfamily A member 2 OS=Mus musculus OX=10090 GN=Golga2 PE=1 SV=1;sp|Q921M4-2|GOGA2_MOUSE Isoform 2 of Golgin subfamily	19.0101	17.965	-1.04517	0.573377	0.267069	0.870823	36	36	19.0683	18.3222	19.6399			18.8386		17.0913
A0A3B2WCL5;Q9CT10	Ranbp3	Ran-binding protein 3	tr|A0A3B2WCL5|A0A3B2WCL5_MOUSE RAN binding protein 3, isoform CRA_i OS=Mus musculus OX=10090 GN=Ranbp3 PE=1 SV=1;sp|Q9CT10|RANB3_MOUSE Ran-binding protein 3 OS=Mus musculus OX=10090 GN=Ranbp3 PE=1 SV=2	17.4227	18.5032	1.08056	0.572723	0.267471	0.870823	27	27	16.2795	17.9527	18.1665	17.292		18.7308	16.5806	20.1983
P28740-2	Kif2a	Kinesin-like protein KIF2A	sp|P28740-2|KIF2A_MOUSE Isoform 2 of Kinesin-like protein KIF2A OS=Mus musculus OX=10090 GN=Kif2a	20.7205	19.9536	-0.76692	0.57258	0.267559	0.870823	27	1	21.2349	20.8527	19.3537	21.4406		19.9132		19.9761	19.9714
Q8VEJ4;F6QAD9	Nle1	Notchless protein homolog 1	sp|Q8VEJ4|NLE1_MOUSE Notchless protein homolog 1 OS=Mus musculus OX=10090 GN=Nle1 PE=1 SV=4	17.2734	18.1356	0.862232	0.57135	0.268318	0.872124	18	18	17.2457	17.771	16.8034			17.9648		18.3064
F8VPR5;P45481;A0A0U1RQB6;A0A0U1RPL2;A0A0U1RP23;A0A0U1RPQ3	Crebbp	CREB-binding protein	tr|F8VPR5|F8VPR5_MOUSE CREB-binding protein OS=Mus musculus OX=10090 GN=Crebbp PE=1 SV=1;sp|P45481|CBP_MOUSE CREB-binding protein OS=Mus musculus OX=10090 GN=Crebbp PE=1 SV=3;tr|A0A0U1RQB6|A0A0U1RQB6_MOUSE CREB-binding protein OS=Mus musculus OX=10090 GN=C	18.3175	19.3811	1.06364	0.570194	0.269033	0.873015	41	28	18.4813		18.1537			18.8057		19.9566
P26040	Ezr	Ezrin	sp|P26040|EZRI_MOUSE Ezrin OS=Mus musculus OX=10090 GN=Ezr PE=1 SV=3	18.8079	17.314	-1.49384	0.56948	0.269476	0.873015	25	25	16.7604		17.9708	21.6923		17.9827		15.0578	18.4257	17.7898
O70583-2;O70583;B1AV01;O70583-3;B1AUZ9;Q6PD02	Mid1	E3 ubiquitin-protein ligase Midline-1	sp|O70583-2|TRI18_MOUSE Isoform 2 of E3 ubiquitin-protein ligase Midline-1 OS=Mus musculus OX=10090 GN=Mid1;sp|O70583|TRI18_MOUSE E3 ubiquitin-protein ligase Midline-1 OS=Mus musculus OX=10090 GN=Mid1 PE=1 SV=2;tr|B1AV01|B1AV01_MOUSE E3 ubiquitin-protein l	19.0498	17.8492	-1.20062	0.568757	0.269925	0.873015	30	28	19.6303	18.6202	18.8989			17.8492
Q8VE73;Q8VE73-3;F6Q1R4;E9Q6H4;Q80TT8-4;Q80TT8	Cul7	Cullin-7	sp|Q8VE73|CUL7_MOUSE Cullin-7 OS=Mus musculus OX=10090 GN=Cul7 PE=1 SV=2;sp|Q8VE73-3|CUL7_MOUSE Isoform 2 of Cullin-7 OS=Mus musculus OX=10090 GN=Cul7	15.4011	16.7289	1.32779	0.56687	0.2711	0.873015	69	66		14.4275	17.0063		14.7694	17.8008		15.6569
P37889	Fbln2	Fibulin-2	sp|P37889|FBLN2_MOUSE Fibulin-2 OS=Mus musculus OX=10090 GN=Fbln2 PE=1 SV=2	24.635	25.4519	0.816892	0.566656	0.271234	0.873015	59	1	25.1934	23.4864	23.4581	25.5193	25.518	24.4539	24.3789	24.7594	26.8626	26.8047
Q3TPJ8;O88487;A2BFF8;A2BFF9;A2BFF5	Dync1i2	Cytoplasmic dynein 1 intermediate chain 2	tr|Q3TPJ8|Q3TPJ8_MOUSE Cytoplasmic dynein 1 intermediate chain 2 OS=Mus musculus OX=10090 GN=Dync1i2 PE=1 SV=1;sp|O88487|DC1I2_MOUSE Cytoplasmic dynein 1 intermediate chain 2 OS=Mus musculus OX=10090 GN=Dync1i2 PE=1 SV=1;tr|A2BFF8|A2BFF8_MOUSE Cytoplasmic	21.5851	20.9847	-0.600426	0.565425	0.272004	0.873015	28	27	21.818	21.86	21.7357	20.9267		21.8708	21.252	20.4096	20.0327	21.3582
Q9ERF3;Q8BVQ0;D6RDC7;D6RJ72	Wdr61	WD repeat-containing protein 61;WD repeat-containing protein 61, N-terminally processed	sp|Q9ERF3|WDR61_MOUSE WD repeat-containing protein 61 OS=Mus musculus OX=10090 GN=Wdr61 PE=1 SV=1;tr|Q8BVQ0|Q8BVQ0_MOUSE WD repeat-containing protein 61 OS=Mus musculus OX=10090 GN=Wdr61 PE=1 SV=1;tr|D6RDC7|D6RDC7_MOUSE WD repeat-containing protein 61 OS=M	19.1492	17.9977	-1.15149	0.565132	0.272188	0.873015	16	16			18.4276	19.8707		18.9184		18.411	16.6636
P97868;A0A338P6W1;P97868-2;A0A0R4J165;P97868-3;D3YZU8	Rbbp6	E3 ubiquitin-protein ligase RBBP6	sp|P97868|RBBP6_MOUSE E3 ubiquitin-protein ligase RBBP6 OS=Mus musculus OX=10090 GN=Rbbp6 PE=1 SV=5;tr|A0A338P6W1|A0A338P6W1_MOUSE E3 ubiquitin-protein ligase RBBP6 (Fragment) OS=Mus musculus OX=10090 GN=Rbbp6 PE=1 SV=1;sp|P97868-2|RBBP6_MOUSE Isoform 2 of	17.592	19.1312	1.5392	0.564649	0.27249	0.873015	35	35			17.592			17.8361	20.3844	19.1732
Q3THW5;P0C0S6;Q3UA95;G3UWL7;G3UX40	H2afv;H2afz	Histone H2A.V;Histone H2A.Z;Histone H2A	sp|Q3THW5|H2AV_MOUSE Histone H2A.V OS=Mus musculus OX=10090 GN=H2afv PE=1 SV=3;sp|P0C0S6|H2AZ_MOUSE Histone H2A.Z OS=Mus musculus OX=10090 GN=H2afz PE=1 SV=2;tr|Q3UA95|Q3UA95_MOUSE Histone H2A OS=Mus musculus OX=10090 GN=H2afz PE=2 SV=1	25.5169	26.2428	0.725909	0.564232	0.272752	0.873015	5	1	24.7839	26.8022		25.5823	24.8992	25.0129	27.388	26.2873	26.6992	25.8266
P63038;D3Z2F2;D3Z7J9	Hspd1	60 kDa heat shock protein, mitochondrial	sp|P63038|CH60_MOUSE 60 kDa heat shock protein, mitochondrial OS=Mus musculus OX=10090 GN=Hspd1 PE=1 SV=1	22.9746	22.2488	-0.725838	0.56371	0.27308	0.873015	48	26	22.8916	23.0114	24.394	22.8522	21.7241	23.3736		21.3351	22.331	21.9555
Q05D44	Eif5b	Eukaryotic translation initiation factor 5B	sp|Q05D44|IF2P_MOUSE Eukaryotic translation initiation factor 5B OS=Mus musculus OX=10090 GN=Eif5b PE=1 SV=2	19.4824	18.6022	-0.880215	0.563437	0.273252	0.873015	51	51	20.0306	19.8295	18.8248		19.2446	19.2944	16.2211	18.2311	18.97	20.2943
Q9JHQ5;A0A1L1SSX7;F6VG18;F6VTH5;A0A1L1ST13;E9Q9P1	Lztfl1	Leucine zipper transcription factor-like protein 1	sp|Q9JHQ5|LZTL1_MOUSE Leucine zipper transcription factor-like protein 1 OS=Mus musculus OX=10090 GN=Lztfl1 PE=1 SV=1;tr|A0A1L1SSX7|A0A1L1SSX7_MOUSE Leucine zipper transcription factor-like protein 1 (Fragment) OS=Mus musculus OX=10090 GN=Lztfl1 PE=1 SV=1;	18.0055	16.3323	-1.67316	0.562559	0.273805	0.873015	13	13			16.3532	18.3645	19.2986	16.3323
Q921G7;Q6PF96	Etfdh	Electron transfer flavoprotein-ubiquinone oxidoreductase, mitochondrial	sp|Q921G7|ETFD_MOUSE Electron transfer flavoprotein-ubiquinone oxidoreductase, mitochondrial OS=Mus musculus OX=10090 GN=Etfdh PE=1 SV=1;tr|Q6PF96|Q6PF96_MOUSE Electron transfer flavoprotein-ubiquinone oxidoreductase, mitochondrial OS=Mus musculus OX=10090	20.3155	18.5231	-1.79231	0.562439	0.27388	0.873015	27	27			20.3155			18.5231
A0A087WR50;Q3UHL6;A0A087WS56;Q4KL80;A0A087WS99;A0A087WQW8;A0A087WSU6;A0A087WQE0	Fn1		tr|A0A087WR50|A0A087WR50_MOUSE Fibronectin OS=Mus musculus OX=10090 GN=Fn1 PE=1 SV=1;tr|Q3UHL6|Q3UHL6_MOUSE Fibronectin OS=Mus musculus OX=10090 GN=Fn1 PE=1 SV=1;tr|A0A087WS56|A0A087WS56_MOUSE Fibronectin OS=Mus musculus OX=10090 GN=Fn1 PE=1 SV=1	26.4649	27.1872	0.722288	0.562222	0.274017	0.873015	182	NA	26.9889	24.8651	26.3049	27.0758	27.0897	26.8904	25.8423	26.9626	28.702	27.5386
Q3U319;A0A0X1KG60;A0A0U1RPJ4	Rnf40	E3 ubiquitin-protein ligase BRE1B	sp|Q3U319|BRE1B_MOUSE E3 ubiquitin-protein ligase BRE1B OS=Mus musculus OX=10090 GN=Rnf40 PE=1 SV=2;tr|A0A0X1KG60|A0A0X1KG60_MOUSE E3 ubiquitin protein ligase OS=Mus musculus OX=10090 GN=Rnf40 PE=1 SV=1;tr|A0A0U1RPJ4|A0A0U1RPJ4_MOUSE E3 ubiquitin protein l	19.6626	20.7952	1.13254	0.562213	0.274023	0.873015	37	37	20.8666	19.6946	18.4267			20.9319	22.3259	21.3153	18.6075
Q6P5D8;A0A3B2W494;A0A3B2WD81	Smchd1	Structural maintenance of chromosomes flexible hinge domain-containing protein 1	sp|Q6P5D8|SMHD1_MOUSE Structural maintenance of chromosomes flexible hinge domain-containing protein 1 OS=Mus musculus OX=10090 GN=Smchd1 PE=1 SV=2	22.3612	23.1514	0.790155	0.56107	0.274745	0.873015	112	112	21.7292	23.0412	21.7708	22.0105	23.2543	22.3478	24.4407	24.1275	23.8058	21.0349
E9QAT4-2;E9QAT4;F7BPW6;F6T8X6	Sec16a		sp|E9QAT4-2|SC16A_MOUSE Isoform 2 of Protein transport protein Sec16A OS=Mus musculus OX=10090 GN=Sec16a;sp|E9QAT4|SC16A_MOUSE Protein transport protein Sec16A OS=Mus musculus OX=10090 GN=Sec16a PE=1 SV=1;tr|F7BPW6|F7BPW6_MOUSE Protein transport protein se	16.1621	15.1239	-1.0382	0.560712	0.274971	0.873015	60	60	16.6345	17.0779	15.9583	14.9776			16.0994	14.1484
Q8C2Q3;E9QL13;Q8C2Q3-2	Rbm14	RNA-binding protein 14	sp|Q8C2Q3|RBM14_MOUSE RNA-binding protein 14 OS=Mus musculus OX=10090 GN=Rbm14 PE=1 SV=1;tr|E9QL13|E9QL13_MOUSE MCG8382, isoform CRA_c OS=Mus musculus OX=10090 GN=Rbm14 PE=1 SV=2;sp|Q8C2Q3-2|RBM14_MOUSE Isoform 2 of RNA-binding protein 14 OS=Mus musculus O	22.5853	23.1164	0.531122	0.560441	0.275143	0.873015	31	25	22.3207	22.5189	22.8021	22.1024	23.1826	23.5346		23.5795	22.5816	22.7701
A0A0R4J083;P51174	Acadl	Long-chain specific acyl-CoA dehydrogenase, mitochondrial	tr|A0A0R4J083|A0A0R4J083_MOUSE Long-chain-specific acyl-CoA dehydrogenase, mitochondrial OS=Mus musculus OX=10090 GN=Acadl PE=1 SV=1;sp|P51174|ACADL_MOUSE Long-chain specific acyl-CoA dehydrogenase, mitochondrial OS=Mus musculus OX=10090 GN=Acadl PE=1 SV=2	19.5239	16.8798	-2.64408	0.558767	0.276206	0.873015	18	18	16.9499	20.6827	20.9389			20.4919		13.2677
Q9ERH4	Nusap1	Nucleolar and spindle-associated protein 1	sp|Q9ERH4|NUSAP_MOUSE Nucleolar and spindle-associated protein 1 OS=Mus musculus OX=10090 GN=Nusap1 PE=1 SV=1	21.324	22.6355	1.3115	0.558621	0.276299	0.873015	17	3	19.9958	22.6522				20.7181	23.9995	22.9033	22.9211
G3UVV4;P17710-3;P17710-4;P17710;P17710-2;D3YYR4;D3Z365;D3Z105;B4YB29	Hk1	Hexokinase;Hexokinase-1	tr|G3UVV4|G3UVV4_MOUSE Hexokinase 1, isoform CRA_f OS=Mus musculus OX=10090 GN=Hk1 PE=1 SV=1;sp|P17710-3|HXK1_MOUSE Isoform HK1 of Hexokinase-1 OS=Mus musculus OX=10090 GN=Hk1;sp|P17710-4|HXK1_MOUSE Isoform HK1-SC of Hexokinase-1 OS=Mus musculus OX=10090 G	17.2478	18.9172	1.66941	0.558501	0.276375	0.873015	47	41	15.5846	16.0856	20.6475	16.6736		19.6691		18.1653
Q3TAQ9;Q3TA68	Wdr36		tr|Q3TAQ9|Q3TAQ9_MOUSE WD repeat domain 36 OS=Mus musculus OX=10090 GN=Wdr36 PE=1 SV=1;tr|Q3TA68|Q3TA68_MOUSE WD repeat domain 36 OS=Mus musculus OX=10090 GN=Wdr36 PE=1 SV=1	17.9673	19.4618	1.49453	0.558301	0.276503	0.873015	37	37		17.9673				18.7487		20.1749
S4R1M2;D3YXK2;S4R2Q5;S4R1W0	Safb	Scaffold attachment factor B1	tr|S4R1M2|S4R1M2_MOUSE Scaffold attachment factor B1 OS=Mus musculus OX=10090 GN=Safb PE=1 SV=1;sp|D3YXK2|SAFB1_MOUSE Scaffold attachment factor B1 OS=Mus musculus OX=10090 GN=Safb PE=1 SV=2	22.2086	23.1847	0.976046	0.557239	0.27718	0.874016	38	29	22.2112	21.5463	22.8684			24.0085	22.2499	24.7447		21.7357
P20357;Q80X35;Q80ZL4;G3UZE9;E9Q8Y2;G3UZJ2;G3UZK9;F7ALC8;G3UXY3	Map2	Microtubule-associated protein 2;Microtubule-associated protein	sp|P20357|MTAP2_MOUSE Microtubule-associated protein 2 OS=Mus musculus OX=10090 GN=Map2 PE=1 SV=2;tr|Q80X35|Q80X35_MOUSE Microtubule-associated protein OS=Mus musculus OX=10090 GN=Map2 PE=1 SV=1;tr|Q80ZL4|Q80ZL4_MOUSE Microtubule-associated protein OS=Mus	18.9611	20.5542	1.59309	0.555656	0.278192	0.876069	33	14	16.547	20.7609	19.5755			19.6801				21.4283
Q91WM3	Rrp9	U3 small nucleolar RNA-interacting protein 2	sp|Q91WM3|U3IP2_MOUSE U3 small nucleolar RNA-interacting protein 2 OS=Mus musculus OX=10090 GN=Rrp9 PE=1 SV=1	19.548	17.7924	-1.75556	0.553971	0.279273	0.87749	18	18	19.548					16.6031		18.9817
Q6P4U0	Thsd7b	Thrombospondin type-1 domain-containing protein 7B	sp|Q6P4U0|THS7B_MOUSE Thrombospondin type-1 domain-containing protein 7B OS=Mus musculus OX=10090 GN=Thsd7b PE=2 SV=1	21.9841	20.7225	-1.26164	0.553827	0.279366	0.87749	1	1	21.132	22.2068	22.6136			20.7225
P56391;A0A140LIU3	Cox6b1	Cytochrome c oxidase subunit 6B1	sp|P56391|CX6B1_MOUSE Cytochrome c oxidase subunit 6B1 OS=Mus musculus OX=10090 GN=Cox6b1 PE=1 SV=2;tr|A0A140LIU3|A0A140LIU3_MOUSE Cytochrome c oxidase subunit 6B1 OS=Mus musculus OX=10090 GN=Cox6b1 PE=1 SV=1	17.6459	19.4098	1.76386	0.552323	0.280335	0.879397	9	9	17.6459								19.4098
E9QNN1;O70133-2;Q3UR42	Dhx9	ATP-dependent RNA helicase A	tr|E9QNN1|E9QNN1_MOUSE ATP-dependent RNA helicase A OS=Mus musculus OX=10090 GN=Dhx9 PE=1 SV=1;sp|O70133-2|DHX9_MOUSE Isoform 2 of ATP-dependent RNA helicase A OS=Mus musculus OX=10090 GN=Dhx9;tr|Q3UR42|Q3UR42_MOUSE ATP-dependent RNA helicase A (Fragment)	22.9387	23.5779	0.639237	0.55104	0.281164	0.879479	64	1	23.3892	22.1925	23.8112	22.9264	22.3741	24.1805	22.2772	24.867	23.4358	23.129
Q8BIA4;Q8BIA4-4	Fbxw8	F-box/WD repeat-containing protein 8	sp|Q8BIA4|FBXW8_MOUSE F-box/WD repeat-containing protein 8 OS=Mus musculus OX=10090 GN=Fbxw8 PE=1 SV=2;sp|Q8BIA4-4|FBXW8_MOUSE Isoform 2 of F-box/WD repeat-containing protein 8 OS=Mus musculus OX=10090 GN=Fbxw8	19.0114	17.3287	-1.68266	0.550088	0.281781	0.879479	29	29			19.0114			18.4199		16.2375
Q8BQ30;Q8BQ30-2;A0A087WRI9	Ppp1r18	Phostensin	sp|Q8BQ30|PPR18_MOUSE Phostensin OS=Mus musculus OX=10090 GN=Ppp1r18 PE=1 SV=1;sp|Q8BQ30-2|PPR18_MOUSE Isoform 2 of Phostensin OS=Mus musculus OX=10090 GN=Ppp1r18	19.2982	17.8179	-1.48032	0.549443	0.2822	0.879479	27	27	19.2982					18.5437		17.0921
P29533;Q3UPN1;A0A0G2JFP9	Vcam1	Vascular cell adhesion protein 1	sp|P29533|VCAM1_MOUSE Vascular cell adhesion protein 1 OS=Mus musculus OX=10090 GN=Vcam1 PE=1 SV=1;tr|Q3UPN1|Q3UPN1_MOUSE Vascular cell adhesion protein 1 OS=Mus musculus OX=10090 GN=Vcam1 PE=1 SV=1	17.393	19.3802	1.98721	0.548822	0.282604	0.879479	34	18	15.8521		18.9339			19.3802
P09411;S4R2M7	Pgk1	Phosphoglycerate kinase 1;Phosphoglycerate kinase	sp|P09411|PGK1_MOUSE Phosphoglycerate kinase 1 OS=Mus musculus OX=10090 GN=Pgk1 PE=1 SV=4;tr|S4R2M7|S4R2M7_MOUSE Phosphoglycerate kinase OS=Mus musculus OX=10090 GN=Pgk1 PE=1 SV=1	24.8195	24.3152	-0.504286	0.548528	0.282795	0.879479	32	24	24.5081	25.3741	24.9034	24.7814	24.5304	24.4919	24.2152	24.3925	23.3035	25.1729
Q9DCL9;D3Z6P1;D6RCU8	Paics	Multifunctional protein ADE2;Phosphoribosylaminoimidazole-succinocarboxamide synthase;Phosphoribosylaminoimidazole carboxylase	sp|Q9DCL9|PUR6_MOUSE Multifunctional protein ADE2 OS=Mus musculus OX=10090 GN=Paics PE=1 SV=4	22.6764	22.1431	-0.5333	0.547741	0.283308	0.879479	27	27	23.216	21.6678	23.0284	22.8866	22.5834	22.6149	21.5812	22.7599	21.3971	22.3625
Q9CWF2	Tubb2b	Tubulin beta-2B chain	sp|Q9CWF2|TBB2B_MOUSE Tubulin beta-2B chain OS=Mus musculus OX=10090 GN=Tubb2b PE=1 SV=1	24.8433	23.5896	-1.25371	0.54687	0.283877	0.879479	9	2	24.3279	23.5543	23.3476	28.0909	24.8958	23.0352	26.3378	23.072	21.9132
B1ATZ0;B1ATZ1;Q3UMA3;Q99LI8;B1ATY9;F6VV02	Hgs	Hepatocyte growth factor-regulated tyrosine kinase substrate	tr|B1ATZ0|B1ATZ0_MOUSE Hepatocyte growth factor-regulated tyrosine kinase substrate OS=Mus musculus OX=10090 GN=Hgs PE=1 SV=1;tr|B1ATZ1|B1ATZ1_MOUSE Hepatocyte growth factor-regulated tyrosine kinase substrate OS=Mus musculus OX=10090 GN=Hgs PE=1 SV=1;tr|Q	20.7804	19.9131	-0.867336	0.546174	0.284332	0.879479	20	20	21.5266	20.1434	21.2425	19.4929	21.4967	20.9086		18.3628	20.4678
P42932;H3BL49;H3BJB6;H3BKG2;H3BLL1;H3BKR8	Cct8	T-complex protein 1 subunit theta	sp|P42932|TCPQ_MOUSE T-complex protein 1 subunit theta OS=Mus musculus OX=10090 GN=Cct8 PE=1 SV=3;tr|H3BL49|H3BL49_MOUSE T-complex protein 1 subunit theta OS=Mus musculus OX=10090 GN=Cct8 PE=1 SV=1	23.3887	22.8233	-0.565376	0.545976	0.284462	0.879479	44	44	23.8859	23.2296	23.6993	23.5334	22.5954	23.6741	21.629	23.595	22.6059	22.6126
Q8R080	Gtse1	G2 and S phase-expressed protein 1	sp|Q8R080|GTSE1_MOUSE G2 and S phase-expressed protein 1 OS=Mus musculus OX=10090 GN=Gtse1 PE=1 SV=2	20.3694	18.8772	-1.49217	0.545448	0.284808	0.879479	26	26	21.5811	19.1577						17.7524		20.002
E9Q512;H3BJG4;Q8BVJ9;H3BJH8;H3BJU5	Trip11		tr|E9Q512|E9Q512_MOUSE Thyroid hormone receptor interactor 11 OS=Mus musculus OX=10090 GN=Trip11 PE=1 SV=1;tr|H3BJG4|H3BJG4_MOUSE Thyroid hormone receptor interactor 11 (Fragment) OS=Mus musculus OX=10090 GN=Trip11 PE=1 SV=1	18.4603	17.3042	-1.15615	0.544915	0.285158	0.879479	95	95	16.5586	18.074	20.0014	19.2073		16.3813	19.4843	15.352	17.9991
Q8BU04	Ubr7	Putative E3 ubiquitin-protein ligase UBR7	sp|Q8BU04|UBR7_MOUSE Putative E3 ubiquitin-protein ligase UBR7 OS=Mus musculus OX=10090 GN=Ubr7 PE=1 SV=1	18.164	16.4214	-1.74263	0.544773	0.285251	0.879479	16	16					18.164			16.4214
Q923D4	Sf3b5	Splicing factor 3B subunit 5	sp|Q923D4|SF3B5_MOUSE Splicing factor 3B subunit 5 OS=Mus musculus OX=10090 GN=Sf3b5 PE=1 SV=1	17.0118	18.544	1.53218	0.544163	0.285652	0.879479	5	5	17.848		16.1756			17.0283		20.0597
P43274	Hist1h1e	Histone H1.4	sp|P43274|H14_MOUSE Histone H1.4 OS=Mus musculus OX=10090 GN=Hist1h1e PE=1 SV=2	28.3378	28.9521	0.614332	0.544156	0.285656	0.879479	7	7	28.3057	28.9158	27.0483	28.4861	28.933	27.9827	30.1984	28.4008	28.9696	29.209
Q08509;Q3UGL1;D3Z5I5;D3Z7F4	Eps8	Epidermal growth factor receptor kinase substrate 8	sp|Q08509|EPS8_MOUSE Epidermal growth factor receptor kinase substrate 8 OS=Mus musculus OX=10090 GN=Eps8 PE=1 SV=2;tr|Q3UGL1|Q3UGL1_MOUSE Epidermal growth factor receptor kinase substrate 8 (Fragment) OS=Mus musculus OX=10090 GN=Eps8 PE=1 SV=1	14.0603	15.1605	1.10024	0.542462	0.286773	0.879479	34	34			13.2365		14.884			15.3139	15.0072
A0A140T8T4;P51410;A0A0G2JES3;D3Z629;D3YZT0;A0A0G2JFQ3;S4R1R7	Rpl9	60S ribosomal protein L9	tr|A0A140T8T4|A0A140T8T4_MOUSE Ribosomal protein L9, pseudogene 6 OS=Mus musculus OX=10090 GN=Rpl9-ps6 PE=4 SV=1;sp|P51410|RL9_MOUSE 60S ribosomal protein L9 OS=Mus musculus OX=10090 GN=Rpl9 PE=2 SV=2;tr|A0A0G2JES3|A0A0G2JES3_MOUSE 60S ribosomal protein L9	21.7906	22.5424	0.751814	0.541855	0.287174	0.879479	13	13	21.9799	20.7599	21.9239	22.4984		21.9829	23.4889	22.1553
Q8BJW6;Q8BJW6-2;D3YZZ6;D6RFN2;D6RGA6	Eif2a	Eukaryotic translation initiation factor 2A;Eukaryotic translation initiation factor 2A, N-terminally processed	sp|Q8BJW6|EIF2A_MOUSE Eukaryotic translation initiation factor 2A OS=Mus musculus OX=10090 GN=Eif2a PE=1 SV=2;sp|Q8BJW6-2|EIF2A_MOUSE Isoform 2 of Eukaryotic translation initiation factor 2A OS=Mus musculus OX=10090 GN=Eif2a	19.1563	17.6139	-1.54238	0.541143	0.287645	0.879479	25	25	19.1563					16.2839		17.5304	19.0273
Q9JK23;A0A3B2WB82;A0A3B2W3V4	Psmg1	Proteasome assembly chaperone 1	sp|Q9JK23|PSMG1_MOUSE Proteasome assembly chaperone 1 OS=Mus musculus OX=10090 GN=Psmg1 PE=1 SV=1;tr|A0A3B2WB82|A0A3B2WB82_MOUSE Proteasome assembly chaperone 1 OS=Mus musculus OX=10090 GN=Psmg1 PE=1 SV=1	17.7053	18.5176	0.812373	0.540868	0.287827	0.879479	13	13	18.2305	17.9498	17.3016	17.3391		19.22		17.8152
Q6P5E4;G3UYG7;G3UZU8;G3UY73;G3UY35	Uggt1	UDP-glucose:glycoprotein glucosyltransferase 1	sp|Q6P5E4|UGGG1_MOUSE UDP-glucose:glycoprotein glucosyltransferase 1 OS=Mus musculus OX=10090 GN=Uggt1 PE=1 SV=4	15.7046	17.9319	2.2273	0.540412	0.28813	0.879479	81	76	12.8923	14.8131	19.4085			19.294		16.5698
Q3UYV9	Ncbp1	Nuclear cap-binding protein subunit 1	sp|Q3UYV9|NCBP1_MOUSE Nuclear cap-binding protein subunit 1 OS=Mus musculus OX=10090 GN=Ncbp1 PE=1 SV=2	19.5653	20.596	1.03065	0.538945	0.289104	0.879479	34	34	19.7033	20.1346	18.8581			19.5951		21.5969
Q9DBJ1	Pgam1	Phosphoglycerate mutase 1	sp|Q9DBJ1|PGAM1_MOUSE Phosphoglycerate mutase 1 OS=Mus musculus OX=10090 GN=Pgam1 PE=1 SV=3	18.0739	16.1588	-1.91506	0.538809	0.289195	0.879479	17	14	19.1023	19.6076			15.5118	14.0936		18.224
Q9DBG5;A0A3B2WCW2	Plin3	Perilipin-3	sp|Q9DBG5|PLIN3_MOUSE Perilipin-3 OS=Mus musculus OX=10090 GN=Plin3 PE=1 SV=1	15.3241	17.3286	2.00448	0.538803	0.289199	0.879479	23	23			15.3241			15.7223		18.9349
Q3T9X3;P39054;F8WIV5;P39054-2;G3UZZ3	Dnm2	Dynamin-2	tr|Q3T9X3|Q3T9X3_MOUSE Dynamin-2 OS=Mus musculus OX=10090 GN=Dnm2 PE=1 SV=1;sp|P39054|DYN2_MOUSE Dynamin-2 OS=Mus musculus OX=10090 GN=Dnm2 PE=1 SV=2;tr|F8WIV5|F8WIV5_MOUSE Dynamin-2 OS=Mus musculus OX=10090 GN=Dnm2 PE=1 SV=2;sp|P39054-2|DYN2_MOUSE Isoform	20.773	20.0629	-0.710014	0.537426	0.290117	0.879479	34	2	20.7819		21.0482	20.4888		20.723		19.4777	19.9881
Q9CQM5	Txndc17	Thioredoxin domain-containing protein 17	sp|Q9CQM5|TXD17_MOUSE Thioredoxin domain-containing protein 17 OS=Mus musculus OX=10090 GN=Txndc17 PE=1 SV=1	23.3004	24.3299	1.02947	0.537165	0.290292	0.879479	8	8	23.0269	22.2637	24.6106			24.32		24.3397
Q4QY64;Z4YKQ9;Q4QY64-2	Atad5	ATPase family AAA domain-containing protein 5	sp|Q4QY64|ATAD5_MOUSE ATPase family AAA domain-containing protein 5 OS=Mus musculus OX=10090 GN=Atad5 PE=1 SV=1;tr|Z4YKQ9|Z4YKQ9_MOUSE ATPase family AAA domain-containing protein 5 OS=Mus musculus OX=10090 GN=Atad5 PE=1 SV=1;sp|Q4QY64-2|ATAD5_MOUSE Isoform	22.4345	20.4152	-2.01935	0.537047	0.290371	0.879479	42	42	25.168	24.4368	17.5199	22.1698	22.8781		20.774	20.0564
Q3TE85;P17095;A0A338P6F6	Hmga1	High mobility group protein HMG-I/HMG-Y	tr|Q3TE85|Q3TE85_MOUSE High mobility group protein HMG-I/HMG-Y OS=Mus musculus OX=10090 GN=Hmga1 PE=1 SV=1;sp|P17095|HMGA1_MOUSE High mobility group protein HMG-I/HMG-Y OS=Mus musculus OX=10090 GN=Hmga1 PE=1 SV=4;tr|A0A338P6F6|A0A338P6F6_MOUSE High mobilit	25.2548	24.4188	-0.836043	0.536626	0.290652	0.879479	6	3	25.8923	25.7065	22.7006	25.7534	26.2213	23.5932	25.1663	23.3561	24.0589	25.9194
Q8BSN5;B0QZH9;Q8BSN5-3;Q8BSN5-2	Phf23	PHD finger protein 23	sp|Q8BSN5|PHF23_MOUSE PHD finger protein 23 OS=Mus musculus OX=10090 GN=Phf23 PE=2 SV=2;tr|B0QZH9|B0QZH9_MOUSE PHD finger protein 23 (Fragment) OS=Mus musculus OX=10090 GN=Phf23 PE=1 SV=1	22.8247	21.1057	-1.71905	0.536397	0.290806	0.879479	5	5	22.8247							21.1057
A0A0A6YWG7;E9QNQ4;Q8CHG7	Rapgef2	Rap guanine nucleotide exchange factor 2	tr|A0A0A6YWG7|A0A0A6YWG7_MOUSE Rap guanine nucleotide exchange factor 2 OS=Mus musculus OX=10090 GN=Rapgef2 PE=1 SV=1;tr|E9QNQ4|E9QNQ4_MOUSE Rap guanine nucleotide exchange factor 2 OS=Mus musculus OX=10090 GN=Rapgef2 PE=1 SV=1;sp|Q8CHG7|RPGF2_MOUSE Rap gu	29.2108	27.1069	-2.10392	0.535976	0.291088	0.879479	34	30				29.2108		25.3562			28.8576
P49722;Q8BKE0	Psma2	Proteasome subunit alpha type-2	sp|P49722|PSA2_MOUSE Proteasome subunit alpha type-2 OS=Mus musculus OX=10090 GN=Psma2 PE=1 SV=3;tr|Q8BKE0|Q8BKE0_MOUSE Proteasome endopeptidase complex (Fragment) OS=Mus musculus OX=10090 GN=Psma2 PE=1 SV=1	20.0008	19.0818	-0.919026	0.535439	0.291448	0.879479	11	11	18.834		19.676	21.2321	20.2612	19.325		18.8386
P63276	Rps17	40S ribosomal protein S17	sp|P63276|RS17_MOUSE 40S ribosomal protein S17 OS=Mus musculus OX=10090 GN=Rps17 PE=1 SV=2	22.2709	23.0455	0.774564	0.535179	0.291623	0.879479	11	11	23.2114	20.7264	23.2817	22.9469	21.1881	22.744	24.2808	22.4862	22.6709
B1AXS8;B1AXS7;Q9JLM4;B1AXS6;B0R077;Q8CG95;Q32P02;B1AXS9	Zmym3	Zinc finger MYM-type protein 3	tr|B1AXS8|B1AXS8_MOUSE Zinc finger MYM-type protein 3 OS=Mus musculus OX=10090 GN=Zmym3 PE=1 SV=1;tr|B1AXS7|B1AXS7_MOUSE Zinc finger MYM-type protein 3 OS=Mus musculus OX=10090 GN=Zmym3 PE=1 SV=1;sp|Q9JLM4|ZMYM3_MOUSE Zinc finger MYM-type protein 3 OS=Mus	19.2814	17.5666	-1.71478	0.534879	0.291824	0.879479	21	21	19.2814							17.5666
Q8C483;P26638;A2AFS0;A2AFS1	Sars	Serine--tRNA ligase, cytoplasmic	tr|Q8C483|Q8C483_MOUSE Serine--tRNA ligase, cytoplasmic OS=Mus musculus OX=10090 GN=Sars PE=1 SV=1;sp|P26638|SYSC_MOUSE Serine--tRNA ligase, cytoplasmic OS=Mus musculus OX=10090 GN=Sars PE=1 SV=3;tr|A2AFS0|A2AFS0_MOUSE Serine--tRNA ligase, cytoplasmic (Fra	18.2381	19.5899	1.35176	0.53414	0.292321	0.879479	34	34	19.2749	18.7674	19.5068		15.4034	19.6983		19.4814
Q9EQU5-2	Set	Protein SET	sp|Q9EQU5-2|SET_MOUSE Isoform 2 of Protein SET OS=Mus musculus OX=10090 GN=Set	21.4704	20.4558	-1.01459	0.533272	0.292906	0.879479	1	1	20.9969	21.9438				20.0451		20.8664
E9Q481;Q6P2K6;Q6P2K6-2;A0A1Y7VJG9	Smek1	Serine/threonine-protein phosphatase 4 regulatory subunit 3A	tr|E9Q481|E9Q481_MOUSE Serine/threonine-protein phosphatase 4 regulatory subunit 3A OS=Mus musculus OX=10090 GN=Ppp4r3a PE=1 SV=1;sp|Q6P2K6|P4R3A_MOUSE Serine/threonine-protein phosphatase 4 regulatory subunit 3A OS=Mus musculus OX=10090 GN=Ppp4r3a PE=1 SV	17.6333	18.7304	1.09705	0.533036	0.293065	0.879479	27	20	16.7829	17.9456	18.6136	17.1912		19.5824	16.7316	21.2884	17.3191
E9Q6R4;A0A338P6U8;E9Q4N7;E9Q4N6	Arid1b		tr|E9Q6R4|E9Q6R4_MOUSE AT-rich interactive domain-containing protein 1B OS=Mus musculus OX=10090 GN=Arid1b PE=1 SV=1;tr|A0A338P6U8|A0A338P6U8_MOUSE AT-rich interactive domain-containing protein 1B OS=Mus musculus OX=10090 GN=Arid1b PE=1 SV=1;sp|E9Q4N7|ARI1	18.5606	20.2695	1.70884	0.532768	0.293246	0.879479	36	36	18.5606							20.2695
P63330	Ppp2ca	Serine/threonine-protein phosphatase 2A catalytic subunit alpha isoform	sp|P63330|PP2AA_MOUSE Serine/threonine-protein phosphatase 2A catalytic subunit alpha isoform OS=Mus musculus OX=10090 GN=Ppp2ca PE=1 SV=1	21.0899	20.3521	-0.737831	0.532492	0.293433	0.879479	16	2	20.9138	21.2361	21.0071		21.2028	20.8485		21.2153	18.9925
Q9D281;D3Z2J2	Fam114a1	Protein Noxp20	sp|Q9D281|NXP20_MOUSE Protein Noxp20 OS=Mus musculus OX=10090 GN=Fam114a1 PE=1 SV=1	16.9636	16.0441	-0.919502	0.531372	0.29419	0.879479	24	24			16.9259		17.0013	16.1706		15.9176
P11499;E9Q3D6;E9PX27;D3Z1R1	Hsp90ab1	Heat shock protein HSP 90-beta	sp|P11499|HS90B_MOUSE Heat shock protein HSP 90-beta OS=Mus musculus OX=10090 GN=Hsp90ab1 PE=1 SV=3	25.9534	25.4536	-0.499769	0.531355	0.294201	0.879479	67	37	26.2172	26.1397	26.1559	25.7871	25.4668	25.8278	25.6207	26.1381	24.2518	25.4295
Q9QZB7;A0A1Y7VL71;A0A1Y7VM21	Actr10	Actin-related protein 10	sp|Q9QZB7|ARP10_MOUSE Actin-related protein 10 OS=Mus musculus OX=10090 GN=Actr10 PE=1 SV=2	18.3287	16.625	-1.70367	0.530933	0.294488	0.879479	19	19			18.3287			16.625
P05064;A6ZI44;D3YWI1;Q9CPQ9;A6ZI46;D3Z510;A0A0U1RPN8;D3YV98;A0A0U1RPT5;A6ZI47	Aldoa;Aldoart1	Fructose-bisphosphate aldolase A;Fructose-bisphosphate aldolase	sp|P05064|ALDOA_MOUSE Fructose-bisphosphate aldolase A OS=Mus musculus OX=10090 GN=Aldoa PE=1 SV=2;tr|A6ZI44|A6ZI44_MOUSE Fructose-bisphosphate aldolase OS=Mus musculus OX=10090 GN=Aldoa PE=1 SV=1;tr|D3YWI1|D3YWI1_MOUSE Fructose-bisphosphate aldolase (Frag	23.1517	22.6075	-0.544186	0.529256	0.295627	0.881797	30	25	23.4035	23.5268	23.5526	22.5646	22.7111	23.1565	21.6272	22.4373	22.1089	23.7077
Q9EQC5;A0A494BBD3;R4H4V1;A0A494BBM6;A0A494B997;A0A494B9K7;A0A494BAG4	Scyl1	N-terminal kinase-like protein	sp|Q9EQC5|SCYL1_MOUSE N-terminal kinase-like protein OS=Mus musculus OX=10090 GN=Scyl1 PE=1 SV=1;tr|A0A494BBD3|A0A494BBD3_MOUSE N-terminal kinase-like protein (Fragment) OS=Mus musculus OX=10090 GN=Scyl1 PE=4 SV=1;tr|R4H4V1|R4H4V1_MOUSE N-terminal kinase-l	18.3893	17.4091	-0.980174	0.528281	0.296291	0.882694	37	37	18.1935		18.585			16.9172		17.901
Q91WK2	Eif3h	Eukaryotic translation initiation factor 3 subunit H	sp|Q91WK2|EIF3H_MOUSE Eukaryotic translation initiation factor 3 subunit H OS=Mus musculus OX=10090 GN=Eif3h PE=1 SV=1	20.0891	21.4428	1.3537	0.527569	0.296778	0.883059	23	23	21.6626	17.3802	21.2246			20.4763	23.0596	19.7716		22.4639
P80314;A0A1W2P7B7;A0A1W2P6Q3;A0A1W2P828;A0A1W2P8B6;A0A1W2P871	Cct2	T-complex protein 1 subunit beta	sp|P80314|TCPB_MOUSE T-complex protein 1 subunit beta OS=Mus musculus OX=10090 GN=Cct2 PE=1 SV=4	22.5731	21.8491	-0.724053	0.525374	0.298281	0.885135	38	38	23.5889	21.6132	23.0089	22.7984	21.8563	23.1336	20.3688	23.1593	20.8165	21.7672
Q6NV83-2;Q6NV83;A0A087WRG2;A0A087WR93;A0A087WQT2	U2surp	U2 snRNP-associated SURP motif-containing protein	sp|Q6NV83-2|SR140_MOUSE Isoform 2 of U2 snRNP-associated SURP motif-containing protein OS=Mus musculus OX=10090 GN=U2surp;sp|Q6NV83|SR140_MOUSE U2 snRNP-associated SURP motif-containing protein OS=Mus musculus OX=10090 GN=U2surp PE=1 SV=3	20.5915	21.3688	0.777273	0.525026	0.298521	0.885135	34	3	20.0683	19.8238	21.6612		20.8128	21.6839		22.0993	20.3232
Q69Z99;A0A0J9YTU9;A0A0J9YTW0;A0A0J9YV10;A0A0J9YU29	Znf512	Zinc finger protein 512	sp|Q69Z99|ZN512_MOUSE Zinc finger protein 512 OS=Mus musculus OX=10090 GN=Znf512 PE=2 SV=2;tr|A0A0J9YTU9|A0A0J9YTU9_MOUSE Zinc finger protein 512 OS=Mus musculus OX=10090 GN=Zfp512 PE=1 SV=1	19.8634	21.0125	1.14907	0.524507	0.298877	0.885135	24	24	20.0231	20.5801	18.9871			19.1471	22.9761	20.9143
Q6P5B5;Q9WVR4	Fxr2	Fragile X mental retardation syndrome-related protein 2	tr|Q6P5B5|Q6P5B5_MOUSE Fragile X mental retardation syndrome-related protein 2 OS=Mus musculus OX=10090 GN=Fxr2 PE=1 SV=1;sp|Q9WVR4|FXR2_MOUSE Fragile X mental retardation syndrome-related protein 2 OS=Mus musculus OX=10090 GN=Fxr2 PE=1 SV=1	17.358	18.8202	1.46221	0.523711	0.299426	0.885135	28	28	18.1705		16.5454			18.8202
O88342	Wdr1	WD repeat-containing protein 1	sp|O88342|WDR1_MOUSE WD repeat-containing protein 1 OS=Mus musculus OX=10090 GN=Wdr1 PE=1 SV=3	22.4869	21.5465	-0.94034	0.522016	0.300597	0.885135	39	24	22.6606	21.1997	22.8031	23.1124	22.6584	22.6603	17.9903	22.5748	21.9039	22.6033
G5E8V9;E9Q3G5	Arfip1		tr|G5E8V9|G5E8V9_MOUSE ADP-ribosylation factor-interacting protein 1 OS=Mus musculus OX=10090 GN=Arfip1 PE=1 SV=1;tr|E9Q3G5|E9Q3G5_MOUSE ADP-ribosylation factor-interacting protein 1 OS=Mus musculus OX=10090 GN=Arfip1 PE=1 SV=1	19.4895	18.1762	-1.31329	0.521631	0.300863	0.885135	13	2			19.4895			18.6281		17.7243
Q9CQN1	Trap1	Heat shock protein 75 kDa, mitochondrial	sp|Q9CQN1|TRAP1_MOUSE Heat shock protein 75 kDa, mitochondrial OS=Mus musculus OX=10090 GN=Trap1 PE=1 SV=1	18.7589	17.5767	-1.18228	0.521369	0.301045	0.885135	36	36	17.7959	17.5174	20.9635			19.5998	16.3158	17.5697	16.8213
A0A0R4J0D3;Q3TDQ1	Stt3b	Dolichyl-diphosphooligosaccharide--protein glycosyltransferase subunit STT3B	tr|A0A0R4J0D3|A0A0R4J0D3_MOUSE Dolichyl-diphosphooligosaccharide--protein glycosyltransferase subunit STT3B OS=Mus musculus OX=10090 GN=Stt3b PE=1 SV=1;sp|Q3TDQ1|STT3B_MOUSE Dolichyl-diphosphooligosaccharide--protein glycosyltransferase subunit STT3B OS=Mu	20.0837	18.7713	-1.31244	0.521164	0.301187	0.885135	23	22			20.0837			19.2237		18.3189
Q9D819	Ppa1	Inorganic pyrophosphatase	sp|Q9D819|IPYR_MOUSE Inorganic pyrophosphatase OS=Mus musculus OX=10090 GN=Ppa1 PE=1 SV=1	13.8837	15.2285	1.34486	0.520863	0.301395	0.885135	17	17	13.8837					15.781		14.676
Q9R1C7;A0A1B0GRU8;Q9R1C7-2;A2AQW6;A0A1B0GSF1	Prpf40a	Pre-mRNA-processing factor 40 homolog A	sp|Q9R1C7|PR40A_MOUSE Pre-mRNA-processing factor 40 homolog A OS=Mus musculus OX=10090 GN=Prpf40a PE=1 SV=1;tr|A0A1B0GRU8|A0A1B0GRU8_MOUSE Pre-mRNA-processing factor 40 homolog A OS=Mus musculus OX=10090 GN=Prpf40a PE=1 SV=1;sp|Q9R1C7-2|PR40A_MOUSE Isoform	20.2529	21.103	0.85009	0.520201	0.301855	0.885135	36	34	21.2629	20.4707	21.0519	18.2262		21.6559	20.3873	22.0601	20.3086
Q60855;F7D1J2	Ripk1	Receptor-interacting serine/threonine-protein kinase 1	sp|Q60855|RIPK1_MOUSE Receptor-interacting serine/threonine-protein kinase 1 OS=Mus musculus OX=10090 GN=Ripk1 PE=1 SV=1;tr|F7D1J2|F7D1J2_MOUSE Receptor-interacting serine/threonine-protein kinase 1 (Fragment) OS=Mus musculus OX=10090 GN=Ripk1 PE=1 SV=1	16.1883	14.5887	-1.59961	0.520055	0.301957	0.885135	25	25	15.1056		17.2711					14.5887
P20065-2;P20065	Tmsb4x	Thymosin beta-4;Hematopoietic system regulatory peptide	sp|P20065-2|TYB4_MOUSE Isoform Short of Thymosin beta-4 OS=Mus musculus OX=10090 GN=Tmsb4x;sp|P20065|TYB4_MOUSE Thymosin beta-4 OS=Mus musculus OX=10090 GN=Tmsb4x PE=1 SV=1	22.2748	23.7949	1.52006	0.519593	0.302278	0.885135	9	7	24.6125		21.9748		20.2372		24.6577	22.9321
P06801;Q3TQP6	Me1	NADP-dependent malic enzyme;Malic enzyme	sp|P06801|MAOX_MOUSE NADP-dependent malic enzyme OS=Mus musculus OX=10090 GN=Me1 PE=1 SV=2;tr|Q3TQP6|Q3TQP6_MOUSE Malic enzyme OS=Mus musculus OX=10090 GN=Me1 PE=1 SV=1	13.0587	15.5595	2.50073	0.519176	0.302569	0.885135	31	31			13.0587			17.8912		13.2277
A0A1W2P768;P84228	Hist1h3b	Histone H3.2	tr|A0A1W2P768|A0A1W2P768_MOUSE Histone H3.2 OS=Mus musculus OX=10090 GN=Hist2h3c1 PE=1 SV=1;sp|P84228|H32_MOUSE Histone H3.2 OS=Mus musculus OX=10090 GN=Hist1h3b PE=1 SV=2	29.6064	29.0586	-0.547798	0.519161	0.302579	0.885135	20	2	29.2374	30.4562	28.4105	30.1448	29.7834	28.6317	28.608	28.666	29.6013	29.7863
Q9Z0H8-2	Clip2	CAP-Gly domain-containing linker protein 2	sp|Q9Z0H8-2|CLIP2_MOUSE Isoform 2 of CAP-Gly domain-containing linker protein 2 OS=Mus musculus OX=10090 GN=Clip2	17.2433	16.021	-1.22227	0.518571	0.30299	0.885271	46	1	19.9202	16.4754	16.8958	16.0885	16.8364	17.1317		14.9103
Q80X50;Q80X50-4;A0A0G2JEC6	Ubap2l	Ubiquitin-associated protein 2-like	sp|Q80X50|UBP2L_MOUSE Ubiquitin-associated protein 2-like OS=Mus musculus OX=10090 GN=Ubap2l PE=1 SV=1;sp|Q80X50-4|UBP2L_MOUSE Isoform 4 of Ubiquitin-associated protein 2-like OS=Mus musculus OX=10090 GN=Ubap2l	21.6619	21.01	-0.651821	0.51785	0.303494	0.885461	30	NA	21.9069	20.957	20.8595	22.222	22.364	20.8079	21.2117	20.0475	20.1392	22.8439
A2ADR8;Q8R3G1	Ppp1r8	Nuclear inhibitor of protein phosphatase 1	tr|A2ADR8|A2ADR8_MOUSE Nuclear inhibitor of protein phosphatase 1 OS=Mus musculus OX=10090 GN=Ppp1r8 PE=1 SV=1;sp|Q8R3G1|PP1R8_MOUSE Nuclear inhibitor of protein phosphatase 1 OS=Mus musculus OX=10090 GN=Ppp1r8 PE=1 SV=1	20.3658	21.2246	0.858746	0.517119	0.304005	0.885461	13	13	19.9752	21.1195	20.0028			20.8054		21.6438
E9Q555;A0A171EBL2;Q3U0U2	Rnf213	E3 ubiquitin-protein ligase RNF213	sp|E9Q555|RN213_MOUSE E3 ubiquitin-protein ligase RNF213 OS=Mus musculus OX=10090 GN=Rnf213 PE=1 SV=2;tr|A0A171EBL2|A0A171EBL2_MOUSE E3 ubiquitin-protein ligase RNF213 OS=Mus musculus OX=10090 GN=Rnf213 PE=1 SV=1	22.8243	24.2037	1.37947	0.516472	0.304458	0.885461	156	156	22.4309	24.2966	23.5044	21.0652		24.8149	24.3453	20.579		27.0758
P80313;A0A0N4SV00;A0A0N4SUI8;A0A0N4SV22	Cct7	T-complex protein 1 subunit eta	sp|P80313|TCPH_MOUSE T-complex protein 1 subunit eta OS=Mus musculus OX=10090 GN=Cct7 PE=1 SV=1;tr|A0A0N4SV00|A0A0N4SV00_MOUSE T-complex protein 1 subunit eta OS=Mus musculus OX=10090 GN=Cct7 PE=1 SV=1	22.6396	21.9911	-0.648511	0.516152	0.304683	0.885461	37	37	22.9825	21.7543	22.6534	22.9961	22.8117	22.9049		22.7866	21.8546	20.4182
Q9D4H8;Q9D4H8-2;E0CYT5;A0A3Q4EBZ1;H7BX52;A0A3Q4EI83	Cul2	Cullin-2	sp|Q9D4H8|CUL2_MOUSE Cullin-2 OS=Mus musculus OX=10090 GN=Cul2 PE=1 SV=2;sp|Q9D4H8-2|CUL2_MOUSE Isoform 2 of Cullin-2 OS=Mus musculus OX=10090 GN=Cul2;tr|E0CYT5|E0CYT5_MOUSE Cullin-2 (Fragment) OS=Mus musculus OX=10090 GN=Cul2 PE=1 SV=1	17.6508	18.6479	0.997121	0.515873	0.304879	0.885461	32	32	16.1862	18.1674	18.5988			19.4058		17.342		19.1959
Q5DTM8;Q5DTM8-2;A2AIR2;A2AIR0;A2AIR1	Rnf20	E3 ubiquitin-protein ligase BRE1A	sp|Q5DTM8|BRE1A_MOUSE E3 ubiquitin-protein ligase BRE1A OS=Mus musculus OX=10090 GN=Rnf20 PE=1 SV=2;sp|Q5DTM8-2|BRE1A_MOUSE Isoform 2 of E3 ubiquitin-protein ligase BRE1A OS=Mus musculus OX=10090 GN=Rnf20;tr|A2AIR2|A2AIR2_MOUSE E3 ubiquitin protein ligase	19.8669	20.9183	1.05141	0.513805	0.306334	0.888624	43	39	19.792	18.9125	20.8962			21.5766		22.8476	20.2735	18.9755
Q9DCC5;P23198;D3Z313;D3Z1A9	Cbx3	Chromobox protein homolog 3	tr|Q9DCC5|Q9DCC5_MOUSE Cbx3 protein OS=Mus musculus OX=10090 GN=Cbx3 PE=1 SV=1;sp|P23198|CBX3_MOUSE Chromobox protein homolog 3 OS=Mus musculus OX=10090 GN=Cbx3 PE=1 SV=2;tr|D3Z313|D3Z313_MOUSE Chromobox protein homolog 3 (Fragment) OS=Mus musculus OX=1009	24.6139	25.3154	0.70151	0.512807	0.307039	0.888884	12	11	25.0158	26.0109	24.7349	23.5268	23.781	25.1706	26.9272	25.7585	23.9277	24.793
Q9Z1F9;H3BLR3;H3BLM2;H3BJQ2;A2BH29	Uba2	SUMO-activating enzyme subunit 2	sp|Q9Z1F9|SAE2_MOUSE SUMO-activating enzyme subunit 2 OS=Mus musculus OX=10090 GN=Uba2 PE=1 SV=1	19.5934	20.6808	1.08737	0.51263	0.307164	0.888884	36	36	17.7165	21.6151	20.7587	18.2833		20.4202	20.2847	21.3374
F6RPJ9;Q9JHR7	Ide	Insulin-degrading enzyme	tr|F6RPJ9|F6RPJ9_MOUSE Insulin-degrading enzyme (Fragment) OS=Mus musculus OX=10090 GN=Ide PE=1 SV=1;sp|Q9JHR7|IDE_MOUSE Insulin-degrading enzyme OS=Mus musculus OX=10090 GN=Ide PE=1 SV=1	17.2914	16.0263	-1.26517	0.511455	0.307996	0.888884	48	48	18.6329		15.95			15.8483		16.2043
Q8K2B0;H3BK18	Leprel4	Synaptonemal complex protein SC65	sp|Q8K2B0|SC65_MOUSE Endoplasmic reticulum protein SC65 OS=Mus musculus OX=10090 GN=P3h4 PE=1 SV=1	17.99	16.3435	-1.6465	0.510647	0.30857	0.888884	18	18			17.99			16.3435
Q9CY21;Q9DCT4;F6VT90;D3YYK7	Wbscr22	Probable 18S rRNA (guanine-N(7))-methyltransferase	sp|Q9CY21|BUD23_MOUSE Probable 18S rRNA (guanine-N(7))-methyltransferase OS=Mus musculus OX=10090 GN=Bud23 PE=1 SV=1;tr|Q9DCT4|Q9DCT4_MOUSE MCG16714, isoform CRA_a OS=Mus musculus OX=10090 GN=Bud23 PE=1 SV=1;tr|F6VT90|F6VT90_MOUSE Probable 18S rRNA (guanin	22.2787	20.9761	-1.30259	0.510399	0.308746	0.888884	7	7	21.7838	22.7736						20.9761
P30285;E9Q9E4;E9PZX7;D3YWB0;D6RHS5	Cdk4	Cyclin-dependent kinase 4	sp|P30285|CDK4_MOUSE Cyclin-dependent kinase 4 OS=Mus musculus OX=10090 GN=Cdk4 PE=1 SV=1;tr|E9Q9E4|E9Q9E4_MOUSE Cyclin-dependent kinase 4 (Fragment) OS=Mus musculus OX=10090 GN=Cdk4 PE=1 SV=1;tr|E9PZX7|E9PZX7_MOUSE Cyclin-dependent kinase 4 (Fragment) OS=	19.9694	18.7628	-1.2066	0.509985	0.30904	0.888884	19	19	20.8116	21.1393	18.3956		19.5309	17.3111		20.2144
Q6ZWN5;F7CJS8;D3YWH9;Q9CXW7;D3Z673;D3YUV6	Rps9	40S ribosomal protein S9	sp|Q6ZWN5|RS9_MOUSE 40S ribosomal protein S9 OS=Mus musculus OX=10090 GN=Rps9 PE=1 SV=3;tr|F7CJS8|F7CJS8_MOUSE 40S ribosomal protein S9 (Fragment) OS=Mus musculus OX=10090 GN=Rps9 PE=1 SV=1;tr|D3YWH9|D3YWH9_MOUSE 40S ribosomal protein S9 OS=Mus musculus OX	24.5135	23.9561	-0.557396	0.509728	0.309223	0.888884	19	19	23.5397	25.0338	24.3523	24.8503	24.7916	23.9345	23.6126	22.7104	24.586	24.9372
E9Q7L1;G3UX45	Urb2		tr|E9Q7L1|E9Q7L1_MOUSE URB2 ribosome biogenesis 2 homolog (S. cerevisiae) OS=Mus musculus OX=10090 GN=Urb2 PE=1 SV=1;tr|G3UX45|G3UX45_MOUSE URB2 ribosome biogenesis 2 homolog (S. cerevisiae) OS=Mus musculus OX=10090 GN=Urb2 PE=1 SV=1	16.5967	17.8173	1.2206	0.509359	0.309486	0.888884	41	41	16.5967					17.7418		17.8929
O35465-2	Fkbp8	Peptidyl-prolyl cis-trans isomerase FKBP8	sp|O35465-2|FKBP8_MOUSE Isoform 2 of Peptidyl-prolyl cis-trans isomerase FKBP8 OS=Mus musculus OX=10090 GN=Fkbp8	19.4479	17.8071	-1.64081	0.508627	0.310008	0.888884	13	1			19.4479			17.8071
P61164;A0A494BB86;A0A494BAH0	Actr1a	Alpha-centractin	sp|P61164|ACTZ_MOUSE Alpha-centractin OS=Mus musculus OX=10090 GN=Actr1a PE=1 SV=1;tr|A0A494BB86|A0A494BB86_MOUSE Alpha-centractin OS=Mus musculus OX=10090 GN=Actr1a PE=4 SV=1	21.7153	22.2357	0.520396	0.508477	0.310115	0.888884	21	10	22.3921	21.27	22.5683	21.2461	21.1003	22.3977		21.9863	22.1562	22.4027
Q9ESK9;F7CC56;E9PX56;F7CCJ3;E0CYY6;E0CZG6;F6TLJ4	Rb1cc1	RB1-inducible coiled-coil protein 1	sp|Q9ESK9|RBCC1_MOUSE RB1-inducible coiled-coil protein 1 OS=Mus musculus OX=10090 GN=Rb1cc1 PE=1 SV=3;tr|F7CC56|F7CC56_MOUSE RB1-inducible coiled-coil protein 1 (Fragment) OS=Mus musculus OX=10090 GN=Rb1cc1 PE=1 SV=1;tr|E9PX56|E9PX56_MOUSE RB1-inducible c	15.467	14.0506	-1.41634	0.507809	0.310593	0.888884	46	46		16.262	14.6719					14.0506
D3YUM1;Q91YT0;D3Z1U9;D3Z0K1;A0A494BAS8;D3YXX5;D6RG60;A0A494BA02	Ndufv1	NADH dehydrogenase [ubiquinone] flavoprotein 1, mitochondrial	tr|D3YUM1|D3YUM1_MOUSE NADH dehydrogenase [ubiquinone] flavoprotein 1, mitochondrial OS=Mus musculus OX=10090 GN=Ndufv1 PE=1 SV=1;sp|Q91YT0|NDUV1_MOUSE NADH dehydrogenase [ubiquinone] flavoprotein 1, mitochondrial OS=Mus musculus OX=10090 GN=Ndufv1 PE=1 SV	16.8789	18.5165	1.63762	0.507496	0.310817	0.888884	23	23			16.8789			18.5165
Q9D0K2;Q3UJQ9	Oxct1	Succinyl-CoA:3-ketoacid coenzyme A transferase 1, mitochondrial;Succinyl-CoA:3-ketoacid-coenzyme A transferase	sp|Q9D0K2|SCOT1_MOUSE Succinyl-CoA:3-ketoacid coenzyme A transferase 1, mitochondrial OS=Mus musculus OX=10090 GN=Oxct1 PE=1 SV=1;tr|Q3UJQ9|Q3UJQ9_MOUSE Succinyl-CoA:3-ketoacid-coenzyme A transferase OS=Mus musculus OX=10090 GN=Oxct1 PE=1 SV=1	21.5836	20.6488	-0.934772	0.506985	0.311182	0.888884	24	24	21.3326	20.6458	23.2416	21.1143		22.2239		19.7564	19.9662
Q3TW96;Q3TW96-2	Uap1l1	UDP-N-acetylhexosamine pyrophosphorylase-like protein 1	sp|Q3TW96|UAP1L_MOUSE UDP-N-acetylhexosamine pyrophosphorylase-like protein 1 OS=Mus musculus OX=10090 GN=Uap1l1 PE=1 SV=1;sp|Q3TW96-2|UAP1L_MOUSE Isoform 2 of UDP-N-acetylhexosamine pyrophosphorylase-like protein 1 OS=Mus musculus OX=10090 GN=Uap1l1	19.5028	20.8424	1.3397	0.505868	0.311984	0.889675	29	28	20.2351	17.1863	21.0869			20.7911		20.8938
Q9CQE1;B1AWZ5;G3X8S9;B1AWZ3	Nipsnap3b	Protein NipSnap homolog 3B	sp|Q9CQE1|NPS3B_MOUSE Protein NipSnap homolog 3B OS=Mus musculus OX=10090 GN=Nipsnap3b PE=1 SV=1;tr|B1AWZ5|B1AWZ5_MOUSE Protein NipSnap homolog 3B OS=Mus musculus OX=10090 GN=Nipsnap3b PE=1 SV=1	15.6807	17.3114	1.63068	0.505037	0.312581	0.889675	11	11			15.6807			17.3114
Q91V12-2;Q91V12-4;E9PYH2;Q91V12;Q91V12-3	Acot7	Cytosolic acyl coenzyme A thioester hydrolase	sp|Q91V12-2|BACH_MOUSE Isoform A of Cytosolic acyl coenzyme A thioester hydrolase OS=Mus musculus OX=10090 GN=Acot7;sp|Q91V12-4|BACH_MOUSE Isoform D of Cytosolic acyl coenzyme A thioester hydrolase OS=Mus musculus OX=10090 GN=Acot7;tr|E9PYH2|E9PYH2_MOUSE C	20.2548	18.9203	-1.33445	0.504682	0.312837	0.889675	20	20		19.6342	20.8753			18.9203
Q63829	Commd3	COMM domain-containing protein 3	sp|Q63829|COMD3_MOUSE COMM domain-containing protein 3 OS=Mus musculus OX=10090 GN=Commd3 PE=1 SV=1	17.2745	18.5023	1.22781	0.502767	0.31422	0.889675	10	10			17.2745			18.7604		18.2442
A0A0G2JGD2;P07091	S100a4	Protein S100-A4	tr|A0A0G2JGD2|A0A0G2JGD2_MOUSE Protein S100-A4 (Fragment) OS=Mus musculus OX=10090 GN=S100a4 PE=1 SV=1;sp|P07091|S10A4_MOUSE Protein S100-A4 OS=Mus musculus OX=10090 GN=S100a4 PE=1 SV=1	23.7472	24.622	0.874796	0.502672	0.314288	0.889675	7	7	23.6087	21.7903	26.451	22.9846	23.9013	26.2867	24.419	24.8973	23.2826	24.2243
Q91YK2;A0A494B9S4;A0A494BAM4;D6RDD0	Rrp1b	Ribosomal RNA processing protein 1 homolog B	sp|Q91YK2|RRP1B_MOUSE Ribosomal RNA processing protein 1 homolog B OS=Mus musculus OX=10090 GN=Rrp1b PE=1 SV=2	19.1258	20.0292	0.903416	0.501881	0.314861	0.889675	28	28	18.7948			19.4568		18.9662		20.7297	20.3917
P50396;B7FAU8;D6RI86	Gdi1	Rab GDP dissociation inhibitor alpha	sp|P50396|GDIA_MOUSE Rab GDP dissociation inhibitor alpha OS=Mus musculus OX=10090 GN=Gdi1 PE=1 SV=3	16.2834	17.5089	1.22558	0.50137	0.315232	0.889675	21	21			16.2834			17.7708		17.2471
Q6ZQF0;A0A087WS55;A0A087WPG9;A0A087WS20	Topbp1	DNA topoisomerase 2-binding protein 1	sp|Q6ZQF0|TOPB1_MOUSE DNA topoisomerase 2-binding protein 1 OS=Mus musculus OX=10090 GN=Topbp1 PE=1 SV=2	19.2003	20.5038	1.30345	0.500775	0.315664	0.889675	54	54	18.1036	19.4385	16.3445	20.8987	21.2163	17.4121		23.0819	20.7951	20.726
Q9Z266;Q9Z266-2;V9GXI0;V9GXT7	Snapin	SNARE-associated protein Snapin	sp|Q9Z266|SNAPN_MOUSE SNARE-associated protein Snapin OS=Mus musculus OX=10090 GN=Snapin PE=1 SV=1	20.7935	19.1776	-1.61593	0.499815	0.316363	0.889675	7	7			20.7935			19.1776
Q924C1;Q924C1-2;Q924C1-3	Xpo5	Exportin-5	sp|Q924C1|XPO5_MOUSE Exportin-5 OS=Mus musculus OX=10090 GN=Xpo5 PE=1 SV=1	18.6354	19.9749	1.33959	0.499343	0.316706	0.889675	49	49	19.1165	17.3111	19.6608	17.1088	19.9796	20.875		22.455	16.5948
Q3U186;A2AT41	Rars2	Probable arginine--tRNA ligase, mitochondrial	sp|Q3U186|SYRM_MOUSE Probable arginine--tRNA ligase, mitochondrial OS=Mus musculus OX=10090 GN=Rars2 PE=1 SV=1	28.6985	27.4878	-1.21069	0.497802	0.317832	0.889675	23	23		28.4841			28.9129				27.4878
P50516;P50516-2;D3Z1B9;D3YWH3;D3YZ23	Atp6v1a	V-type proton ATPase catalytic subunit A	sp|P50516|VATA_MOUSE V-type proton ATPase catalytic subunit A OS=Mus musculus OX=10090 GN=Atp6v1a PE=1 SV=2;sp|P50516-2|VATA_MOUSE Isoform 2 of V-type proton ATPase catalytic subunit A OS=Mus musculus OX=10090 GN=Atp6v1a	20.1137	19.572	-0.541742	0.497181	0.318287	0.889675	37	37	20.2274		20.3008	19.9125	20.0142	19.8323		19.1742	19.7094
Q3UUW5;Q61458;E9PWD3;E9QA43;F7D1U6	Ccnh	Cyclin-H	tr|Q3UUW5|Q3UUW5_MOUSE Cyclin-H OS=Mus musculus OX=10090 GN=Ccnh PE=1 SV=1;sp|Q61458|CCNH_MOUSE Cyclin-H OS=Mus musculus OX=10090 GN=Ccnh PE=1 SV=2;tr|E9PWD3|E9PWD3_MOUSE Cyclin-H OS=Mus musculus OX=10090 GN=Ccnh PE=1 SV=1;tr|E9QA43|E9QA43_MOUSE Cyclin-H (	19.1485	20.1853	1.03678	0.496926	0.318474	0.889675	12	12		19.8585	18.4386			19.6722		20.6984
Q64010;Q5ND50;Q64010-2;F7D232;Q3TQV3	Crk	Adapter molecule crk	sp|Q64010|CRK_MOUSE Adapter molecule crk OS=Mus musculus OX=10090 GN=Crk PE=1 SV=1;tr|Q5ND50|Q5ND50_MOUSE Adapter molecule crk OS=Mus musculus OX=10090 GN=Crk PE=1 SV=2;sp|Q64010-2|CRK_MOUSE Isoform Crk-I of Adapter molecule crk OS=Mus musculus OX=10090 GN	17.3219	16.1438	-1.17808	0.496384	0.318872	0.889675	18	4		18.5507	16.0932			16.1793		16.1084
A0A087WQS2;Q9CQC6;A0A087WPF9;A0A087WS48	Bzw1	Basic leucine zipper and W2 domain-containing protein 1	tr|A0A087WQS2|A0A087WQS2_MOUSE Basic leucine zipper and W2 domain-containing protein 1 OS=Mus musculus OX=10090 GN=Bzw1 PE=1 SV=1;sp|Q9CQC6|BZW1_MOUSE Basic leucine zipper and W2 domain-containing protein 1 OS=Mus musculus OX=10090 GN=Bzw1 PE=1 SV=1;tr|A0A	21.4655	21.004	-0.461426	0.49542	0.31958	0.889675	21	21	21.7726	21.0143	21.413	21.9567	21.1707	21.4992		20.6885	21.1329	20.6956
P38647	Hspa9	Stress-70 protein, mitochondrial	sp|P38647|GRP75_MOUSE Stress-70 protein, mitochondrial OS=Mus musculus OX=10090 GN=Hspa9 PE=1 SV=3	24.2517	23.3497	-0.902005	0.49533	0.319647	0.889675	54	54	24.0884	24.3016	25.0361	24.085	23.7476	24.3472	25.778	22.7342	23.7101	20.1792
P51432;A0A494B9C1;Q8C8I0;A0A494BAY4	Plcb3	1-phosphatidylinositol 4,5-bisphosphate phosphodiesterase beta-3	sp|P51432|PLCB3_MOUSE 1-phosphatidylinositol 4,5-bisphosphate phosphodiesterase beta-3 OS=Mus musculus OX=10090 GN=Plcb3 PE=1 SV=2	13.8909	14.9648	1.07392	0.494898	0.319964	0.889675	48	48			13.8909			14.3473		15.2594	15.2877
Q6NWW9;A0A0R4J0H8;A0A0A6YX88	Fndc3b	Fibronectin type III domain-containing protein 3B	sp|Q6NWW9|FND3B_MOUSE Fibronectin type III domain-containing protein 3B OS=Mus musculus OX=10090 GN=Fndc3b PE=1 SV=1;tr|A0A0R4J0H8|A0A0R4J0H8_MOUSE Fibronectin type III domain-containing protein 3B OS=Mus musculus OX=10090 GN=Fndc3b PE=1 SV=1	15.495	16.8261	1.33108	0.494351	0.320368	0.889675	40	40	14.2322		16.7578			15.9033		17.7489
Q8K2Q0	Commd9	COMM domain-containing protein 9	sp|Q8K2Q0|COMD9_MOUSE COMM domain-containing protein 9 OS=Mus musculus OX=10090 GN=Commd9 PE=1 SV=3	18.8141	16.2129	-2.60118	0.494273	0.320425	0.889675	14	14	21.403		16.2252			16.2129
Q8VCH6	Dhcr24	Delta(24)-sterol reductase	sp|Q8VCH6|DHC24_MOUSE Delta(24)-sterol reductase OS=Mus musculus OX=10090 GN=Dhcr24 PE=1 SV=1	15.5441	17.1434	1.59932	0.493931	0.320678	0.889675	14	14			15.5441					17.1434
Q9CXY6	Ilf2	Interleukin enhancer-binding factor 2	sp|Q9CXY6|ILF2_MOUSE Interleukin enhancer-binding factor 2 OS=Mus musculus OX=10090 GN=Ilf2 PE=1 SV=1	21.1576	21.8604	0.702846	0.493456	0.321029	0.889675	23	23	21.3139	19.8836	22.2782	20.8893	21.4231	22.8236		22.6616	21.7128	20.2437
P47713;Q9DBX5;A0A087WPN8	Pla2g4a	Cytosolic phospholipase A2;Phospholipase A2;Lysophospholipase	sp|P47713|PA24A_MOUSE Cytosolic phospholipase A2 OS=Mus musculus OX=10090 GN=Pla2g4a PE=1 SV=1;tr|Q9DBX5|Q9DBX5_MOUSE Phospholipase A2 OS=Mus musculus OX=10090 GN=Pla2g4a PE=1 SV=1	14.4752	15.458	0.982801	0.492853	0.321475	0.889675	32	32		13.9569	14.373	15.0955		14.8914		17.3498	14.1327
P0DP28;P0DP27;P0DP26;Q3UKW2;A0A3Q4EHJ0;G3UX57;G3UZ90;P20801	Calm1		sp|P0DP28|CALM3_MOUSE Calmodulin-3 OS=Mus musculus OX=10090 GN=Calm3 PE=1 SV=1;sp|P0DP27|CALM2_MOUSE Calmodulin-2 OS=Mus musculus OX=10090 GN=Calm2 PE=1 SV=1;sp|P0DP26|CALM1_MOUSE Calmodulin-1 OS=Mus musculus OX=10090 GN=Calm1 PE=1 SV=1;tr|Q3UKW2|Q3UKW2_MO	25.2615	24.7909	-0.470534	0.492836	0.321487	0.889675	17	10	25.1994	24.7202	25.78	25.436	25.1717	25.6401	24.5126	24.7924	23.8302	25.1793
G5E8R3;E9QPD7;Q05920;A0A286YCC5;A0A494B912;A0A494B951	Pcx;Pc	Pyruvate carboxylase;Pyruvate carboxylase, mitochondrial	tr|G5E8R3|G5E8R3_MOUSE Pyruvate carboxylase OS=Mus musculus OX=10090 GN=Pcx PE=1 SV=1;tr|E9QPD7|E9QPD7_MOUSE Pyruvate carboxylase OS=Mus musculus OX=10090 GN=Pcx PE=1 SV=1;sp|Q05920|PYC_MOUSE Pyruvate carboxylase, mitochondrial OS=Mus musculus OX=10090 GN=	21.8274	23.2899	1.46252	0.492524	0.321719	0.889675	70	70	18.9613	23.9345	25.6637	18.75		24.7004	23.8999	23.0873	21.2844	23.4776
Q9D2G2;Q9D2G2-2	Dlst	Dihydrolipoyllysine-residue succinyltransferase component of 2-oxoglutarate dehydrogenase complex, mitochondrial	sp|Q9D2G2|ODO2_MOUSE Dihydrolipoyllysine-residue succinyltransferase component of 2-oxoglutarate dehydrogenase complex, mitochondrial OS=Mus musculus OX=10090 GN=Dlst PE=1 SV=1	22.5556	21.781	-0.774597	0.491715	0.322318	0.889675	20	20	21.6696	22.2682	22.9331	22.945	22.9623	22.2268		20.0074	23.1089
F8VPK0;A0A286YCU6;A0A286YDT1;A0A286YD75	Ttc37		tr|F8VPK0|F8VPK0_MOUSE Tetratricopeptide repeat domain 37 OS=Mus musculus OX=10090 GN=Ttc37 PE=1 SV=1	13.9775	15.5151	1.53756	0.491493	0.322483	0.889675	56	56	14.3614		13.5936			17.4545		13.5756
Q9QXT0;A0A1W2P729	Cnpy2	Protein canopy homolog 2	sp|Q9QXT0|CNPY2_MOUSE Protein canopy homolog 2 OS=Mus musculus OX=10090 GN=Cnpy2 PE=1 SV=1;tr|A0A1W2P729|A0A1W2P729_MOUSE Protein canopy homolog 2 (Fragment) OS=Mus musculus OX=10090 GN=Cnpy2 PE=1 SV=1	17.9037	16.3262	-1.57755	0.490535	0.323196	0.889675	11	11		17.0983	18.7091			18.2179		14.4345
Q9WUA2;A0A087WPV4;A0A087WS80;A0A087WQ15	Farsb	Phenylalanine--tRNA ligase beta subunit	sp|Q9WUA2|SYFB_MOUSE Phenylalanine--tRNA ligase beta subunit OS=Mus musculus OX=10090 GN=Farsb PE=1 SV=2	19.7699	18.7604	-1.00951	0.490454	0.323255	0.889675	35	35			19.0855	20.4543		19.5805		17.44	19.2606
O08917;G3UYU4;G3UZZ5;G3UWW8;G3XA73	Flot1	Flotillin-1	sp|O08917|FLOT1_MOUSE Flotillin-1 OS=Mus musculus OX=10090 GN=Flot1 PE=1 SV=1;tr|G3UYU4|G3UYU4_MOUSE Flotillin-1 OS=Mus musculus OX=10090 GN=Flot1 PE=1 SV=1	19.759	18.4318	-1.3272	0.48988	0.323683	0.889675	28	28			19.0735	20.4446		17.0123			19.8514
Q9CZ30;B1AYJ9;Q9CZ30-2	Ola1	Obg-like ATPase 1	sp|Q9CZ30|OLA1_MOUSE Obg-like ATPase 1 OS=Mus musculus OX=10090 GN=Ola1 PE=1 SV=1;tr|B1AYJ9|B1AYJ9_MOUSE Obg-like ATPase 1 OS=Mus musculus OX=10090 GN=Ola1 PE=1 SV=1;sp|Q9CZ30-2|OLA1_MOUSE Isoform 2 of Obg-like ATPase 1 OS=Mus musculus OX=10090 GN=Ola1	17.5444	18.7533	1.20889	0.489859	0.323699	0.889675	29	28	19.3833	15.311	19.0824	16.4011		19.8325	19.0491	20.1008	16.0309
Q56A08;F6XU64	Gpkow	G patch domain and KOW motifs-containing protein	sp|Q56A08|GPKOW_MOUSE G-patch domain and KOW motifs-containing protein OS=Mus musculus OX=10090 GN=Gpkow PE=1 SV=2	20.9616	19.8732	-1.08837	0.48934	0.324086	0.889675	16	16	20.1331	22.104			20.6477	18.7108		21.0356
P62869;A0A3B2WBM3	Tceb2	Transcription elongation factor B polypeptide 2	sp|P62869|ELOB_MOUSE Elongin-B OS=Mus musculus OX=10090 GN=Elob PE=1 SV=1;tr|A0A3B2WBM3|A0A3B2WBM3_MOUSE Elongin-B OS=Mus musculus OX=10090 GN=Elob PE=1 SV=1	19.9313	19.0208	-0.910556	0.489058	0.324297	0.889675	13	12	20.2644	20.83	20.4108	18.2201		18.9858		19.0557
Q60838	Dvl2	Segment polarity protein dishevelled homolog DVL-2	sp|Q60838|DVL2_MOUSE Segment polarity protein dishevelled homolog DVL-2 OS=Mus musculus OX=10090 GN=Dvl2 PE=1 SV=2	15.2662	16.8516	1.58534	0.488987	0.324349	0.889675	22	17	15.2662					16.8516
Q99J62;Q3UI84;D6RGM1;D3Z7I8	Rfc4	Replication factor C subunit 4	sp|Q99J62|RFC4_MOUSE Replication factor C subunit 4 OS=Mus musculus OX=10090 GN=Rfc4 PE=1 SV=1;tr|Q3UI84|Q3UI84_MOUSE Replication factor C subunit 4 OS=Mus musculus OX=10090 GN=Rfc4 PE=1 SV=1;tr|D6RGM1|D6RGM1_MOUSE Replication factor C subunit 4 (Fragment)	22.95	22.1696	-0.780419	0.48811	0.325005	0.889675	21	21	23.1668	23.4583	21.2695	22.4123	24.4432	21.7084		23.0072	21.7931
P47757-2;A2AMW0;P47757-4;P47757;F7CAZ6;A0A0A0MQI9	Capzb	F-actin-capping protein subunit beta	sp|P47757-2|CAPZB_MOUSE Isoform 2 of F-actin-capping protein subunit beta OS=Mus musculus OX=10090 GN=Capzb;tr|A2AMW0|A2AMW0_MOUSE F-actin-capping protein subunit beta OS=Mus musculus OX=10090 GN=Capzb PE=1 SV=1;sp|P47757-4|CAPZB_MOUSE Isoform 3 of F-actin	23.4709	23.0549	-0.416003	0.487623	0.32537	0.889675	18	10	23.2545	23.2976	23.6017	23.7549	23.4457	23.5462	23.5909	22.3822	22.9879	22.7671
Q91XV3	Basp1	Brain acid soluble protein 1	sp|Q91XV3|BASP1_MOUSE Brain acid soluble protein 1 OS=Mus musculus OX=10090 GN=Basp1 PE=1 SV=3	19.6987	18.3678	-1.33091	0.48759	0.325395	0.889675	15	15	20.5524	20.2301	18.3136			18.3678
Q8BM55;D3Z6S1;Q8BM55-3;Q8BM55-2	Tmem214	Transmembrane protein 214	sp|Q8BM55|TM214_MOUSE Transmembrane protein 214 OS=Mus musculus OX=10090 GN=Tmem214 PE=1 SV=1;tr|D3Z6S1|D3Z6S1_MOUSE Transmembrane protein 214 OS=Mus musculus OX=10090 GN=Tmem214 PE=1 SV=3	19.2606	20.0863	0.825673	0.487505	0.325458	0.889675	27	27	17.2866		19.6451	20.1877	19.9228	20.0635		19.6413	20.5539
Q9DCH4	Eif3f	Eukaryotic translation initiation factor 3 subunit F	sp|Q9DCH4|EIF3F_MOUSE Eukaryotic translation initiation factor 3 subunit F OS=Mus musculus OX=10090 GN=Eif3f PE=1 SV=2	21.566	20.8494	-0.716541	0.487393	0.325542	0.889675	15	15	22.006	20.1207	21.7286	22.4085		21.2031	21.0341	20.311
A0A0G2JEP4;A0A0R4J169;E9QN52;A0A0G2JFV5;Q91WK0-2;Q91WK0;A0A1L1SVG1;A0A1L1SSC0;A0A0G2JDR6;A0A0G2JGZ1;A0A0G2JEF6	Lrrfip2	Leucine-rich repeat flightless-interacting protein 2	tr|A0A0G2JEP4|A0A0G2JEP4_MOUSE Leucine-rich repeat flightless-interacting protein 2 OS=Mus musculus OX=10090 GN=Lrrfip2 PE=1 SV=1;tr|A0A0R4J169|A0A0R4J169_MOUSE Leucine-rich repeat flightless-interacting protein 2 OS=Mus musculus OX=10090 GN=Lrrfip2 PE=1 S	17.6901	16.8897	-0.800382	0.486558	0.326169	0.889675	15	4	17.108	18.1777		17.7845		16.4284			17.3509
Q8C570;A2ASC6	Rae1	mRNA export factor	sp|Q8C570|RAE1L_MOUSE mRNA export factor OS=Mus musculus OX=10090 GN=Rae1 PE=1 SV=1	18.3888	19.7823	1.39346	0.486285	0.326373	0.889675	19	19	19.8702		16.9074			18.8973		20.6672
Q8VD04;A2AEW8;A2AEW9;A2AEW5;A2AEW6	Gripap1	GRIP1-associated protein 1	sp|Q8VD04|GRAP1_MOUSE GRIP1-associated protein 1 OS=Mus musculus OX=10090 GN=Gripap1 PE=1 SV=1;tr|A2AEW8|A2AEW8_MOUSE GRIP1-associated protein 1 OS=Mus musculus OX=10090 GN=Gripap1 PE=1 SV=1;tr|A2AEW9|A2AEW9_MOUSE GRIP1-associated protein 1 OS=Mus musculus	17.1562	15.6654	-1.49082	0.485586	0.3269	0.889675	35	35	18.9793		15.3331			16.2597		15.0711
Q6ZWY3;D6RH49;D3YYB0	Rps27l	40S ribosomal protein S27-like;40S ribosomal protein S27	sp|Q6ZWY3|RS27L_MOUSE 40S ribosomal protein S27-like OS=Mus musculus OX=10090 GN=Rps27l PE=1 SV=3;tr|D6RH49|D6RH49_MOUSE 40S ribosomal protein S27 OS=Mus musculus OX=10090 GN=Rps27l PE=1 SV=1;tr|D3YYB0|D3YYB0_MOUSE 40S ribosomal protein S27 OS=Mus musculus	23.5543	22.6523	-0.902013	0.485061	0.327295	0.889675	5	2	23.6518		24.5345	22.4766		22.3918		22.9129
Q91VI7;A0A1B0GRG4;A0A1B0GRY7	Rnh1	Ribonuclease inhibitor	sp|Q91VI7|RINI_MOUSE Ribonuclease inhibitor OS=Mus musculus OX=10090 GN=Rnh1 PE=1 SV=1	23.5137	23.0861	-0.427635	0.484526	0.327698	0.889675	28	1	23.3212	23.5682	23.6628	23.5792	23.4371	23.697	22.9287	23.7287	22.3362	22.7398
P34884	Mif	Macrophage migration inhibitory factor	sp|P34884|MIF_MOUSE Macrophage migration inhibitory factor OS=Mus musculus OX=10090 GN=Mif PE=1 SV=2	22.4871	21.7885	-0.698617	0.483813	0.328237	0.889675	7	7	22.5856		22.889	21.8753	22.5987	22.4709		22.4333	20.4613
P97310;A0A0N4SVY2	Mcm2	DNA replication licensing factor MCM2	sp|P97310|MCM2_MOUSE DNA replication licensing factor MCM2 OS=Mus musculus OX=10090 GN=Mcm2 PE=1 SV=3	22.3725	21.5106	-0.861873	0.483764	0.328273	0.889675	51	51	22.2331	22.9164	22.0787	22.2573	22.3768	22.3492	20.8573	23.9875	21.9126	18.4463
Q91X20;E9PU93;D3YYA0;D6RI55;D6RET1	Ash2l	Set1/Ash2 histone methyltransferase complex subunit ASH2	sp|Q91X20|ASH2L_MOUSE Set1/Ash2 histone methyltransferase complex subunit ASH2 OS=Mus musculus OX=10090 GN=Ash2l PE=1 SV=1;tr|E9PU93|E9PU93_MOUSE Set1/Ash2 histone methyltransferase complex subunit ASH2 OS=Mus musculus OX=10090 GN=Ash2l PE=1 SV=1;tr|D3YYA0	16.8056	18.6942	1.88858	0.482816	0.328991	0.889675	20	20			16.8056			16.9978		20.3907
O08759-2;O08759;O08759-3;A0A0J9YUK0;A0A0J9YUY4;A0A0J9YVG1;A0A140LHS2;A0A0J9YTX6;A0A140LI50	Ube3a	Ubiquitin-protein ligase E3A	sp|O08759-2|UBE3A_MOUSE Isoform 2 of Ubiquitin-protein ligase E3A OS=Mus musculus OX=10090 GN=Ube3a;sp|O08759|UBE3A_MOUSE Ubiquitin-protein ligase E3A OS=Mus musculus OX=10090 GN=Ube3a PE=1 SV=2;sp|O08759-3|UBE3A_MOUSE Isoform 3 of Ubiquitin-protein ligase	16.9744	17.9543	0.979979	0.482533	0.329205	0.889675	36	36		16.7945	17.1542			19.1475		18.1233		16.5922
G3X928;Q6NZC7	Sec23ip	SEC23-interacting protein	tr|G3X928|G3X928_MOUSE SEC23-interacting protein OS=Mus musculus OX=10090 GN=Sec23ip PE=1 SV=1;sp|Q6NZC7|S23IP_MOUSE SEC23-interacting protein OS=Mus musculus OX=10090 GN=Sec23ip PE=1 SV=2	19.1496	18.3277	-0.821866	0.482435	0.32928	0.889675	39	39	19.3081		19.7239	18.4167		19.3874		18.5129		17.0828
Q8BIJ7	Rufy1	RUN and FYVE domain-containing protein 1	sp|Q8BIJ7|RUFY1_MOUSE RUN and FYVE domain-containing protein 1 OS=Mus musculus OX=10090 GN=Rufy1 PE=1 SV=1	18.0382	16.8474	-1.19081	0.481757	0.329794	0.889675	23	22	18.3325		17.7439					16.8474
Q8BVY0;A0A2R8VHW2	Rsl1d1	Ribosomal L1 domain-containing protein 1	sp|Q8BVY0|RL1D1_MOUSE Ribosomal L1 domain-containing protein 1 OS=Mus musculus OX=10090 GN=Rsl1d1 PE=1 SV=1	22.3706	22.929	0.558342	0.481254	0.330176	0.889675	23	23	22.7315	22.8835	20.593	22.5375	23.1076	22.6784	22.4379	23.8263	22.7914	22.9108
O89086;S4R2M6	Rbm3	RNA-binding protein 3	sp|O89086|RBM3_MOUSE RNA-binding protein 3 OS=Mus musculus OX=10090 GN=Rbm3 PE=1 SV=1	22.363	23.3488	0.985722	0.48017	0.331002	0.889675	10	2	23.639	23.4605	23.8156	22.0902	18.8099	23.8932	23.3233	23.61	22.5686
O88544;F6QTS1;D3YV99;D3Z1R9;D6RG47	Cops4	COP9 signalosome complex subunit 4	sp|O88544|CSN4_MOUSE COP9 signalosome complex subunit 4 OS=Mus musculus OX=10090 GN=Cops4 PE=1 SV=1;tr|F6QTS1|F6QTS1_MOUSE COP9 signalosome complex subunit 4 (Fragment) OS=Mus musculus OX=10090 GN=Cops4 PE=1 SV=1;tr|D3YV99|D3YV99_MOUSE COP9 signalosome com	19.0999	20.2661	1.16625	0.480061	0.331084	0.889675	24	24	19.699		20.4995	17.1012		20.3581		20.1742
F8VQC7;Q61595;A0A087WQ25;A0A087WRS1;Q61595-15	Ktn1	Kinectin	tr|F8VQC7|F8VQC7_MOUSE Kinectin OS=Mus musculus OX=10090 GN=Ktn1 PE=1 SV=1;sp|Q61595|KTN1_MOUSE Kinectin OS=Mus musculus OX=10090 GN=Ktn1 PE=1 SV=1;tr|A0A087WQ25|A0A087WQ25_MOUSE Kinectin OS=Mus musculus OX=10090 GN=Ktn1 PE=1 SV=1;tr|A0A087WRS1|A0A087WRS1_	20.3969	21.0443	0.647423	0.480056	0.331088	0.889675	77	NA	22.0481	18.9577	20.7203	19.6868	20.5716	20.5101	22.0015	20.0611	21.8555	20.7932
P10639	Txn	Thioredoxin	sp|P10639|THIO_MOUSE Thioredoxin OS=Mus musculus OX=10090 GN=Txn PE=1 SV=3	25.257	24.6935	-0.563452	0.479501	0.331512	0.889675	10	10	25.8618	24.7103	25.3995	25.0467	25.2666	24.5795	25.9538	25.1464	22.9853	24.8027
Q925J9-4;Q925J9;B1AQH6;Q925J9-3;Q925J9-2	Med1	Mediator of RNA polymerase II transcription subunit 1	sp|Q925J9-4|MED1_MOUSE Isoform 4 of Mediator of RNA polymerase II transcription subunit 1 OS=Mus musculus OX=10090 GN=Med1;sp|Q925J9|MED1_MOUSE Mediator of RNA polymerase II transcription subunit 1 OS=Mus musculus OX=10090 GN=Med1 PE=1 SV=2	15.7291	16.8902	1.16104	0.479282	0.331679	0.889675	35	35	15.7291					16.7877		16.9927
Q5SW88;Q5SW87;Q5SW86	Rab1		tr|Q5SW88|Q5SW88_MOUSE RAB1A, member RAS oncogene family OS=Mus musculus OX=10090 GN=Rab1a PE=1 SV=1;tr|Q5SW87|Q5SW87_MOUSE RAB1A, member RAS oncogene family OS=Mus musculus OX=10090 GN=Rab1a PE=1 SV=1;tr|Q5SW86|Q5SW86_MOUSE RAB1A, member RAS oncogene fami	22.9424	23.3525	0.410125	0.478269	0.332453	0.889675	17	NA	22.7552	22.2727	23.6308	22.9644	23.0889	23.4175	22.9	23.5219	23.5418	23.3812
O09110;O09110-2;A0A0R4J1Q6	Map2k3	Dual specificity mitogen-activated protein kinase kinase 3	sp|O09110|MP2K3_MOUSE Dual specificity mitogen-activated protein kinase kinase 3 OS=Mus musculus OX=10090 GN=Map2k3 PE=1 SV=2;sp|O09110-2|MP2K3_MOUSE Isoform 1 of Dual specificity mitogen-activated protein kinase kinase 3 OS=Mus musculus OX=10090 GN=Map2k3	18.863	18.0515	-0.811474	0.477706	0.332885	0.889675	18	14	18.3122	18.3475	19.9291			19.4771	17.9099	18.17	16.6489
P17182;Q6PHC1;B1ARR7;B1ARR6;A0A0N4SUW8	Eno1	Alpha-enolase	sp|P17182|ENOA_MOUSE Alpha-enolase OS=Mus musculus OX=10090 GN=Eno1 PE=1 SV=3;tr|Q6PHC1|Q6PHC1_MOUSE Alpha-enolase OS=Mus musculus OX=10090 GN=Eno1 PE=1 SV=1	23.276	22.7077	-0.568228	0.477006	0.333422	0.889675	32	18	23.4738	23.9864	23.4758	22.7329	22.7109	23.174	23.2955	22.8357	20.8481	23.3854
P0DOJ8;P0DOJ7;P03077;P12906;P68835;P68834;P0C567;Q8V9F4	MT		sp|P0DOJ8|MT_POVM3 Middle T antigen OS=Murine polyomavirus (strain A3) OX=157703 PE=3 SV=1;sp|P0DOJ7|MT_POVBG Middle T antigen OS=Murine polyomavirus (strain BG) OX=179241 PE=1 SV=1;sp|P03077|MT_POVMA Middle T antigen OS=Murine polyomavirus (strain A2) OX=	19.5051	20.4901	0.984959	0.476842	0.333547	0.889675	8	8	19.4841	19.2524			19.7788			20.4901
G3X8R0;A0A494BBE3;Q60870	Reep5	Receptor expression-enhancing protein;Receptor expression-enhancing protein 5	tr|G3X8R0|G3X8R0_MOUSE Receptor expression-enhancing protein OS=Mus musculus OX=10090 GN=Reep5 PE=1 SV=1;tr|A0A494BBE3|A0A494BBE3_MOUSE Receptor expression-enhancing protein 5 (Fragment) OS=Mus musculus OX=10090 GN=Reep5 PE=4 SV=1;sp|Q60870|REEP5_MOUSE Rec	20.1971	19.0367	-1.16037	0.476806	0.333576	0.889675	8	8		20.0421	20.352						19.0367
O88271	Cfdp1	Craniofacial development protein 1	sp|O88271|CFDP1_MOUSE Craniofacial development protein 1 OS=Mus musculus OX=10090 GN=Cfdp1 PE=1 SV=1	22.9928	22.0472	-0.945639	0.476343	0.333931	0.889675	18	18	23.3054	23.974	22.3862	22.3603	22.9383	22.6281	24.3017	23.0728	18.3386	21.8946
Q8BG81;Q3UDD3;F6VR84	Poldip3	Polymerase delta-interacting protein 3	sp|Q8BG81|PDIP3_MOUSE Polymerase delta-interacting protein 3 OS=Mus musculus OX=10090 GN=Poldip3 PE=1 SV=1;tr|Q3UDD3|Q3UDD3_MOUSE Polymerase delta-interacting protein 3 OS=Mus musculus OX=10090 GN=Poldip3 PE=1 SV=1	20.4245	21.2449	0.820407	0.475478	0.334597	0.889675	21	21	20.1989		20.65			20.4554	22.0797	21.1996
P63005;P63005-2;Q5SW16	Pafah1b1	Platelet-activating factor acetylhydrolase IB subunit alpha	sp|P63005|LIS1_MOUSE Platelet-activating factor acetylhydrolase IB subunit alpha OS=Mus musculus OX=10090 GN=Pafah1b1 PE=1 SV=2;sp|P63005-2|LIS1_MOUSE Isoform 2 of Platelet-activating factor acetylhydrolase IB subunit alpha OS=Mus musculus OX=10090 GN=Pafa	20.4891	19.8255	-0.663578	0.475403	0.334655	0.889675	27	27	21.5601	20.6235	20.7991	19.6963	19.7663	20.8366		19.88	20.4456	18.1397
Q68FG3	Spty2d1	Protein SPT2 homolog	sp|Q68FG3|SPT2_MOUSE Protein SPT2 homolog OS=Mus musculus OX=10090 GN=Spty2d1 PE=2 SV=1	22.2889	20.743	-1.54596	0.475071	0.334911	0.889675	16	16		22.2889						20.743
Q61263;A0A087WNN8;A0A087WSJ5	Soat1	Sterol O-acyltransferase 1	sp|Q61263|SOAT1_MOUSE Sterol O-acyltransferase 1 OS=Mus musculus OX=10090 GN=Soat1 PE=1 SV=2;tr|A0A087WNN8|A0A087WNN8_MOUSE Sterol O-acyltransferase 1 (Fragment) OS=Mus musculus OX=10090 GN=Soat1 PE=1 SV=1	20.8811	18.9875	-1.89363	0.472708	0.336738	0.890854	11	11	20.8811					17.2347		20.7404
Q3UMT1;A0A0U1RPR6	Ppp1r12c	Protein phosphatase 1 regulatory subunit 12C	sp|Q3UMT1|PP12C_MOUSE Protein phosphatase 1 regulatory subunit 12C OS=Mus musculus OX=10090 GN=Ppp1r12c PE=1 SV=1	16.0419	17.5788	1.53693	0.471885	0.337377	0.890854	31	4			16.0419			17.5788
Q91WC0;F2Z420;Q91WC0-2;Q91WC0-3;F2Z438;Q91WC0-4;D6RCY6	Setd3	Histone-lysine N-methyltransferase setd3	sp|Q91WC0|SETD3_MOUSE Actin-histidine N-methyltransferase OS=Mus musculus OX=10090 GN=Setd3 PE=1 SV=1;tr|F2Z420|F2Z420_MOUSE Actin-histidine N-methyltransferase OS=Mus musculus OX=10090 GN=Setd3 PE=1 SV=1;sp|Q91WC0-2|SETD3_MOUSE Isoform 2 of Actin-histidin	16.5724	15.0355	-1.53692	0.471882	0.337379	0.890854	24	24				16.5724		15.0355
E9QAF9;Q0VGY8;Q0VGY8-2	Tanc1	Protein TANC1	tr|E9QAF9|E9QAF9_MOUSE Protein TANC1 OS=Mus musculus OX=10090 GN=Tanc1 PE=1 SV=1;sp|Q0VGY8|TANC1_MOUSE Protein TANC1 OS=Mus musculus OX=10090 GN=Tanc1 PE=1 SV=2;sp|Q0VGY8-2|TANC1_MOUSE Isoform 2 of Protein TANC1 OS=Mus musculus OX=10090 GN=Tanc1	20.5189	19.1961	-1.32276	0.470896	0.338146	0.890854	40	40		21.334	19.7037			17.0183			19.538	21.0321
Q925B0;Q925B0-2	Pawr	PRKC apoptosis WT1 regulator protein	sp|Q925B0|PAWR_MOUSE PRKC apoptosis WT1 regulator protein OS=Mus musculus OX=10090 GN=Pawr PE=1 SV=2;sp|Q925B0-2|PAWR_MOUSE Isoform 2 of PRKC apoptosis WT1 regulator protein OS=Mus musculus OX=10090 GN=Pawr	20.4972	21.3111	0.813834	0.470321	0.338594	0.890854	23	23	21.7315	18.6562	21.104			21.1096	20.7544	21.4551	21.9252
Q8CGF7;Q8CGF7-2;Q8CGF7-3;A0A494B9W7;A0A494BA28;A0A494BAT6;Q3B807-3;Q3B807	Tcerg1	Transcription elongation regulator 1	sp|Q8CGF7|TCRG1_MOUSE Transcription elongation regulator 1 OS=Mus musculus OX=10090 GN=Tcerg1 PE=1 SV=2;sp|Q8CGF7-2|TCRG1_MOUSE Isoform 2 of Transcription elongation regulator 1 OS=Mus musculus OX=10090 GN=Tcerg1;sp|Q8CGF7-3|TCRG1_MOUSE Isoform 3 of Transc	18.7143	19.8276	1.11329	0.470205	0.338684	0.890854	50	50	19.5444	18.3477	19.743	17.222		20.8699	16.1731	22.4955	19.752	19.8473
Q9D0R4;Q5SVX2	Ddx56	Probable ATP-dependent RNA helicase DDX56	sp|Q9D0R4|DDX56_MOUSE Probable ATP-dependent RNA helicase DDX56 OS=Mus musculus OX=10090 GN=Ddx56 PE=2 SV=1	18.5552	17.3647	-1.19043	0.470079	0.338783	0.890854	23	23	18.5552					17.7694		16.9601
Q76KJ5	Cd3eap	DNA-directed RNA polymerase I subunit RPA34	sp|Q76KJ5|RPA34_MOUSE DNA-directed RNA polymerase I subunit RPA34 OS=Mus musculus OX=10090 GN=Cd3eap PE=1 SV=2	21.1682	19.6433	-1.52493	0.469581	0.339172	0.890854	9	9		21.1682				18.4572		20.8294
B1AZI6;E9Q5E2;F6SBF2;F6RBN0;F6QCT0;F6W2C7;B1AZI7;B8A4C2;F6VK25	Thoc2	THO complex subunit 2	sp|B1AZI6|THOC2_MOUSE THO complex subunit 2 OS=Mus musculus OX=10090 GN=Thoc2 PE=1 SV=1	18.1695	19.2862	1.11671	0.468945	0.339668	0.890854	47	43	18.5056	18.7552	20.1542	17.421	16.0116	21.0791	17.2664	22.233	19.3035	16.549
Q3UMF0;Q3UMF0-3;B1AZ20	Cobll1	Cordon-bleu protein-like 1	sp|Q3UMF0|COBL1_MOUSE Cordon-bleu protein-like 1 OS=Mus musculus OX=10090 GN=Cobll1 PE=1 SV=2;sp|Q3UMF0-3|COBL1_MOUSE Isoform 3 of Cordon-bleu protein-like 1 OS=Mus musculus OX=10090 GN=Cobll1	17.7377	16.0248	-1.71289	0.468689	0.339869	0.890854	51	1			17.7377			17.5249		14.5247
Q921F2;Q6VYI4;Q6VYI5;Q8BLD4;Q8R0B4;A0A087WRZ5;A0A087WR97;A0A087WSE4;A0A087WQA5;A0A087WSH7;H3BJV1;A0A087WRP4;A0A087WP57;A0A087WS74;A0A087WNY6;A0A087WQX8;A0A087WS17;A0A087WSC6	Tardbp	TAR DNA-binding protein 43	sp|Q921F2|TADBP_MOUSE TAR DNA-binding protein 43 OS=Mus musculus OX=10090 GN=Tardbp PE=1 SV=1;tr|Q6VYI4|Q6VYI4_MOUSE TAR DNA-binding protein 43 OS=Mus musculus OX=10090 GN=Tardbp PE=1 SV=1;tr|Q6VYI5|Q6VYI5_MOUSE TAR DNA-binding protein 43 OS=Mus musculus O	23.3817	23.8449	0.463223	0.4686	0.339938	0.890854	19	19	23.3244	23.3435	24.1231	23.0013	23.1161	24.384	23.3977	24.8168	23.3547	23.2716
P62245	Rps15a	40S ribosomal protein S15a	sp|P62245|RS15A_MOUSE 40S ribosomal protein S15a OS=Mus musculus OX=10090 GN=Rps15a PE=1 SV=2	22.8869	22.322	-0.564884	0.468336	0.340145	0.890854	13	3	21.7718	22.9511	22.7754	23.4453	23.4908	22.2138	20.9546	21.9406	22.9616	23.5394
Q5SW15;Q9CQG2;Q9CQG2-2;F8WHZ7	Mettl16	Methyltransferase-like protein;Methyltransferase-like protein 16	tr|Q5SW15|Q5SW15_MOUSE U6 small nuclear RNA (adenine-(43)-N(6))-methyltransferase OS=Mus musculus OX=10090 GN=Mettl16 PE=1 SV=1;sp|Q9CQG2|MET16_MOUSE RNA N6-adenosine-methyltransferase METTL16 OS=Mus musculus OX=10090 GN=Mettl16 PE=1 SV=1;sp|Q9CQG2-2|MET16	20.336	18.8101	-1.52585	0.467977	0.340426	0.890854	19	19			20.336					18.8101
Q5SYD0;Q5SYD0-2;Q5SUA5	Myo1d	Unconventional myosin-Id	sp|Q5SYD0|MYO1D_MOUSE Unconventional myosin-Id OS=Mus musculus OX=10090 GN=Myo1d PE=1 SV=1;sp|Q5SYD0-2|MYO1D_MOUSE Isoform 2 of Unconventional myosin-Id OS=Mus musculus OX=10090 GN=Myo1d	21.7958	22.727	0.931232	0.467391	0.340886	0.890854	47	47			22.339	20.9827	22.0655	25.0763	21.6731	22.9601	20.6968	23.2286
Q7TMK9;G3V018	Syncrip	Heterogeneous nuclear ribonucleoprotein Q	sp|Q7TMK9|HNRPQ_MOUSE Heterogeneous nuclear ribonucleoprotein Q OS=Mus musculus OX=10090 GN=Syncrip PE=1 SV=2;tr|G3V018|G3V018_MOUSE Heterogeneous nuclear ribonucleoprotein Q OS=Mus musculus OX=10090 GN=Syncrip PE=1 SV=1	22.743	23.1873	0.444242	0.467172	0.341058	0.890854	26	3	23.5315	21.7664	23.114	22.6592	22.6441	23.1847	23.818	23.0363	23.0739	22.8235
P33611;Q8C2T6;A0A494B9D2;A0A494B956	Pola2	DNA polymerase alpha subunit B	sp|P33611|DPOA2_MOUSE DNA polymerase alpha subunit B OS=Mus musculus OX=10090 GN=Pola2 PE=1 SV=2;tr|Q8C2T6|Q8C2T6_MOUSE DNA polymerase alpha subunit B OS=Mus musculus OX=10090 GN=Pola2 PE=1 SV=1;tr|A0A494B9D2|A0A494B9D2_MOUSE DNA polymerase alpha subunit B	21.2487	19.4621	-1.78665	0.466959	0.341225	0.890854	20	20	21.6015	22.1367	17.0712	23.0173	22.4169	16.9659		21.9583
E9Q0A7;Q4KMM3-3;Q4KMM3-4;Q4KMM3-2;Q4KMM3;A0A2R8W6N3;A0A2R8VI09;B1H3M0;A0A2R8VHT3;A0A2R8VKF8;A0A2R8VHF5;A0A2R8W6J0	Oxr1	Oxidation resistance protein 1	tr|E9Q0A7|E9Q0A7_MOUSE Oxidation resistance protein 1 OS=Mus musculus OX=10090 GN=Oxr1 PE=1 SV=1;sp|Q4KMM3-3|OXR1_MOUSE Isoform 3 of Oxidation resistance protein 1 OS=Mus musculus OX=10090 GN=Oxr1;sp|Q4KMM3-4|OXR1_MOUSE Isoform 4 of Oxidation resistance pr	16.409	17.2832	0.874195	0.46508	0.342704	0.891556	37	37	16.8884		15.9297			17.1665				17.4
Q91YN9;A0A087WNX9	Bag2	BAG family molecular chaperone regulator 2	sp|Q91YN9|BAG2_MOUSE BAG family molecular chaperone regulator 2 OS=Mus musculus OX=10090 GN=Bag2 PE=1 SV=1	21.4131	20.1301	-1.28303	0.464659	0.343037	0.891556	13	13	21.3724		21.4538			16.8464	19.8357	21.602	20.3451	22.0213
Q8BV13;D6RH36;D6RI85;D3Z6T8	Cops7b	COP9 signalosome complex subunit 7b	sp|Q8BV13|CSN7B_MOUSE COP9 signalosome complex subunit 7b OS=Mus musculus OX=10090 GN=Cops7b PE=1 SV=1	18.5459	19.7273	1.18136	0.463387	0.344043	0.891556	8	8	18.5459					19.3018		20.1527
Q8JZN5;A0A0G2JDY4;A0A0G2JF25	Acad9	Acyl-CoA dehydrogenase family member 9, mitochondrial	sp|Q8JZN5|ACAD9_MOUSE Acyl-CoA dehydrogenase family member 9, mitochondrial OS=Mus musculus OX=10090 GN=Acad9 PE=1 SV=2	16.0367	15.0048	-1.03197	0.46271	0.34458	0.891556	29	29		15.7427	16.3308			14.019				15.9906
A3KGI3;Q66JQ7;A3KGI5;A3KGI6	Casc5	Protein CASC5	tr|A3KGI3|A3KGI3_MOUSE Kinetochore scaffold 1 OS=Mus musculus OX=10090 GN=Knl1 PE=1 SV=1;sp|Q66JQ7|KNL1_MOUSE Kinetochore scaffold 1 OS=Mus musculus OX=10090 GN=Knl1 PE=1 SV=3	18.2258	16.715	-1.51077	0.462664	0.344617	0.891556	34	34	18.2258							16.715
P35279	Rab6a	Ras-related protein Rab-6A	sp|P35279|RAB6A_MOUSE Ras-related protein Rab-6A OS=Mus musculus OX=10090 GN=Rab6a PE=1 SV=4	22.3454	23.2471	0.901737	0.462523	0.344728	0.891556	14	1	19.5224	22.1744	23.08	23.5326	23.4173	23.0598		23.0166	23.6649
Q8K310;A0A494BAZ7;A0A494BAD4;A0A494BAZ2;A0A494B9X1;A0A494B9B1;A0A494BAC5;A0A494B968;A0A494B9C9;A0A494B8Y5;A0A494BAL7;A0A494BB50;A0A494B9Q4	Matr3	Matrin-3	sp|Q8K310|MATR3_MOUSE Matrin-3 OS=Mus musculus OX=10090 GN=Matr3 PE=1 SV=1;tr|A0A494BAZ7|A0A494BAZ7_MOUSE MCG121979, isoform CRA_a OS=Mus musculus OX=10090 GN=Matr3 PE=4 SV=1;tr|A0A494BAD4|A0A494BAD4_MOUSE Matrin-3 OS=Mus musculus OX=10090 GN=Matr3 PE=4 SV	22.8457	23.3638	0.518114	0.462462	0.344776	0.891556	52	52	23.1845	22.6721	23.7004	22.384	22.2874	24.1537	22.1324	24.2814	23.2439	23.0076
Q9D8X2;A0A1D5RLD5	Ccdc124	Coiled-coil domain-containing protein 124	sp|Q9D8X2|CC124_MOUSE Coiled-coil domain-containing protein 124 OS=Mus musculus OX=10090 GN=Ccdc124 PE=1 SV=1	17.2065	18.7145	1.50801	0.461693	0.345388	0.891556	13	13			17.2065				18.7145
P47962;D3YYV8	Rpl5	60S ribosomal protein L5	sp|P47962|RL5_MOUSE 60S ribosomal protein L5 OS=Mus musculus OX=10090 GN=Rpl5 PE=1 SV=3;tr|D3YYV8|D3YYV8_MOUSE 60S ribosomal protein L5 (Fragment) OS=Mus musculus OX=10090 GN=Rpl5 PE=1 SV=1	21.609	22.3303	0.721305	0.461461	0.345572	0.891556	19	19	22.2218	23.1058	21.6462	22.2776	18.7937	21.7703	22.9391	21.7866	22.4297	22.7259
Q9CQF7;Q9CWM4;A0A494BBK3;A0A494BAH5	Pfdn1	Prefoldin subunit 1	tr|Q9CQF7|Q9CQF7_MOUSE Prefoldin 1 OS=Mus musculus OX=10090 GN=Pfdn1 PE=1 SV=1;sp|Q9CWM4|PFD1_MOUSE Prefoldin subunit 1 OS=Mus musculus OX=10090 GN=Pfdn1 PE=1 SV=1;tr|A0A494BBK3|A0A494BBK3_MOUSE Prefoldin subunit 1 OS=Mus musculus OX=10090 GN=Pfdn1 PE=4 SV	18.2294	17.044	-1.18535	0.461227	0.345758	0.891556	8	8			18.2294			17.502		16.5861
Q8K211;A8Y5P1	Slc31a1	High affinity copper uptake protein 1	sp|Q8K211|COPT1_MOUSE High affinity copper uptake protein 1 OS=Mus musculus OX=10090 GN=Slc31a1 PE=2 SV=1;tr|A8Y5P1|A8Y5P1_MOUSE High affinity copper uptake protein 1 OS=Mus musculus OX=10090 GN=Slc31a1 PE=1 SV=1	22.3169	20.8104	-1.50656	0.46118	0.345796	0.891556	2	2		22.3169				20.8104
Q9ERG2	Strn3	Striatin-3	sp|Q9ERG2|STRN3_MOUSE Striatin-3 OS=Mus musculus OX=10090 GN=Strn3 PE=1 SV=1	18.7642	16.8147	-1.94949	0.461012	0.34593	0.891556	21	2	19.1014		18.4269			19.6892		13.9402
E9QLA5;Q0GNC1;Q0GNC1-3;A0A1Y7VM80	Inf2	Inverted formin-2	tr|E9QLA5|E9QLA5_MOUSE Inverted formin-2 OS=Mus musculus OX=10090 GN=Inf2 PE=1 SV=1;sp|Q0GNC1|INF2_MOUSE Inverted formin-2 OS=Mus musculus OX=10090 GN=Inf2 PE=1 SV=1;sp|Q0GNC1-3|INF2_MOUSE Isoform 2 of Inverted formin-2 OS=Mus musculus OX=10090 GN=Inf2;tr|	20.1728	19.2601	-0.912648	0.460588	0.346268	0.891556	43	43	21.6266	20.5232	19.9437	18.5977		19.0123		19.508
Q9CYD3	Crtap	Cartilage-associated protein	sp|Q9CYD3|CRTAP_MOUSE Cartilage-associated protein OS=Mus musculus OX=10090 GN=Crtap PE=1 SV=3	17.4923	18.9929	1.50067	0.459108	0.34745	0.89347	22	21			17.4923			18.9929
A0A087WQT6;O89110	Casp8	Caspase-8;Caspase-8 subunit p18;Caspase-8 subunit p10	tr|A0A087WQT6|A0A087WQT6_MOUSE Caspase-8 OS=Mus musculus OX=10090 GN=Casp8 PE=1 SV=1;sp|O89110|CASP8_MOUSE Caspase-8 OS=Mus musculus OX=10090 GN=Casp8 PE=1 SV=1	26.737	25.8947	-0.842356	0.458506	0.347931	0.89347	23	23		25.0507		27.8723	27.288		25.9705	25.5773	26.1362
Q8K2D3;D6RCX6;D3YYS4	Edc3	Enhancer of mRNA-decapping protein 3	sp|Q8K2D3|EDC3_MOUSE Enhancer of mRNA-decapping protein 3 OS=Mus musculus OX=10090 GN=Edc3 PE=1 SV=1	16.5447	15.0502	-1.49454	0.456948	0.349182	0.89347	22	22	16.5447							15.0502
P62874;H3BKR2;H3BLF7;Q61011	Gnb1	Guanine nucleotide-binding protein G(I)/G(S)/G(T) subunit beta-1	sp|P62874|GBB1_MOUSE Guanine nucleotide-binding protein G(I)/G(S)/G(T) subunit beta-1 OS=Mus musculus OX=10090 GN=Gnb1 PE=1 SV=3;tr|H3BKR2|H3BKR2_MOUSE Guanine nucleotide-binding protein G(I)/G(S)/G(T) subunit beta-1 (Fragment) OS=Mus musculus OX=10090 GN=	16.8553	17.7265	0.871197	0.456743	0.349347	0.89347	10	9	17.0696	16.3273	17.1689			18.7297			16.7232
Q99020;Q20BD0;Q80XR6	Hnrnpab	Heterogeneous nuclear ribonucleoprotein A/B	sp|Q99020|ROAA_MOUSE Heterogeneous nuclear ribonucleoprotein A/B OS=Mus musculus OX=10090 GN=Hnrnpab PE=1 SV=1;tr|Q20BD0|Q20BD0_MOUSE Heterogeneous nuclear ribonucleoprotein A/B OS=Mus musculus OX=10090 GN=Hnrnpab PE=1 SV=1;tr|Q80XR6|Q80XR6_MOUSE Heterogen	25.4639	25.909	0.445154	0.456313	0.349693	0.89347	20	20	25.7041	25.6562	26.0448	24.8243	25.0898	26.6433	25.76	26.4404	25.5666	25.1348
Q9JIF0-3	Prmt1	Protein arginine N-methyltransferase 1	sp|Q9JIF0-3|ANM1_MOUSE Isoform 3 of Protein arginine N-methyltransferase 1 OS=Mus musculus OX=10090 GN=Prmt1	23.1155	23.5334	0.417956	0.456228	0.349761	0.89347	28	3	22.3052	23.3626	23.4692	22.9996	23.4408	23.694	23.7187	24.1046	22.9096	23.2402
Q8BH40;O70439	Stx7	Syntaxin-7	tr|Q8BH40|Q8BH40_MOUSE Syntaxin-7 OS=Mus musculus OX=10090 GN=Stx7 PE=1 SV=1;sp|O70439|STX7_MOUSE Syntaxin-7 OS=Mus musculus OX=10090 GN=Stx7 PE=1 SV=3	16.9797	18.4709	1.49119	0.45577	0.350131	0.89347	11	11			16.9797			18.4709
Q8K411;Q8K411-2;Q8K411-3	Pitrm1	Presequence protease, mitochondrial	sp|Q8K411|PREP_MOUSE Presequence protease, mitochondrial OS=Mus musculus OX=10090 GN=Pitrm1 PE=1 SV=1;sp|Q8K411-2|PREP_MOUSE Isoform 2 of Presequence protease, mitochondrial OS=Mus musculus OX=10090 GN=Pitrm1;sp|Q8K411-3|PREP_MOUSE Isoform 3 of Presequence	17.6221	19.4906	1.86853	0.455662	0.350217	0.89347	54	54	16.6328	15.9664	20.2672			19.4906
O70475;D3YXP9	Ugdh	UDP-glucose 6-dehydrogenase	sp|O70475|UGDH_MOUSE UDP-glucose 6-dehydrogenase OS=Mus musculus OX=10090 GN=Ugdh PE=1 SV=1	23.0424	23.6318	0.589401	0.454797	0.350916	0.89347	33	33	23.2715	21.6698	24.2173	22.9477	23.1056	24.0875	23.8671	24.082	22.4904
P10711;E9PYD5;B7ZCS4;F6XMY4;Q9QVN7	Tcea1	Transcription elongation factor A protein 1	sp|P10711|TCEA1_MOUSE Transcription elongation factor A protein 1 OS=Mus musculus OX=10090 GN=Tcea1 PE=1 SV=2;tr|E9PYD5|E9PYD5_MOUSE Transcription elongation factor A protein 1 OS=Mus musculus OX=10090 GN=Tcea1 PE=1 SV=1	23.5533	23.9956	0.442233	0.454588	0.351085	0.89347	23	4	22.5021	24.4103	23.3208	23.3321	24.2014	23.7127	24.0386	24.1011	23.9325	24.1928
P26516	Psmd7	26S proteasome non-ATPase regulatory subunit 7	sp|P26516|PSMD7_MOUSE 26S proteasome non-ATPase regulatory subunit 7 OS=Mus musculus OX=10090 GN=Psmd7 PE=1 SV=2	18.7198	19.6196	0.899844	0.453869	0.351666	0.89347	17	17	19.9316	17.573	18.6547			19.8576		19.3816
Q99LF4	Rtcb	tRNA-splicing ligase RtcB homolog	sp|Q99LF4|RTCB_MOUSE tRNA-splicing ligase RtcB homolog OS=Mus musculus OX=10090 GN=Rtcb PE=1 SV=1	22.4903	22.8707	0.380416	0.45369	0.351811	0.89347	30	30	22.2328	22.5765	22.5116	22.3779	22.7527	22.9854	22.4247	23.4756	23.0279	22.44
P08228	Sod1	Superoxide dismutase [Cu-Zn]	sp|P08228|SODC_MOUSE Superoxide dismutase [Cu-Zn] OS=Mus musculus OX=10090 GN=Sod1 PE=1 SV=2	16.8274	15.7136	-1.11373	0.45368	0.351819	0.89347	9	9		16.8274				15.5484		15.8788
Q9D0M0;A0A1L1ST25	Exosc7	Exosome complex exonuclease RRP42	sp|Q9D0M0|EXOS7_MOUSE Exosome complex exonuclease RRP42 OS=Mus musculus OX=10090 GN=Exosc7 PE=1 SV=2	18.0706	18.8829	0.812328	0.453023	0.352352	0.89347	16	16	18.1905	17.9507						19.0608	18.705
Q08943-2;Q08943;A2AW05	Ssrp1	FACT complex subunit SSRP1	sp|Q08943-2|SSRP1_MOUSE Isoform 2 of FACT complex subunit SSRP1 OS=Mus musculus OX=10090 GN=Ssrp1;sp|Q08943|SSRP1_MOUSE FACT complex subunit SSRP1 OS=Mus musculus OX=10090 GN=Ssrp1 PE=1 SV=2;tr|A2AW05|A2AW05_MOUSE FACT complex subunit SSRP1 (Fragment) OS=M	23.9012	23.0921	-0.809107	0.452803	0.35253	0.89347	33	33	24.5082	24.2345	22.7435	23.6704	24.3493	23.0807	24.8847	23.9637	23.6655	19.8658
P70202	Lxn	Latexin	sp|P70202|LXN_MOUSE Latexin OS=Mus musculus OX=10090 GN=Lxn PE=1 SV=2	21.0046	19.781	-1.22354	0.451242	0.3538	0.894091	6	6		20.3901	21.619			21.1936		18.3684
Q02013	Aqp1	Aquaporin-1	sp|Q02013|AQP1_MOUSE Aquaporin-1 OS=Mus musculus OX=10090 GN=Aqp1 PE=1 SV=3	22.6635	21.8524	-0.811108	0.451027	0.353975	0.894091	5	5	21.8814		22.7298	23.3793		22.4092		21.2955
E9PZF0;Q5NC79	Gm20390	Nucleoside diphosphate kinase	tr|E9PZF0|E9PZF0_MOUSE Nucleoside diphosphate kinase OS=Mus musculus OX=10090 GN=Gm20390 PE=3 SV=1	23.1711	22.5622	-0.608929	0.45097	0.354022	0.894091	23	NA	23.3688	23.8306	23.3775	21.9719	23.3067	23.1348	23.8887	22.1207	20.6648	23.0019
Q3V117;Q91V92;Q3TS02	Acly	ATP-citrate synthase	tr|Q3V117|Q3V117_MOUSE ATP-citrate synthase OS=Mus musculus OX=10090 GN=Acly PE=1 SV=1;sp|Q91V92|ACLY_MOUSE ATP-citrate synthase OS=Mus musculus OX=10090 GN=Acly PE=1 SV=1	22.0305	21.2544	-0.776067	0.450692	0.354248	0.894091	73	73	23.3381	21.3166	22.0694	22.8142	20.6139	22.3819	19.7111	23.0761	21.6685	19.4343
P15379-5;A2APM2;A2APM5;A2APM3;A2APM4;A2APM1;E9QKM8;Q3U8S1;Q80X37;P15379-9;P15379;P15379-7;P15379-8;P15379-4;P15379-2;P15379-10;P15379-11;P15379-6;P15379-3;P15379-13;P15379-12	Cd44	CD44 antigen	sp|P15379-5|CD44_MOUSE Isoform 6 of CD44 antigen OS=Mus musculus OX=10090 GN=Cd44;tr|A2APM2|A2APM2_MOUSE CD44 antigen OS=Mus musculus OX=10090 GN=Cd44 PE=1 SV=1;tr|A2APM5|A2APM5_MOUSE CD44 antigen OS=Mus musculus OX=10090 GN=Cd44 PE=1 SV=1;tr|A2APM3|A2APM3	17.6441	16.1705	-1.4736	0.449584	0.355153	0.895443	11	11	17.6441					16.1705
Q9WV55;A0A3B2W837	Vapa	Vesicle-associated membrane protein-associated protein A	sp|Q9WV55|VAPA_MOUSE Vesicle-associated membrane protein-associated protein A OS=Mus musculus OX=10090 GN=Vapa PE=1 SV=2;tr|A0A3B2W837|A0A3B2W837_MOUSE Vesicle-associated membrane protein-associated protein A (Fragment) OS=Mus musculus OX=10090 GN=Vapa PE=	22.1929	21.6383	-0.554632	0.44848	0.356057	0.895615	19	18	21.8588	21.241	22.4343	23.0753	22.3553	22.1815	19.8309	21.7225	22.1447	22.3119
Q3U1J4;A0A494B987;A0A494BBJ6	Ddb1	DNA damage-binding protein 1	sp|Q3U1J4|DDB1_MOUSE DNA damage-binding protein 1 OS=Mus musculus OX=10090 GN=Ddb1 PE=1 SV=2	20.7962	19.8197	-0.976564	0.447515	0.356849	0.895615	63	39	20.6442	20.8457	20.688	20.7943	21.0088	21.1539	18.8069	22.2713	21.0673	15.7989
Q8R5L1;O35658	C1qbp	Complement component 1 Q subcomponent-binding protein, mitochondrial	tr|Q8R5L1|Q8R5L1_MOUSE Complement component 1 Q subcomponent-binding protein, mitochondrial OS=Mus musculus OX=10090 GN=C1qbp PE=1 SV=1;sp|O35658|C1QBP_MOUSE Complement component 1 Q subcomponent-binding protein, mitochondrial OS=Mus musculus OX=10090 GN=C	18.6405	19.4443	0.803708	0.447396	0.356948	0.895615	8	8	18.0883	18.7519	19.9391		17.7829	19.9811			18.9074
A0A0B4J1F0;P61622	Itga11	Integrin alpha-11	tr|A0A0B4J1F0|A0A0B4J1F0_MOUSE Integrin alpha-11 OS=Mus musculus OX=10090 GN=Itga11 PE=1 SV=1;sp|P61622|ITA11_MOUSE Integrin alpha-11 OS=Mus musculus OX=10090 GN=Itga11 PE=1 SV=1	17.6455	19.1072	1.46162	0.445377	0.35861	0.895615	34	34					17.6455				19.1072
Q3UMU9-3;Q3UMU9;Q3UMU9-4;Q3UMU9-2	Hdgfrp2	Hepatoma-derived growth factor-related protein 2	sp|Q3UMU9-3|HDGR2_MOUSE Isoform 3 of Hepatoma-derived growth factor-related protein 2 OS=Mus musculus OX=10090 GN=Hdgfl2;sp|Q3UMU9|HDGR2_MOUSE Hepatoma-derived growth factor-related protein 2 OS=Mus musculus OX=10090 GN=Hdgfl2 PE=1 SV=1;sp|Q3UMU9-4|HDGR2_M	22.2663	22.9817	0.71534	0.445117	0.358825	0.895615	26	25	23.2525	24.2327	22.0541	20.3193	21.473	22.3603	24.5726	22.8119	22.2538	22.9096
Q9D154;Z4YK03;Q5SV42	Serpinb1a	Leukocyte elastase inhibitor A	sp|Q9D154|ILEUA_MOUSE Leukocyte elastase inhibitor A OS=Mus musculus OX=10090 GN=Serpinb1a PE=1 SV=1	22.2214	21.2598	-0.961574	0.444729	0.359146	0.895615	25	21	23.2888			21.5493	21.826			22.3358	20.1838
Q9CXG3;D6RJ77	Ppil4	Peptidyl-prolyl cis-trans isomerase-like 4	sp|Q9CXG3|PPIL4_MOUSE Peptidyl-prolyl cis-trans isomerase-like 4 OS=Mus musculus OX=10090 GN=Ppil4 PE=1 SV=2	20.0139	19.137	-0.876928	0.444665	0.359199	0.895615	18	18	20.0327	21.0834	18.9256			18.6507		20.6146	18.1456
O35345;Q4FJZ2;A2ADZ6	Kpna6	Importin subunit alpha-7;Importin subunit alpha	sp|O35345|IMA7_MOUSE Importin subunit alpha-7 OS=Mus musculus OX=10090 GN=Kpna6 PE=1 SV=2;tr|Q4FJZ2|Q4FJZ2_MOUSE Importin subunit alpha OS=Mus musculus OX=10090 GN=Kpna6 PE=1 SV=1	18.427	17.0097	-1.41723	0.444648	0.359213	0.895615	11	11			18.427			18.1227		15.8968
E9Q411	Nbas		tr|E9Q411|E9Q411_MOUSE Neuroblastoma-amplified sequence OS=Mus musculus OX=10090 GN=Nbas PE=1 SV=1	13.7884	14.6137	0.825276	0.444208	0.359577	0.895615	71	71		13.6034	13.9733			14.2504		14.9769
Q61550;A0A2I3BS25;R4GML2;A2AU37	Rad21	Double-strand-break repair protein rad21 homolog	sp|Q61550|RAD21_MOUSE Double-strand-break repair protein rad21 homolog OS=Mus musculus OX=10090 GN=Rad21 PE=1 SV=3	20.8836	21.5215	0.637803	0.443445	0.360209	0.895615	38	38	21.2255	21.9228	20.8239	19.3548	21.0912	21.1637	21.329	23.04	20.5531
P42669	Pura	Transcriptional activator protein Pur-alpha	sp|P42669|PURA_MOUSE Transcriptional activator protein Pur-alpha OS=Mus musculus OX=10090 GN=Pura PE=1 SV=1	20.1969	18.9099	-1.28706	0.442618	0.360896	0.895615	9	9	19.8953		19.1437	21.5518		17.0196			20.8002
Q9Z2I8;Q9Z2I8-2;A0A0N4SWD1	Suclg2	Succinyl-CoA ligase [GDP-forming] subunit beta, mitochondrial	sp|Q9Z2I8|SUCB2_MOUSE Succinate--CoA ligase [GDP-forming] subunit beta, mitochondrial OS=Mus musculus OX=10090 GN=Suclg2 PE=1 SV=3;sp|Q9Z2I8-2|SUCB2_MOUSE Isoform 2 of Succinate--CoA ligase [GDP-forming] subunit beta, mitochondrial OS=Mus musculus OX=10090	18.9804	17.5279	-1.45257	0.4422	0.361243	0.895615	22	22			18.9804			17.5279
O88543;F6YCA7;D3Z036	Cops3	COP9 signalosome complex subunit 3	sp|O88543|CSN3_MOUSE COP9 signalosome complex subunit 3 OS=Mus musculus OX=10090 GN=Cops3 PE=1 SV=3	19.7352	19.1951	-0.540182	0.441713	0.361648	0.895615	18	18	19.6692	19.6583	19.9617		19.6518	19.8404		19.3378	18.4069
Q3TWF6;G3X934;Q6P8I3	Wdr70	WD repeat-containing protein 70	sp|Q3TWF6|WDR70_MOUSE WD repeat-containing protein 70 OS=Mus musculus OX=10090 GN=Wdr70 PE=1 SV=1;tr|G3X934|G3X934_MOUSE MCG115964 OS=Mus musculus OX=10090 GN=Wdr70 PE=1 SV=1	19.9416	18.4922	-1.44948	0.441116	0.362146	0.895615	20	20		19.9416						18.4922
O35218	Cpsf2	Cleavage and polyadenylation specificity factor subunit 2	sp|O35218|CPSF2_MOUSE Cleavage and polyadenylation specificity factor subunit 2 OS=Mus musculus OX=10090 GN=Cpsf2 PE=1 SV=1	18.0879	19.0811	0.993219	0.440999	0.362244	0.895615	39	39	17.1333		19.0425			18.6867		19.4755
P57780	Actn4	Alpha-actinin-4	sp|P57780|ACTN4_MOUSE Alpha-actinin-4 OS=Mus musculus OX=10090 GN=Actn4 PE=1 SV=1	23.8159	24.1796	0.363675	0.440975	0.362264	0.895615	51	2	23.9068	23.5238	23.8909	23.7656	23.9924	23.983	23.8253	23.9409	24.3722	24.7765
A2ANY6;J3QMC5	Mdn1		tr|A2ANY6|A2ANY6_MOUSE Midasin OS=Mus musculus OX=10090 GN=Mdn1 PE=1 SV=1;tr|J3QMC5|J3QMC5_MOUSE Midasin OS=Mus musculus OX=10090 GN=Mdn1 PE=1 SV=1	17.1878	18.3944	1.20664	0.440973	0.362266	0.895615	141	141	16.5973	17.1939	15.8352	19.1248		15.9245		21.1627	18.096
Q6NS46	Pdcd11	Protein RRP5 homolog	sp|Q6NS46|RRP5_MOUSE Protein RRP5 homolog OS=Mus musculus OX=10090 GN=Pdcd11 PE=1 SV=2	18.0181	19.6002	1.5821	0.440812	0.3624	0.895615	78	78	18.0181					19.0692	18.0169	21.7144
A0A0N4SVC2;E9QP00;Q6PFR5;A0A0N4SV13	Tra2a	Transformer-2 protein homolog alpha	tr|A0A0N4SVC2|A0A0N4SVC2_MOUSE Transformer-2 protein homolog alpha OS=Mus musculus OX=10090 GN=Tra2a PE=1 SV=1;tr|E9QP00|E9QP00_MOUSE Transformer-2 protein homolog alpha OS=Mus musculus OX=10090 GN=Tra2a PE=1 SV=1;sp|Q6PFR5|TRA2A_MOUSE Transformer-2 protei	21.1344	21.7523	0.617929	0.440173	0.362934	0.895615	10	10	21.1124		21.3068	20.9841		21.6406		22.5402	21.0763
Q62189;D3Z0S6;D6RI83	Snrpa	U1 small nuclear ribonucleoprotein A	sp|Q62189|SNRPA_MOUSE U1 small nuclear ribonucleoprotein A OS=Mus musculus OX=10090 GN=Snrpa PE=1 SV=3;tr|D3Z0S6|D3Z0S6_MOUSE U1 small nuclear ribonucleoprotein A (Fragment) OS=Mus musculus OX=10090 GN=Snrpa PE=1 SV=1	23.099	22.6296	-0.469389	0.440024	0.363058	0.895615	9	7	22.4271	23.6433	22.6874	23.2959	23.4413	22.6745	23.4941	22.0845	23.295	21.5999
Q9DBZ5;Q9DBZ5-2;Q3TY56;A0A140LJ59	Eif3k	Eukaryotic translation initiation factor 3 subunit K	sp|Q9DBZ5|EIF3K_MOUSE Eukaryotic translation initiation factor 3 subunit K OS=Mus musculus OX=10090 GN=Eif3k PE=1 SV=1;sp|Q9DBZ5-2|EIF3K_MOUSE Isoform 2 of Eukaryotic translation initiation factor 3 subunit K OS=Mus musculus OX=10090 GN=Eif3k;tr|Q3TY56|Q3T	19.1151	17.6006	-1.51442	0.439983	0.363092	0.895615	13	13	19.7464		18.4838			19.7096		15.4917
P28352;F6QA74;D3Z6R9;D3Z124	Apex1	DNA-(apurinic or apyrimidinic site) lyase;DNA-(apurinic or apyrimidinic site) lyase, mitochondrial	sp|P28352|APEX1_MOUSE DNA-(apurinic or apyrimidinic site) lyase OS=Mus musculus OX=10090 GN=Apex1 PE=1 SV=2;tr|F6QA74|F6QA74_MOUSE DNA-(apurinic or apyrimidinic site) lyase (Fragment) OS=Mus musculus OX=10090 GN=Apex1 PE=1 SV=1;tr|D3Z6R9|D3Z6R9_MOUSE DNA-(	23.5827	24.1322	0.549496	0.439691	0.363336	0.895615	17	17	23.6237	24.2146	22.6033	23.7804	23.6917	22.9316	25.6497	23.9724	24.7926	23.3147
Q99M28;Q99M28-2	Rnps1	RNA-binding protein with serine-rich domain 1	sp|Q99M28|RNPS1_MOUSE RNA-binding protein with serine-rich domain 1 OS=Mus musculus OX=10090 GN=Rnps1 PE=1 SV=1;sp|Q99M28-2|RNPS1_MOUSE Isoform 2 of RNA-binding protein with serine-rich domain 1 OS=Mus musculus OX=10090 GN=Rnps1	23.3306	22.2356	-1.09507	0.43913	0.363806	0.895863	7	7	23.3306					21.9792		22.4919
Q3UID0;Q6PDG5-2;Q6PDG5;A0A1W2P6N7	Smarcc2	SWI/SNF complex subunit SMARCC2	tr|Q3UID0|Q3UID0_MOUSE SWI/SNF complex subunit SMARCC2 OS=Mus musculus OX=10090 GN=Smarcc2 PE=1 SV=1;sp|Q6PDG5-2|SMRC2_MOUSE Isoform 2 of SWI/SNF complex subunit SMARCC2 OS=Mus musculus OX=10090 GN=Smarcc2;sp|Q6PDG5|SMRC2_MOUSE SWI/SNF complex subunit SMAR	22.6132	23.0594	0.446239	0.438639	0.364218	0.895969	56	45	22.0769	23.2662	23.3502	22.176	22.1967	23.4062	22.325	23.8323	22.9494	22.7844
Q69ZN7;A0A286YDF5;E9Q390;Q69ZN7-4;A0A286YCZ3;Q69ZN7-2;Q69ZN7-3;A0A286YE65;A0A286YDV5	Myof	Myoferlin	sp|Q69ZN7|MYOF_MOUSE Myoferlin OS=Mus musculus OX=10090 GN=Myof PE=1 SV=2;tr|A0A286YDF5|A0A286YDF5_MOUSE Myoferlin OS=Mus musculus OX=10090 GN=Myof PE=1 SV=1;tr|E9Q390|E9Q390_MOUSE Myoferlin OS=Mus musculus OX=10090 GN=Myof PE=1 SV=2;sp|Q69ZN7-4|MYOF_MOUSE	20.6771	21.4127	0.73567	0.437188	0.365437	0.898058	144	141	21.4505	19.5625	21.9117	22.2484	18.2124	21.9269	21.1539	21.3437	22.3108	20.3285
Q9DCX2;B1ASE2	Atp5h	ATP synthase subunit d, mitochondrial	sp|Q9DCX2|ATP5H_MOUSE ATP synthase subunit d, mitochondrial OS=Mus musculus OX=10090 GN=Atp5pd PE=1 SV=3;tr|B1ASE2|B1ASE2_MOUSE ATP synthase, H+-transporting, mitochondrial F0 complex, subunit D (Fragment) OS=Mus musculus OX=10090 GN=Atp5h PE=1 SV=1	21.3864	20.6297	-0.756748	0.436043	0.366402	0.898725	12	12	20.3384	21.9532	22.6712		20.583	21.5156	19.5114			20.862
A0A0N4SUH4;Q8BKS9;A0A494BBI7;A0A494BB98	Kiaa0020	Pumilio domain-containing protein KIAA0020	tr|A0A0N4SUH4|A0A0N4SUH4_MOUSE Pumilio homolog 3 OS=Mus musculus OX=10090 GN=Pum3 PE=1 SV=1;sp|Q8BKS9|PUM3_MOUSE Pumilio homolog 3 OS=Mus musculus OX=10090 GN=Pum3 PE=1 SV=2;tr|A0A494BBI7|A0A494BBI7_MOUSE Pumilio homolog 3 (Fragment) OS=Mus musculus OX=100	15.903	18.085	2.18201	0.435795	0.36661	0.898725	33	33				15.903		16.5949		21.4812		16.1789
Q99L20;G3UX05;G3UX71	Gstt3		sp|Q99L20|GSTT3_MOUSE Glutathione S-transferase theta-3 OS=Mus musculus OX=10090 GN=Gstt3 PE=1 SV=1;tr|G3UX05|G3UX05_MOUSE Glutathione S-transferase theta-3 OS=Mus musculus OX=10090 GN=Gstt3 PE=1 SV=1	19.8311	18.459	-1.37208	0.435548	0.366819	0.898725	10	6			19.8311			19.5315		17.3866
P07356;B0V2N7;B0V2N8;B0V2N5	Anxa2	Annexin A2;Annexin	sp|P07356|ANXA2_MOUSE Annexin A2 OS=Mus musculus OX=10090 GN=Anxa2 PE=1 SV=2;tr|B0V2N7|B0V2N7_MOUSE Annexin (Fragment) OS=Mus musculus OX=10090 GN=Anxa2 PE=1 SV=1;tr|B0V2N8|B0V2N8_MOUSE Annexin (Fragment) OS=Mus musculus OX=10090 GN=Anxa2 PE=1 SV=1;tr|B0V2	25.9074	25.4438	-0.463591	0.434718	0.367521	0.899536	46	46	26.0374	24.9825	26.9122	26.0018	25.6029	26.4174	25.4161	25.1881	25.5151	24.6822
P17751;H7BXC3	Tpi1	Triosephosphate isomerase	sp|P17751|TPIS_MOUSE Triosephosphate isomerase OS=Mus musculus OX=10090 GN=Tpi1 PE=1 SV=4;tr|H7BXC3|H7BXC3_MOUSE Triosephosphate isomerase OS=Mus musculus OX=10090 GN=Tpi1 PE=1 SV=1	22.1673	21.6855	-0.481823	0.433197	0.36881	0.89994	18	18	21.8257	22.7099	21.8568	21.701	22.7431	21.1444	23.0162	20.9137	21.1862	22.1667
O35901;O35900	Lsm2	U6 snRNA-associated Sm-like protein LSm2	tr|O35901|O35901_MOUSE U6 snRNA-associated Sm-like protein LSm2 OS=Mus musculus OX=10090 GN=Lsm2 PE=1 SV=1;sp|O35900|LSM2_MOUSE U6 snRNA-associated Sm-like protein LSm2 OS=Mus musculus OX=10090 GN=Lsm2 PE=1 SV=1	20.1063	18.9681	-1.13822	0.432721	0.369215	0.89994	4	4			20.1063			18.4555		19.4806
Q08091;Q08091-2;A0A1L1SRV0;A0A1L1SUB2;A0A1L1SRL1	Cnn1	Calponin-1	sp|Q08091|CNN1_MOUSE Calponin-1 OS=Mus musculus OX=10090 GN=Cnn1 PE=1 SV=1;sp|Q08091-2|CNN1_MOUSE Isoform Beta of Calponin-1 OS=Mus musculus OX=10090 GN=Cnn1;tr|A0A1L1SRV0|A0A1L1SRV0_MOUSE Calponin OS=Mus musculus OX=10090 GN=Cnn1 PE=1 SV=1;tr|A0A1L1SUB2|A	24.2065	24.9827	0.776213	0.432322	0.369554	0.89994	22	22	25.5149	21.5422	23.0384	25.5394	25.3977	23.8432	24.3876	25.2289	26.1755	25.2786
P14211	Calr	Calreticulin	sp|P14211|CALR_MOUSE Calreticulin OS=Mus musculus OX=10090 GN=Calr PE=1 SV=1	21.0625	20.0359	-1.02655	0.431776	0.370019	0.89994	40	40	21.648	21.9313	22.3388	21.3197	18.0747	21.5291	21.4639	20.1014	17.0494
Q9DAV6;Q9D6A7;I7HJI5	Serpinb9b		tr|Q9DAV6|Q9DAV6_MOUSE R86 OS=Mus musculus OX=10090 GN=Serpinb9b PE=1 SV=1	23.1523	22.3753	-0.776962	0.431585	0.370182	0.89994	18	18	23.3193				22.9852			22.4243	22.3263
Q8CGZ0;A0A1D5RL92;G5E8I8	Cherp	Calcium homeostasis endoplasmic reticulum protein	sp|Q8CGZ0|CHERP_MOUSE Calcium homeostasis endoplasmic reticulum protein OS=Mus musculus OX=10090 GN=Cherp PE=1 SV=1;tr|A0A1D5RL92|A0A1D5RL92_MOUSE Calcium homeostasis endoplasmic reticulum protein OS=Mus musculus OX=10090 GN=Cherp PE=1 SV=1;tr|G5E8I8|G5E8I	18.6733	19.6687	0.995407	0.43158	0.370186	0.89994	25	25	19.7592		17.5874			19.7295		19.6079
Q8CGC7;A0A0A6YWA4;A0A0A6YWH3	Eprs	Bifunctional glutamate/proline--tRNA ligase;Glutamate--tRNA ligase;Proline--tRNA ligase	sp|Q8CGC7|SYEP_MOUSE Bifunctional glutamate/proline--tRNA ligase OS=Mus musculus OX=10090 GN=Eprs PE=1 SV=4	21.895	21.4277	-0.467293	0.431102	0.370594	0.89994	95	94	22.2867	21.3221	22.1526	22.3125	21.4009	21.8449	22.2901	21.464	20.0478	21.4918
E9QAS4;E9QAS5;Q6PDQ2;F6WR45	Chd4	Chromodomain-helicase-DNA-binding protein 4	tr|E9QAS4|E9QAS4_MOUSE Chromodomain-helicase-DNA-binding protein 4 OS=Mus musculus OX=10090 GN=Chd4 PE=1 SV=1;tr|E9QAS5|E9QAS5_MOUSE Chromodomain-helicase-DNA-binding protein 4 OS=Mus musculus OX=10090 GN=Chd4 PE=1 SV=1;sp|Q6PDQ2|CHD4_MOUSE Chromodomain-he	22.9178	23.3414	0.423621	0.430742	0.370901	0.89994	107	82	22.8172	23.4837	22.2088	22.7843	23.295	22.5768	23.7167	24.0452	23.5255	22.843
P62748;A0A1Y7VMK3;A2A7R5	Hpcal1	Hippocalcin-like protein 1	sp|P62748|HPCL1_MOUSE Hippocalcin-like protein 1 OS=Mus musculus OX=10090 GN=Hpcal1 PE=1 SV=2;tr|A0A1Y7VMK3|A0A1Y7VMK3_MOUSE Hippocalcin-like protein 1 (Fragment) OS=Mus musculus OX=10090 GN=Hpcal1 PE=1 SV=1	16.9969	15.5784	-1.41849	0.43026	0.371313	0.89994	12	7			16.9969					15.5784
Q5SVQ0-4;Q5SVQ0-2;Q5SVQ0-3;Q5SVQ0;Q5SVQ0-5;F6S4B9	Kat7	Histone acetyltransferase KAT7	sp|Q5SVQ0-4|KAT7_MOUSE Isoform 4 of Histone acetyltransferase KAT7 OS=Mus musculus OX=10090 GN=Kat7;sp|Q5SVQ0-2|KAT7_MOUSE Isoform 2 of Histone acetyltransferase KAT7 OS=Mus musculus OX=10090 GN=Kat7;sp|Q5SVQ0-3|KAT7_MOUSE Isoform 3 of Histone acetyltransf	21.0533	22.0597	1.0064	0.429999	0.371536	0.89994	21	20	21.5723	22.2877	17.1147	21.387	22.905	20.6691	23.13	22.294	22.1459
Q5SUH6;Q99KN9-2	Clint1	Clathrin interactor 1	tr|Q5SUH6|Q5SUH6_MOUSE Clathrin interactor 1 OS=Mus musculus OX=10090 GN=Clint1 PE=1 SV=1;sp|Q99KN9-2|EPN4_MOUSE Isoform 2 of Clathrin interactor 1 OS=Mus musculus OX=10090 GN=Clint1	19.9977	18.6673	-1.33044	0.429686	0.371804	0.89994	22	2	21.6612	17.3652	21.0299	19.9344		20.3614		16.9731
Q9CU65;A0A286YCD5;A0A286YDI0;Q3U2E2	Zmym2	Zinc finger MYM-type protein 2	sp|Q9CU65|ZMYM2_MOUSE Zinc finger MYM-type protein 2 OS=Mus musculus OX=10090 GN=Zmym2 PE=1 SV=3	20.3755	18.5922	-1.78325	0.429008	0.372385	0.89994	31	31					20.3755	16.779		20.4054
V9GX42;Q2VPQ9;Q2VPQ9-2;B1ASC8;V9GXH6	Meaf6	Chromatin modification-related protein MEAF6	tr|V9GX42|V9GX42_MOUSE Chromatin modification-related protein MEAF6 OS=Mus musculus OX=10090 GN=Meaf6 PE=1 SV=1;sp|Q2VPQ9|EAF6_MOUSE Chromatin modification-related protein MEAF6 OS=Mus musculus OX=10090 GN=Meaf6 PE=1 SV=1;sp|Q2VPQ9-2|EAF6_MOUSE Isoform 2 o	20.3646	19.587	-0.777606	0.428869	0.372504	0.89994	8	8	20.1062	20.6627	18.2846	20.896	21.8736	18.4805		19.9313	20.3492
Q9CR51	Atp6v1g1	V-type proton ATPase subunit G 1	sp|Q9CR51|VATG1_MOUSE V-type proton ATPase subunit G 1 OS=Mus musculus OX=10090 GN=Atp6v1g1 PE=1 SV=3	22.3884	21.6312	-0.757225	0.427701	0.373508	0.900438	6	6	22.0939	22.5966	22.4747					20.8094	22.453
P11688	Itga5	Integrin alpha-5;Integrin alpha-5 heavy chain;Integrin alpha-5 light chain	sp|P11688|ITA5_MOUSE Integrin alpha-5 OS=Mus musculus OX=10090 GN=Itga5 PE=1 SV=3	17.5	18.3468	0.846865	0.427584	0.373607	0.900438	34	34	17.1821		18.1667	17.1511		19.7822		16.6502	18.6081
O09174	Amacr	Alpha-methylacyl-CoA racemase	sp|O09174|AMACR_MOUSE Alpha-methylacyl-CoA racemase OS=Mus musculus OX=10090 GN=Amacr PE=1 SV=4	22.6617	20.8228	-1.83891	0.427098	0.374026	0.900438	17	17				22.6617				18.9127	22.733
Q8R349;A0A1B0GR68;Q3TZ92	Cdc16	Cell division cycle protein 16 homolog	sp|Q8R349|CDC16_MOUSE Cell division cycle protein 16 homolog OS=Mus musculus OX=10090 GN=Cdc16 PE=1 SV=1	20.2417	20.9254	0.683662	0.426904	0.374194	0.900438	31	31	19.5731	18.7465	20.7936	20.5937	21.5017	21.0032		21.75	20.023
Q9Z1Z2	Strap	Serine-threonine kinase receptor-associated protein	sp|Q9Z1Z2|STRAP_MOUSE Serine-threonine kinase receptor-associated protein OS=Mus musculus OX=10090 GN=Strap PE=1 SV=2	17.6933	18.5661	0.872891	0.425612	0.375308	0.902225	22	22	19.9974	17.2096	18.8389	16.5209	15.8995	19.0007		19.2996	16.4564	19.508
A0A0A0MQ90;P97352	S100a13	Protein S100-A13	tr|A0A0A0MQ90|A0A0A0MQ90_MOUSE Protein S100-A13 OS=Mus musculus OX=10090 GN=S100a13 PE=1 SV=1;sp|P97352|S10AD_MOUSE Protein S100-A13 OS=Mus musculus OX=10090 GN=S100a13 PE=1 SV=1	19.0817	20.4847	1.40299	0.424836	0.375979	0.902946	4	4			19.0817			20.4847
E9QPE7;A0A2R8VHF9;A0A338P6K2;O08638;O08638-2	Myh11	Myosin-11	tr|E9QPE7|E9QPE7_MOUSE Myosin-11 OS=Mus musculus OX=10090 GN=Myh11 PE=1 SV=2;tr|A0A2R8VHF9|A0A2R8VHF9_MOUSE Myosin-11 OS=Mus musculus OX=10090 GN=Myh11 PE=1 SV=1;tr|A0A338P6K2|A0A338P6K2_MOUSE Myosin-11 OS=Mus musculus OX=10090 GN=Myh11 PE=1 SV=1;sp|O08638	22.2366	23.5972	1.36055	0.424114	0.376605	0.903555	39	39	21.2576				23.2157	20.8373	26.4662	23.3163	23.7689
E9PWW9;A0A0U1RPA7;A0A0U1RP31	Rsf1		tr|E9PWW9|E9PWW9_MOUSE Remodeling and spacing factor 1 OS=Mus musculus OX=10090 GN=Rsf1 PE=1 SV=2	20.2934	21.0029	0.709495	0.423493	0.377144	0.903953	41	41	20.2326	21.3632	19.2845			20.8927	21.7086	20.4074
Q8BGQ7	Aars	Alanine--tRNA ligase, cytoplasmic	sp|Q8BGQ7|SYAC_MOUSE Alanine--tRNA ligase, cytoplasmic OS=Mus musculus OX=10090 GN=Aars PE=1 SV=1	20.7786	20.1491	-0.629491	0.422702	0.377831	0.904113	56	56	21.1368	19.483	21.0753	21.8523	20.3456	21.0013	18.2897	21.3396	19.2407	20.8743
Q922U1;E0CYD0;F6T4V0	Prpf3	U4/U6 small nuclear ribonucleoprotein Prp3	sp|Q922U1|PRPF3_MOUSE U4/U6 small nuclear ribonucleoprotein Prp3 OS=Mus musculus OX=10090 GN=Prpf3 PE=1 SV=1	20.6009	21.1046	0.503621	0.422489	0.378017	0.904113	35	34	20.9846	20.2531	20.8377	19.9622	20.9671	21.7835	19.2948	21.6824	21.6696	21.0925
Q9QUI0;A0A0A6YXF6;Q9CR99;A0A0A6YWJ1	Rhoa	Transforming protein RhoA	sp|Q9QUI0|RHOA_MOUSE Transforming protein RhoA OS=Mus musculus OX=10090 GN=Rhoa PE=1 SV=1;tr|A0A0A6YXF6|A0A0A6YXF6_MOUSE Transforming protein RhoA (Fragment) OS=Mus musculus OX=10090 GN=Rhoa PE=1 SV=1	21.8689	21.1151	-0.75378	0.422132	0.378327	0.904113	13	5	21.4546	21.4144	22.7376			22.7046	20.4146	21.5882	19.7529
Q91VW3;I7HPY0	Sh3bgrl3	SH3 domain-binding glutamic acid-rich-like protein 3	sp|Q91VW3|SH3L3_MOUSE SH3 domain-binding glutamic acid-rich-like protein 3 OS=Mus musculus OX=10090 GN=Sh3bgrl3 PE=1 SV=1	22.0655	23.2892	1.22369	0.421431	0.378939	0.904685	5	5			22.0655			22.461				24.1174
D3YTQ9	Rps15		tr|D3YTQ9|D3YTQ9_MOUSE 40S ribosomal protein S15 OS=Mus musculus OX=10090 GN=Rps15 PE=1 SV=1	19.3312	17.8708	-1.46044	0.420864	0.379434	0.904975	12	2		19.4734	15.0565	21.525	21.27	18.3508	17.7452	14.2927	21.8636	17.1017
E9QKZ2;Q91YE6;E0CXB2;F6TLX3;E0CY46;F6UT58	Ipo9	Importin-9	tr|E9QKZ2|E9QKZ2_MOUSE Importin-9 OS=Mus musculus OX=10090 GN=Ipo9 PE=1 SV=1;sp|Q91YE6|IPO9_MOUSE Importin-9 OS=Mus musculus OX=10090 GN=Ipo9 PE=1 SV=3;tr|E0CXB2|E0CXB2_MOUSE Importin-9 OS=Mus musculus OX=10090 GN=Ipo9 PE=1 SV=1	18.4893	19.5693	1.08003	0.41993	0.380251	0.905642	40	40	19.7076	16.2569	19.6699	19.9969	16.815	20.3538	16.5054	22.0962		19.3217
K3W4R2;Q6URW6-2;Q6URW6;Q6URW6-3;A0A140LI60;A0A140LHX1	Myh14	Myosin-14	tr|K3W4R2|K3W4R2_MOUSE Myosin-14 OS=Mus musculus OX=10090 GN=Myh14 PE=1 SV=1;sp|Q6URW6-2|MYH14_MOUSE Isoform 2 of Myosin-14 OS=Mus musculus OX=10090 GN=Myh14;sp|Q6URW6|MYH14_MOUSE Myosin-14 OS=Mus musculus OX=10090 GN=Myh14 PE=1 SV=1;sp|Q6URW6-3|MYH14_MOUS	25.5159	25.9832	0.46731	0.418771	0.381267	0.905642	6	6	25.5615	25.3474	25.9878	25.1668		25.9045	25.2607	25.8163	27.2601	25.6743
Q9D8S5;O35326	Srsf5	Serine/arginine-rich splicing factor 5	tr|Q9D8S5|Q9D8S5_MOUSE MCG7614, isoform CRA_c OS=Mus musculus OX=10090 GN=Srsf5 PE=1 SV=1;sp|O35326|SRSF5_MOUSE Serine/arginine-rich splicing factor 5 OS=Mus musculus OX=10090 GN=Srsf5 PE=1 SV=2	22.0914	22.9725	0.881115	0.418314	0.381668	0.905642	9	9	19.3443		22.5032	24.6362	21.8818	23.0015		22.9918	22.7971	23.0996
G3X956;Q920B9	Supt16;Supt16h	FACT complex subunit SPT16	tr|G3X956|G3X956_MOUSE Suppressor of Ty 16 OS=Mus musculus OX=10090 GN=Supt16 PE=1 SV=1;sp|Q920B9|SP16H_MOUSE FACT complex subunit SPT16 OS=Mus musculus OX=10090 GN=Supt16h PE=1 SV=2	25.0281	24.556	-0.472038	0.417763	0.382153	0.905642	64	64	25.0677	25.6675	23.758	25.054	25.5932	23.9255	25.166	25.1127	24.9048	23.6712
Q8VBT0;F6V084	Tmx1	Thioredoxin-related transmembrane protein 1	sp|Q8VBT0|TMX1_MOUSE Thioredoxin-related transmembrane protein 1 OS=Mus musculus OX=10090 GN=Tmx1 PE=1 SV=1	19.3426	17.2961	-2.0465	0.417671	0.382234	0.905642	8	8			19.3426			19.576		15.0162
P63328-2;P63328	Ppp3ca	Serine/threonine-protein phosphatase 2B catalytic subunit alpha isoform	sp|P63328-2|PP2BA_MOUSE Isoform 2 of Serine/threonine-protein phosphatase 2B catalytic subunit alpha isoform OS=Mus musculus OX=10090 GN=Ppp3ca;sp|P63328|PP2BA_MOUSE Serine/threonine-protein phosphatase 2B catalytic subunit alpha isoform OS=Mus musculus OX	19.0927	16.7607	-2.33202	0.417342	0.382524	0.905642	20	13			19.0927			19.4605		14.0609
O88532;F6QJP7;D3Z5G4;F6V459;F6RTK9	Zfr	Zinc finger RNA-binding protein	sp|O88532|ZFR_MOUSE Zinc finger RNA-binding protein OS=Mus musculus OX=10090 GN=Zfr PE=1 SV=2	19.8695	20.5592	0.689755	0.416084	0.383633	0.905642	47	47	20.0931	21.0686	20.324		17.9922	21.3996	19.6889	22.0769	19.831	19.7998
Q9CWW6	Pin4	Peptidyl-prolyl cis-trans isomerase NIMA-interacting 4	sp|Q9CWW6|PIN4_MOUSE Peptidyl-prolyl cis-trans isomerase NIMA-interacting 4 OS=Mus musculus OX=10090 GN=Pin4 PE=1 SV=1	22.2321	21.1697	-1.06235	0.416045	0.383667	0.905642	9	9			22.2321			20.82		21.5195
P51943;A0A0G2JEY1;D6RIK7;A0A0G2JEB5;Q61456	Ccna2	Cyclin-A2	sp|P51943|CCNA2_MOUSE Cyclin-A2 OS=Mus musculus OX=10090 GN=Ccna2 PE=1 SV=2;tr|A0A0G2JEY1|A0A0G2JEY1_MOUSE Cyclin-A2 OS=Mus musculus OX=10090 GN=Ccna2 PE=1 SV=1	21.6101	20.9365	-0.673659	0.414828	0.384744	0.905642	14	14	22.1345	22.632	19.9		21.774	20.4685	20.321	22.3635	20.593
Q60668-3;Q60668	Hnrnpd	Heterogeneous nuclear ribonucleoprotein D0	sp|Q60668-3|HNRPD_MOUSE Isoform 3 of Heterogeneous nuclear ribonucleoprotein D0 OS=Mus musculus OX=10090 GN=Hnrnpd;sp|Q60668|HNRPD_MOUSE Heterogeneous nuclear ribonucleoprotein D0 OS=Mus musculus OX=10090 GN=Hnrnpd PE=1 SV=2	25.0364	25.4655	0.429123	0.414749	0.384814	0.905642	21	3	24.9047	24.9217	25.7292	24.7345	24.8918	26.1313	24.4367	26.1618	24.8661	25.7315
Q8BJY1;F7BA91	Psmd5	26S proteasome non-ATPase regulatory subunit 5	sp|Q8BJY1|PSMD5_MOUSE 26S proteasome non-ATPase regulatory subunit 5 OS=Mus musculus OX=10090 GN=Psmd5 PE=1 SV=4	19.4816	20.3013	0.819757	0.414484	0.385049	0.905642	24	23	19.5084	19.037	21.1861	19.2285	18.4479	21.1199	18.1746	21.6095
Q9WUM3;A0A494B9Y4;D3YUG6;A0A494BAI1	Coro1b	Coronin-1B	sp|Q9WUM3|COR1B_MOUSE Coronin-1B OS=Mus musculus OX=10090 GN=Coro1b PE=1 SV=1	21.72	21.3165	-0.403566	0.414029	0.385453	0.905642	20	20	21.7034	21.1543	21.5337	22.4842	21.7245	21.4052	20.9374	20.5464	21.6886	22.0046
O35226-2;O35226-3;O35226-5;F7AI87	Psmd4	26S proteasome non-ATPase regulatory subunit 4	sp|O35226-2|PSMD4_MOUSE Isoform Rpn10B of 26S proteasome non-ATPase regulatory subunit 4 OS=Mus musculus OX=10090 GN=Psmd4;sp|O35226-3|PSMD4_MOUSE Isoform Rpn10C of 26S proteasome non-ATPase regulatory subunit 4 OS=Mus musculus OX=10090 GN=Psmd4;sp|O35226-	19.1604	18.0532	-1.10713	0.413637	0.3858	0.905642	15	3			19.1604			18.6056		17.5008
P70206	Plxna1	Plexin-A1	sp|P70206|PLXA1_MOUSE Plexin-A1 OS=Mus musculus OX=10090 GN=Plxna1 PE=1 SV=1	15.097	15.9414	0.844389	0.41332	0.386083	0.905642	60	51	15.1536		15.0403				16.6558	15.2269
Q9JIX8-4;Q9JIX8;B8JJ91;Q9JIX8-3;Q9JIX8-2;B8JJ92;B8JJ89	Acin1	Apoptotic chromatin condensation inducer in the nucleus	sp|Q9JIX8-4|ACINU_MOUSE Isoform 4 of Apoptotic chromatin condensation inducer in the nucleus OS=Mus musculus OX=10090 GN=Acin1;sp|Q9JIX8|ACINU_MOUSE Apoptotic chromatin condensation inducer in the nucleus OS=Mus musculus OX=10090 GN=Acin1 PE=1 SV=3;tr|B8JJ	21.6804	22.1278	0.447391	0.413301	0.386099	0.905642	56	4	21.2671	22.2683	21.703	21.3314	21.8323	22.8983	21.4109	23.0364	22.191	21.1023
G3UXW9;Q3MIA8;Q99LD4;A0A140LJB7;B1ATU4;Q99LD4-2	Gps1	COP9 signalosome complex subunit 1	tr|G3UXW9|G3UXW9_MOUSE COP9 signalosome complex subunit 1 OS=Mus musculus OX=10090 GN=Gps1 PE=1 SV=1;tr|Q3MIA8|Q3MIA8_MOUSE COP9 signalosome complex subunit 1 OS=Mus musculus OX=10090 GN=Gps1 PE=1 SV=1;sp|Q99LD4|CSN1_MOUSE COP9 signalosome complex subunit	21.4831	20.7708	-0.712238	0.412239	0.387045	0.905642	21	21	20.7985	20.7764	21.609	22.7485		20.8829		20.6588
Q04447	Ckb	Creatine kinase B-type	sp|Q04447|KCRB_MOUSE Creatine kinase B-type OS=Mus musculus OX=10090 GN=Ckb PE=1 SV=1	19.8126	19.1867	-0.625827	0.412159	0.387116	0.905642	22	21	20.4729	19.3969		19.4881	19.8923	18.6913		19.6822
Q6PGF7	Exoc8	Exocyst complex component 8	sp|Q6PGF7|EXOC8_MOUSE Exocyst complex component 8 OS=Mus musculus OX=10090 GN=Exoc8 PE=1 SV=1	15.9636	14.7195	-1.24405	0.411776	0.387457	0.905642	32	32	15.0312		16.8959					14.7195
P80318;Q3U0I3	Cct3	T-complex protein 1 subunit gamma	sp|P80318|TCPG_MOUSE T-complex protein 1 subunit gamma OS=Mus musculus OX=10090 GN=Cct3 PE=1 SV=1;tr|Q3U0I3|Q3U0I3_MOUSE T-complex protein 1 subunit gamma OS=Mus musculus OX=10090 GN=Cct3 PE=1 SV=1	22.9293	22.4101	-0.519192	0.411496	0.387708	0.905642	41	2	23.4357	22.2895	23.5439	22.7778	22.5997	23.1256	23.1428	23.3	20.7614	21.7208
Q99LC5	Etfa	Electron transfer flavoprotein subunit alpha, mitochondrial	sp|Q99LC5|ETFA_MOUSE Electron transfer flavoprotein subunit alpha, mitochondrial OS=Mus musculus OX=10090 GN=Etfa PE=1 SV=2	19.004	20.3295	1.32548	0.410774	0.388352	0.905642	19	19	16.9991	17.4851	22.1991	19.3328		21.1121			19.5469
Q9QUR7;Q3ULQ2	Pin1	Peptidyl-prolyl cis-trans isomerase NIMA-interacting 1	sp|Q9QUR7|PIN1_MOUSE Peptidyl-prolyl cis-trans isomerase NIMA-interacting 1 OS=Mus musculus OX=10090 GN=Pin1 PE=1 SV=1	21.0744	20.2784	-0.796044	0.410527	0.388573	0.905642	10	10	22.1738	21.5472	20.4941		20.0827	21.8204		20.3845	18.6303
Q8VEK3;Q8VEK3-2;A0A087WPX7	Hnrnpu	Heterogeneous nuclear ribonucleoprotein U	sp|Q8VEK3|HNRPU_MOUSE Heterogeneous nuclear ribonucleoprotein U OS=Mus musculus OX=10090 GN=Hnrnpu PE=1 SV=1;sp|Q8VEK3-2|HNRPU_MOUSE Isoform 2 of Heterogeneous nuclear ribonucleoprotein U OS=Mus musculus OX=10090 GN=Hnrnpu	25.5853	25.9493	0.364046	0.410482	0.388613	0.905642	55	55	25.0487	25.8565	26.0298	25.5287	25.4628	26.2168	25.5897	26.5459	25.7817	25.6126
Q6ZQK0;K4DI67;Q80W41	Ncapd3	Condensin-2 complex subunit D3	sp|Q6ZQK0|CNDD3_MOUSE Condensin-2 complex subunit D3 OS=Mus musculus OX=10090 GN=Ncapd3 PE=1 SV=3;tr|K4DI67|K4DI67_MOUSE Condensin-2 complex subunit D3 OS=Mus musculus OX=10090 GN=Ncapd3 PE=1 SV=1;tr|Q80W41|Q80W41_MOUSE Condensin-2 complex subunit D3 OS=Mu	21.066	18.9066	-2.15933	0.410025	0.389023	0.905642	34	34				21.066		15.4905		21.5177	19.7117
Q8VDK1-2;Q8VDK1;D3YY53;D3Z3I3;D3Z2Y2	Nit1	Nitrilase homolog 1	sp|Q8VDK1-2|NIT1_MOUSE Isoform 2 of Deaminated glutathione amidase OS=Mus musculus OX=10090 GN=Nit1;sp|Q8VDK1|NIT1_MOUSE Deaminated glutathione amidase OS=Mus musculus OX=10090 GN=Nit1 PE=1 SV=2;tr|D3YY53|D3YY53_MOUSE Deaminated glutathione amidase OS=Mus	18.1168	16.7573	-1.35947	0.409654	0.389355	0.905642	19	19	18.1168							16.7573
P16546-2	Sptan1	Spectrin alpha chain, non-erythrocytic 1	sp|P16546-2|SPTN1_MOUSE Isoform 2 of Spectrin alpha chain, non-erythrocytic 1 OS=Mus musculus OX=10090 GN=Sptan1	23.4877	22.3128	-1.17485	0.409537	0.38946	0.905642	2	NA			23.4877			23.0912			21.5344
Q78ZM0;D3Z789;O70492;D3Z6Z0	Snx3	Sorting nexin-3	tr|Q78ZM0|Q78ZM0_MOUSE Sorting nexin 3, isoform CRA_b OS=Mus musculus OX=10090 GN=Snx3 PE=1 SV=1;tr|D3Z789|D3Z789_MOUSE Sorting nexin-3 OS=Mus musculus OX=10090 GN=Snx3 PE=1 SV=1;sp|O70492|SNX3_MOUSE Sorting nexin-3 OS=Mus musculus OX=10090 GN=Snx3 PE=1 SV	16.2077	15.4702	-0.737488	0.408271	0.390597	0.905642	11	11	16.2979	16.1175				15.4923		15.4481
Q5XJY5	Arcn1	Coatomer subunit delta	sp|Q5XJY5|COPD_MOUSE Coatomer subunit delta OS=Mus musculus OX=10090 GN=Arcn1 PE=1 SV=2	22.3976	21.9467	-0.450916	0.407463	0.391324	0.905642	37	37	23.1051	21.5663	22.9379	22.454	21.9247	22.4356	22.0332	22.1664	22.4466	20.6516
E9PWL5;J3QK26;A0A1B0GXK0;A0A087WSK4;Q8BHD2;F6QG91;A0A087WPU8;Q64163-2;Q64163-3;Q64163-4;Q64163	Tfdp2	Transcription factor Dp-2	tr|E9PWL5|E9PWL5_MOUSE Transcription factor OS=Mus musculus OX=10090 GN=Tfdp2 PE=1 SV=1;tr|J3QK26|J3QK26_MOUSE Transcription factor OS=Mus musculus OX=10090 GN=Tfdp2 PE=1 SV=1;tr|A0A1B0GXK0|A0A1B0GXK0_MOUSE Transcription factor Dp-2 (Fragment) OS=Mus muscu	26.0238	25.3534	-0.670373	0.405826	0.392802	0.905642	1	1	25.6955	25.9838	26.392			24.8476			25.8591
P46061;A0A2R8VHK9;A0A2R8W753	Rangap1	Ran GTPase-activating protein 1	sp|P46061|RAGP1_MOUSE Ran GTPase-activating protein 1 OS=Mus musculus OX=10090 GN=Rangap1 PE=1 SV=2	21.5898	22.2473	0.65753	0.405613	0.392995	0.905642	35	35	22.6525	20.4597	22.3256	20.9213		22.8777	20.4529	23.6954	21.7755	22.435
Q9Z0H3;F6U415;D6RDC4	Smarcb1	SWI/SNF-related matrix-associated actin-dependent regulator of chromatin subfamily B member 1	sp|Q9Z0H3|SNF5_MOUSE SWI/SNF-related matrix-associated actin-dependent regulator of chromatin subfamily B member 1 OS=Mus musculus OX=10090 GN=Smarcb1 PE=1 SV=1	20.9299	21.4277	0.497792	0.405104	0.393455	0.905642	19	2	20.1965	21.2712	21.332		20.9198	21.0732		21.5241	21.6857
Q3UI33;O08663;Q3TMN1;M0QWM9;M0QW69;M0QWX0	Metap2	Methionine aminopeptidase 2	tr|Q3UI33|Q3UI33_MOUSE Methionine aminopeptidase 2 OS=Mus musculus OX=10090 GN=Metap2 PE=1 SV=1;sp|O08663|MAP2_MOUSE Methionine aminopeptidase 2 OS=Mus musculus OX=10090 GN=Metap2 PE=1 SV=1;tr|Q3TMN1|Q3TMN1_MOUSE Methionine aminopeptidase 2 OS=Mus musculus	16.6502	17.9964	1.34623	0.405047	0.393507	0.905642	23	13			16.6502					17.9964
F8VQJ3;P02468;F6TLW1;F6SFQ3	Lamc1	Laminin subunit gamma-1	tr|F8VQJ3|F8VQJ3_MOUSE Laminin subunit gamma-1 OS=Mus musculus OX=10090 GN=Lamc1 PE=1 SV=1;sp|P02468|LAMC1_MOUSE Laminin subunit gamma-1 OS=Mus musculus OX=10090 GN=Lamc1 PE=1 SV=2	18.0355	19.8124	1.77685	0.40468	0.39384	0.905642	69	68	19.5033		16.5678				22.3693	17.2555
Q9EPE9	Atp13a1	Manganese-transporting ATPase 13A1	sp|Q9EPE9|AT131_MOUSE Manganese-transporting ATPase 13A1 OS=Mus musculus OX=10090 GN=Atp13a1 PE=1 SV=2	15.8078	16.8137	1.00594	0.404356	0.394134	0.905642	40	40			15.91	15.7055				16.8137
Q8BH59;V9GXX9	Slc25a12	Calcium-binding mitochondrial carrier protein Aralar1	sp|Q8BH59|CMC1_MOUSE Calcium-binding mitochondrial carrier protein Aralar1 OS=Mus musculus OX=10090 GN=Slc25a12 PE=1 SV=1	17.3313	18.7629	1.43161	0.404081	0.394383	0.905642	33	29		15.976	18.6867			18.7629
Q91YR7;Q91YR7-2;B7ZCS1	Prpf6	Pre-mRNA-processing factor 6	sp|Q91YR7|PRP6_MOUSE Pre-mRNA-processing factor 6 OS=Mus musculus OX=10090 GN=Prpf6 PE=1 SV=1;sp|Q91YR7-2|PRP6_MOUSE Isoform 2 of Pre-mRNA-processing factor 6 OS=Mus musculus OX=10090 GN=Prpf6	18.888	19.8938	1.00586	0.403987	0.394469	0.905642	50	50	20.1943	18.7968	20.1127	16.448		21.0211	17.0879	21.5414	19.9248
G3X8R5;Q3UA37;Q8BUN3;A0A0A6YXZ6;A0A0A6YVQ2;A0A0A6YXK0;A0A0A6YXK2;A0A0A6YWT7;A0A0A6YY13;A0A0A6YWV5	Qrich1	Glutamine-rich protein 1	tr|G3X8R5|G3X8R5_MOUSE Glutamine-rich protein 1 OS=Mus musculus OX=10090 GN=Qrich1 PE=1 SV=1;sp|Q3UA37|QRIC1_MOUSE Glutamine-rich protein 1 OS=Mus musculus OX=10090 GN=Qrich1 PE=1 SV=1	17.0932	18.1174	1.0242	0.403901	0.394547	0.905642	16	16			17.0932			17.8362		18.3986
Q9EPW0;Q9EPW0-2	Inpp4a	Type I inositol 3,4-bisphosphate 4-phosphatase	sp|Q9EPW0|INP4A_MOUSE Type I inositol 3,4-bisphosphate 4-phosphatase OS=Mus musculus OX=10090 GN=Inpp4a PE=1 SV=1;sp|Q9EPW0-2|INP4A_MOUSE Isoform 2 of Type I inositol 3,4-bisphosphate 4-phosphatase OS=Mus musculus OX=10090 GN=Inpp4a	25.1568	24.6014	-0.555377	0.403401	0.395002	0.905642	1	1	25.0973	24.6528	25.803	25.0742		25.0735	25.687	22.7044	24.8464	24.6958
P35282;A0A1W2P6Z4	Rab21	Ras-related protein Rab-21	sp|P35282|RAB21_MOUSE Ras-related protein Rab-21 OS=Mus musculus OX=10090 GN=Rab21 PE=1 SV=4	17.0941	18.0843	0.990135	0.403244	0.395144	0.905642	14	14	17.6882	17.3201	16.2741			15.6114		19.4998	19.1416
Q9Z247	Fkbp9	Peptidyl-prolyl cis-trans isomerase FKBP9	sp|Q9Z247|FKBP9_MOUSE Peptidyl-prolyl cis-trans isomerase FKBP9 OS=Mus musculus OX=10090 GN=Fkbp9 PE=1 SV=1	17.0065	18.356	1.34949	0.402759	0.395586	0.905642	22	22	14.4388		20.4625	16.1183		19.524	17.1137	18.4303
Q8VDM6;Q8VDM6-2;Q8VDM6-3	Hnrnpul1	Heterogeneous nuclear ribonucleoprotein U-like protein 1	sp|Q8VDM6|HNRL1_MOUSE Heterogeneous nuclear ribonucleoprotein U-like protein 1 OS=Mus musculus OX=10090 GN=Hnrnpul1 PE=1 SV=1;sp|Q8VDM6-2|HNRL1_MOUSE Isoform 2 of Heterogeneous nuclear ribonucleoprotein U-like protein 1 OS=Mus musculus OX=10090 GN=Hnrnpul1	21.9041	20.9996	-0.904455	0.402072	0.396213	0.905642	30	30	21.2662	21.6254	22.8206			22.6349	18.9311	22.5016	19.9308
P70333	Hnrnph2	Heterogeneous nuclear ribonucleoprotein H2	sp|P70333|HNRH2_MOUSE Heterogeneous nuclear ribonucleoprotein H2 OS=Mus musculus OX=10090 GN=Hnrnph2 PE=1 SV=1	21.9463	22.6777	0.731437	0.401887	0.396382	0.905642	9	9	22.0089	21.7168	22.8478	21.2118		24.0091		24.1974	21.3202	21.1843
Q62465	Vat1	Synaptic vesicle membrane protein VAT-1 homolog	sp|Q62465|VAT1_MOUSE Synaptic vesicle membrane protein VAT-1 homolog OS=Mus musculus OX=10090 GN=Vat1 PE=1 SV=3	20.1751	19.4174	-0.757701	0.401803	0.396458	0.905642	19	19		19.4122	20.5088	20.6044		19.5541		17.9858	20.7124
Q99N15;A2AFQ2;O08756	Hsd17b10	3-hydroxyacyl-CoA dehydrogenase type-2	tr|Q99N15|Q99N15_MOUSE 17beta-hydroxysteroid dehydrogenase type 10/short chain L-3-hydroxyacyl-CoA dehydrogenase OS=Mus musculus OX=10090 GN=Hsd17b10 PE=1 SV=1;tr|A2AFQ2|A2AFQ2_MOUSE 3-hydroxyacyl-CoA dehydrogenase type-2 OS=Mus musculus OX=10090 GN=Hsd17b	20.3199	18.9957	-1.32426	0.401513	0.396723	0.905642	16	16			20.3199			19.325		17.2291	20.4329
P63073;A0A0G2JGT5;A0A0G2JH04;A0A0G2JG98	Eif4e	Eukaryotic translation initiation factor 4E	sp|P63073|IF4E_MOUSE Eukaryotic translation initiation factor 4E OS=Mus musculus OX=10090 GN=Eif4e PE=1 SV=1;tr|A0A0G2JGT5|A0A0G2JGT5_MOUSE Eukaryotic translation initiation factor 4E (Fragment) OS=Mus musculus OX=10090 GN=Eif4e PE=1 SV=1;tr|A0A0G2JH04|A0A	19.7395	18.5708	-1.16871	0.401119	0.397083	0.905642	9	4	19.7395					17.7554		19.3863
Q5SWN2;Q8VEE4	Rpa1	Replication protein A 70 kDa DNA-binding subunit;Replication protein A 70 kDa DNA-binding subunit, N-terminally processed	tr|Q5SWN2|Q5SWN2_MOUSE Replication protein A subunit OS=Mus musculus OX=10090 GN=Rpa1 PE=1 SV=2;sp|Q8VEE4|RFA1_MOUSE Replication protein A 70 kDa DNA-binding subunit OS=Mus musculus OX=10090 GN=Rpa1 PE=1 SV=1	24.7945	24.345	-0.44948	0.401072	0.397125	0.905642	39	39	24.5441	25.5555	23.8617	24.8304	25.1808	23.7457	25.3295	25.0248	23.9784	23.6467
Q91ZJ5	Ugp2	UTP--glucose-1-phosphate uridylyltransferase	sp|Q91ZJ5|UGPA_MOUSE UTP--glucose-1-phosphate uridylyltransferase OS=Mus musculus OX=10090 GN=Ugp2 PE=1 SV=3	17.7323	18.7989	1.0666	0.400781	0.397392	0.905642	28	2		15.8253	19.6393			19.1426			18.4016	18.8525
Q80YX1-2;Q80YX1;Q80YX1-3;Q80YX1-4;Q80YX1-5;Q80YX0	Tnc	Tenascin	sp|Q80YX1-2|TENA_MOUSE Isoform 2 of Tenascin OS=Mus musculus OX=10090 GN=Tnc;sp|Q80YX1|TENA_MOUSE Tenascin OS=Mus musculus OX=10090 GN=Tnc PE=1 SV=1;sp|Q80YX1-3|TENA_MOUSE Isoform 3 of Tenascin OS=Mus musculus OX=10090 GN=Tnc;sp|Q80YX1-4|TENA_MOUSE Isoform	19.5457	18.384	-1.1617	0.400624	0.397535	0.905642	68	68			18.1952		20.8962	19.3978	17.92	15.3135	19.6058	19.683
Q99KW3-1;A0A2U3TZ82;Q99KW3-4;Q99KW3;Q99KW3-2;G5E8W1;A0A2R8VI29;J9JI90	Triobp	TRIO and F-actin-binding protein	sp|Q99KW3-1|TARA_MOUSE Isoform 1 of TRIO and F-actin-binding protein OS=Mus musculus OX=10090 GN=Triobp;tr|A0A2U3TZ82|A0A2U3TZ82_MOUSE TRIO and F-actin-binding protein OS=Mus musculus OX=10090 GN=Triobp PE=1 SV=1;sp|Q99KW3-4|TARA_MOUSE Isoform 4 of TRIO an	18.4057	19.4076	1.00189	0.400201	0.397923	0.905642	43	42	18.7366	19.0718	17.4087			19.4076
Q3UDE2;F2Z423	Ttll12	Tubulin--tyrosine ligase-like protein 12	sp|Q3UDE2|TTL12_MOUSE Tubulin--tyrosine ligase-like protein 12 OS=Mus musculus OX=10090 GN=Ttll12 PE=1 SV=1	17.0656	15.8446	-1.22104	0.399605	0.398469	0.905642	38	38					17.0656	14.8935		16.7957
Q4LDD4-2;Q4LDD4;Q4LDD4-3;E9PUB0;A0A1B0GSK4;D3YZJ7;D3Z2S2;D3YWW7;F7D3W5	Arap1	Arf-GAP with Rho-GAP domain, ANK repeat and PH domain-containing protein 1	sp|Q4LDD4-2|ARAP1_MOUSE Isoform 2 of Arf-GAP with Rho-GAP domain, ANK repeat and PH domain-containing protein 1 OS=Mus musculus OX=10090 GN=Arap1;sp|Q4LDD4|ARAP1_MOUSE Arf-GAP with Rho-GAP domain, ANK repeat and PH domain-containing protein 1 OS=Mus muscul	16.3097	17.4313	1.12159	0.399298	0.398752	0.905642	40	40			16.3097			16.7313		18.1314
Q60973;A2AFI9;A2AFJ1;F6ZLC6;F6U539	Rbbp7	Histone-binding protein RBBP7	sp|Q60973|RBBP7_MOUSE Histone-binding protein RBBP7 OS=Mus musculus OX=10090 GN=Rbbp7 PE=1 SV=1;tr|A2AFI9|A2AFI9_MOUSE Histone-binding protein RBBP7 OS=Mus musculus OX=10090 GN=Rbbp7 PE=1 SV=1;tr|A2AFJ1|A2AFJ1_MOUSE Histone-binding protein RBBP7 OS=Mus mus	21.8672	22.4139	0.54675	0.398838	0.399174	0.905642	15	15	22.4264	22.1383	21.6343	21.1793	21.9577	21.9579	22.8586	24.4279	21.8803	20.945
Q8BIJ6;E9PWN2;E9PWN3	Iars2	Isoleucine--tRNA ligase, mitochondrial	sp|Q8BIJ6|SYIM_MOUSE Isoleucine--tRNA ligase, mitochondrial OS=Mus musculus OX=10090 GN=Iars2 PE=1 SV=1;tr|E9PWN2|E9PWN2_MOUSE Isoleucine--tRNA ligase, mitochondrial OS=Mus musculus OX=10090 GN=Iars2 PE=1 SV=1;tr|E9PWN3|E9PWN3_MOUSE Isoleucine--tRNA ligase	18.8499	18.0713	-0.778576	0.398442	0.399538	0.905642	43	43	17.3374	18.5759	18.1926	20.0008	20.1426	17.7493			18.3932
Q9QZE5;Q7TNQ1	Copg1	Coatomer subunit gamma-1	sp|Q9QZE5|COPG1_MOUSE Coatomer subunit gamma-1 OS=Mus musculus OX=10090 GN=Copg1 PE=1 SV=1	21.5445	20.81	-0.734511	0.398197	0.399763	0.905642	56	52	22.7573	20.0727	22.5389	21.7696	20.5841	22.2334	19.1979	21.8744	21.9971	18.7473
P62259;D6REF3;F6WA09	Ywhae	14-3-3 protein epsilon	sp|P62259|1433E_MOUSE 14-3-3 protein epsilon OS=Mus musculus OX=10090 GN=Ywhae PE=1 SV=1;tr|D6REF3|D6REF3_MOUSE 14-3-3 protein epsilon OS=Mus musculus OX=10090 GN=Ywhae PE=1 SV=1	24.6275	24.2416	-0.385863	0.398095	0.399857	0.905642	25	22	24.9625	24.663	25.3765	24.0386	24.0967	24.7593	24.554	24.3384	23.908	23.6484
P60229	Eif3e	Eukaryotic translation initiation factor 3 subunit E	sp|P60229|EIF3E_MOUSE Eukaryotic translation initiation factor 3 subunit E OS=Mus musculus OX=10090 GN=Eif3e PE=1 SV=1	21.1924	20.6737	-0.518709	0.39722	0.400663	0.905642	26	26	22.2238	20.2369	21.9161	20.3666	21.2188	21.7275	20.3818	20.5163	20.0693
G3X9B1;A0A1Y7VNI1;A0A1Y7VNG8	Heatr1		tr|G3X9B1|G3X9B1_MOUSE HEAT repeat-containing 1 OS=Mus musculus OX=10090 GN=Heatr1 PE=1 SV=1	15.4274	17.7756	2.34823	0.39689	0.400969	0.905642	80	80			15.4274			16.37		21.7801	15.1767
P09528;A0A494BA92;A0A494B9D4;A0A494BAP3	Fth1	Ferritin heavy chain;Ferritin heavy chain, N-terminally processed	sp|P09528|FRIH_MOUSE Ferritin heavy chain OS=Mus musculus OX=10090 GN=Fth1 PE=1 SV=2;tr|A0A494BA92|A0A494BA92_MOUSE Ferritin heavy chain OS=Mus musculus OX=10090 GN=Fth1 PE=4 SV=1	18.249	16.9263	-1.32272	0.396884	0.400974	0.905642	12	12			18.249			16.9263
Q9CYA6;A0A0G2JFE4;A0A0G2JH09;A0A0G2JDI6;A0A0G2JGW3	Zcchc8	Zinc finger CCHC domain-containing protein 8	sp|Q9CYA6|ZCHC8_MOUSE Zinc finger CCHC domain-containing protein 8 OS=Mus musculus OX=10090 GN=Zcchc8 PE=1 SV=3	18.5225	19.5093	0.986749	0.395043	0.402677	0.908038	21	21	18.5225					19.6184		19.4001
Q9ET54-6;Q9ET54-4;Q9ET54;Q9ET54-3;Q9ET54-2;D3Z1J5	Palld	Palladin	sp|Q9ET54-6|PALLD_MOUSE Isoform 6 of Palladin OS=Mus musculus OX=10090 GN=Palld;sp|Q9ET54-4|PALLD_MOUSE Isoform 4 of Palladin OS=Mus musculus OX=10090 GN=Palld;sp|Q9ET54|PALLD_MOUSE Palladin OS=Mus musculus OX=10090 GN=Palld PE=1 SV=2;sp|Q9ET54-3|PALLD_MOU	21.6937	22.2543	0.560655	0.394497	0.403184	0.908038	48	10	22.9142	20.4894	20.6851	22.1663	22.2134	21.3208	21.3515	21.9557	23.0797	23.564
E9QK83;Q5XG71;A0A1W2P8D7;A0A1W2P6J9;A0A1W2P7L8	Utp20	Small subunit processome component 20 homolog	tr|E9QK83|E9QK83_MOUSE Small subunit processome component 20 homolog OS=Mus musculus OX=10090 GN=Utp20 PE=1 SV=1;sp|Q5XG71|UTP20_MOUSE Small subunit processome component 20 homolog OS=Mus musculus OX=10090 GN=Utp20 PE=1 SV=2	17.5965	18.9552	1.35873	0.393791	0.40384	0.908038	90	90	19.3502	17.7066	15.7326			17.2929		22.3226	17.2501
E9Q035;P47758;A0A1W2P830;Q921I1;E9Q2Q7;D3YYR8	Gm20425;Srprb	Signal recognition particle receptor subunit beta	tr|E9Q035|E9Q035_MOUSE Predicted gene 20425 OS=Mus musculus OX=10090 GN=Gm20425 PE=4 SV=1;sp|P47758|SRPRB_MOUSE Signal recognition particle receptor subunit beta OS=Mus musculus OX=10090 GN=Srprb PE=1 SV=1	21.3894	22.0091	0.619724	0.393774	0.403856	0.908038	13	13	21.0781		20.8861	22.2041		21.265		22.0201	22.7424
A0A2K6EDP7;P59328;A0A0R4J1F8;P59328-3;P59328-2;A0A2I3BQ38	Wdhd1	WD repeat and HMG-box DNA-binding protein 1	tr|A0A2K6EDP7|A0A2K6EDP7_MOUSE WD repeat and HMG-box DNA-binding protein 1 OS=Mus musculus OX=10090 GN=Wdhd1 PE=1 SV=1;sp|P59328|WDHD1_MOUSE WD repeat and HMG-box DNA-binding protein 1 OS=Mus musculus OX=10090 GN=Wdhd1 PE=1 SV=2;tr|A0A0R4J1F8|A0A0R4J1F8_MO	21.2269	20.4981	-0.728792	0.393721	0.403905	0.908038	51	51	20.2122	21.9999	19.3521	21.6611	22.909	20.5855		22.2618	19.3489	19.7961
P14131	Rps16	40S ribosomal protein S16	sp|P14131|RS16_MOUSE 40S ribosomal protein S16 OS=Mus musculus OX=10090 GN=Rps16 PE=1 SV=4	24.5853	24.1442	-0.441086	0.393238	0.404354	0.908206	16	16	23.7805	24.7614	24.339	25.0884	24.957	23.8367	24.1275	22.8974	24.8412	25.0181
Q9DCT2	Ndufs3	NADH dehydrogenase [ubiquinone] iron-sulfur protein 3, mitochondrial	sp|Q9DCT2|NDUS3_MOUSE NADH dehydrogenase [ubiquinone] iron-sulfur protein 3, mitochondrial OS=Mus musculus OX=10090 GN=Ndufs3 PE=1 SV=2	20.1404	19.0813	-1.05913	0.392618	0.404932	0.908664	13	13		19.5892	20.6917			19.0813
Q9Z2X1;Q9Z2X1-2;J3QM80;J3QMT0;J3QP45;J3QNH2;J3QMV8	Hnrnpf	Heterogeneous nuclear ribonucleoprotein F;Heterogeneous nuclear ribonucleoprotein F, N-terminally processed	sp|Q9Z2X1|HNRPF_MOUSE Heterogeneous nuclear ribonucleoprotein F OS=Mus musculus OX=10090 GN=Hnrnpf PE=1 SV=3;sp|Q9Z2X1-2|HNRPF_MOUSE Isoform 2 of Heterogeneous nuclear ribonucleoprotein F OS=Mus musculus OX=10090 GN=Hnrnpf;tr|J3QM80|J3QM80_MOUSE Heterogene	23.8175	24.3398	0.522396	0.391477	0.405997	0.909481	20	20	24.5771	23.4633	24.6801	23.0814	23.2854	25.2824	23.7709	25.7345	23.7381	23.1733
P32020;P32020-2;A2APS4	Scp2	Non-specific lipid-transfer protein	sp|P32020|NLTP_MOUSE Non-specific lipid-transfer protein OS=Mus musculus OX=10090 GN=Scp2 PE=1 SV=3;sp|P32020-2|NLTP_MOUSE Isoform SCP2 of Non-specific lipid-transfer protein OS=Mus musculus OX=10090 GN=Scp2	19.0193	19.8703	0.850983	0.391421	0.406049	0.909481	16	16	18.2997	17.6746	19.4013	19.0944	20.6266	20.0182		17.7086	21.8841
P97351	Rps3a	40S ribosomal protein S3a	sp|P97351|RS3A_MOUSE 40S ribosomal protein S3a OS=Mus musculus OX=10090 GN=Rps3a PE=1 SV=3	24.9571	24.5614	-0.395632	0.390476	0.406934	0.909481	25	25	24.689	25.7356	24.6499	24.8555	24.8554	24.4913	25.2528	24.2773	25.1697	23.616
O88712-2;O88712;O88712-3	Ctbp1	C-terminal-binding protein 1	sp|O88712-2|CTBP1_MOUSE Isoform 2 of C-terminal-binding protein 1 OS=Mus musculus OX=10090 GN=Ctbp1;sp|O88712|CTBP1_MOUSE C-terminal-binding protein 1 OS=Mus musculus OX=10090 GN=Ctbp1 PE=1 SV=2;sp|O88712-3|CTBP1_MOUSE Isoform 3 of C-terminal-binding prote	20.3906	21.0304	0.639833	0.390235	0.40716	0.909481	16	1	19.2593	20.8958	20.1773	19.9073	21.7132	20.5332		22.3712	20.1868
Q3TZX8-2;Q3TZX8;Q3TZX8-3;A0A0U1RPV7	Nol9	Polynucleotide 5-hydroxyl-kinase NOL9	sp|Q3TZX8-2|NOL9_MOUSE Isoform 2 of Polynucleotide 5-hydroxyl-kinase NOL9 OS=Mus musculus OX=10090 GN=Nol9;sp|Q3TZX8|NOL9_MOUSE Polynucleotide 5-hydroxyl-kinase NOL9 OS=Mus musculus OX=10090 GN=Nol9 PE=1 SV=1;sp|Q3TZX8-3|NOL9_MOUSE Isoform 3 of Polynucle	17.9281	18.9651	1.03696	0.390225	0.407169	0.909481	17	17			17.9281			18.4766		19.4536
Q8BP47;A0A494BAX5;A0A494BB89;A0A494BAW6;A0A494B927;A0A494B949;A0A494B996;A0A494B9G0	Nars	Asparagine--tRNA ligase, cytoplasmic	sp|Q8BP47|SYNC_MOUSE Asparagine--tRNA ligase, cytoplasmic OS=Mus musculus OX=10090 GN=Nars PE=1 SV=2;tr|A0A494BAX5|A0A494BAX5_MOUSE Asparagine--tRNA ligase, cytoplasmic (Fragment) OS=Mus musculus OX=10090 GN=Nars PE=4 SV=1;tr|A0A494BB89|A0A494BB89_MOUSE As	21.0923	20.7226	-0.369725	0.389494	0.407855	0.909758	27	27	21.284	20.6156	20.7947	21.6438	21.1236	20.4924	21.1383	20.0262	21.4044	20.5517
Q80WE4-4;Q80WE4;A0A286YCI2;A0A286YCY2;A0A286YE94;A0A286YCJ8	Kif20b	Kinesin-like protein KIF20B	sp|Q80WE4-4|KI20B_MOUSE Isoform 4 of Kinesin-like protein KIF20B OS=Mus musculus OX=10090 GN=Kif20b;sp|Q80WE4|KI20B_MOUSE Kinesin-like protein KIF20B OS=Mus musculus OX=10090 GN=Kif20b PE=1 SV=3	18.6725	20.1277	1.45527	0.389295	0.408042	0.909758	56	2		18.3779	17.0919	19.7628	19.4572	16.9466		23.3089
E9QM77;O70305;O70305-2;O70305-3;F6U2C2;F7B6X4	Atxn2	Ataxin-2	tr|E9QM77|E9QM77_MOUSE Ataxin-2 OS=Mus musculus OX=10090 GN=Atxn2 PE=1 SV=1;sp|O70305|ATX2_MOUSE Ataxin-2 OS=Mus musculus OX=10090 GN=Atxn2 PE=1 SV=1;sp|O70305-2|ATX2_MOUSE Isoform 2 of Ataxin-2 OS=Mus musculus OX=10090 GN=Atxn2;sp|O70305-3|ATX2_MOUSE Isof	21.0998	19.6991	-1.40063	0.388236	0.409038	0.911142	29	2	21.6544	20.6843	20.9605			19.8225	24.0661	15.8095	19.0985
P45952;D6RFD7;D3Z2A5	Acadm	Medium-chain specific acyl-CoA dehydrogenase, mitochondrial	sp|P45952|ACADM_MOUSE Medium-chain specific acyl-CoA dehydrogenase, mitochondrial OS=Mus musculus OX=10090 GN=Acadm PE=1 SV=1	22.1058	21.0072	-1.09863	0.387366	0.409858	0.91204	21	21	21.4023	19.5378	22.7918	24.6913		21.6424		19.0376	22.3414
P27046;F6QMB7	Man2a1	Alpha-mannosidase 2	sp|P27046|MA2A1_MOUSE Alpha-mannosidase 2 OS=Mus musculus OX=10090 GN=Man2a1 PE=1 SV=2	16.6358	17.6966	1.06077	0.386745	0.410445	0.91204	56	55	20.448	15.144	17.6413	15.0436	14.9023	18.0537	16.479	19.9025	19.3373	14.7105
Q61666;Q61666-4;Q61666-3;A0A338P6E9	Hira	Protein HIRA	sp|Q61666|HIRA_MOUSE Protein HIRA OS=Mus musculus OX=10090 GN=Hira PE=1 SV=3	22.3495	21.0564	-1.29308	0.386615	0.410568	0.91204	20	10	22.3495							21.0564
P97452	Bop1	Ribosome biogenesis protein BOP1	sp|P97452|BOP1_MOUSE Ribosome biogenesis protein BOP1 OS=Mus musculus OX=10090 GN=Bop1 PE=1 SV=1	18.3605	19.4196	1.05914	0.385682	0.411451	0.913165	27	27	18.3605					18.8137		20.0255
A0A0A0MQ99;V9GXX7;Q8K3D3-2;A2AN40	Swi5	DNA repair protein SWI5 homolog	tr|A0A0A0MQ99|A0A0A0MQ99_MOUSE DNA repair protein SWI5 homolog OS=Mus musculus OX=10090 GN=Swi5 PE=1 SV=1;tr|V9GXX7|V9GXX7_MOUSE DNA repair protein SWI5 homolog (Fragment) OS=Mus musculus OX=10090 GN=Swi5 PE=1 SV=1;sp|Q8K3D3-2|SWI5_MOUSE Isoform 2 of DNA r	20.2534	19.6341	-0.619231	0.384191	0.412866	0.914562	7	3	20.4913	21.1403	19.381	20.0008		19.5683		19.7
Q8CHT0	Aldh4a1	Delta-1-pyrroline-5-carboxylate dehydrogenase, mitochondrial	sp|Q8CHT0|AL4A1_MOUSE Delta-1-pyrroline-5-carboxylate dehydrogenase, mitochondrial OS=Mus musculus OX=10090 GN=Aldh4a1 PE=1 SV=3	20.5974	19.3133	-1.2841	0.383512	0.413511	0.914562	22	22			20.5974			19.3133
P70349;B0R1E3	Hint1	Histidine triad nucleotide-binding protein 1	sp|P70349|HINT1_MOUSE Histidine triad nucleotide-binding protein 1 OS=Mus musculus OX=10090 GN=Hint1 PE=1 SV=3;tr|B0R1E3|B0R1E3_MOUSE Histidine triad nucleotide-binding protein 1 OS=Mus musculus OX=10090 GN=Hint1 PE=1 SV=1	22.9411	22.2335	-0.707573	0.383177	0.413831	0.914562	8	8	22.8132		23.069			22.4152		22.0518
Q9D0I9	Rars	Arginine--tRNA ligase, cytoplasmic	sp|Q9D0I9|SYRC_MOUSE Arginine--tRNA ligase, cytoplasmic OS=Mus musculus OX=10090 GN=Rars PE=1 SV=2	21.3602	20.7809	-0.579334	0.383057	0.413945	0.914562	48	48	21.9274	20.0502	21.8687	21.9131	21.0418	21.8098		20.7663	19.7666
P16045	Lgals1	Galectin-1	sp|P16045|LEG1_MOUSE Galectin-1 OS=Mus musculus OX=10090 GN=Lgals1 PE=1 SV=3	24.8214	24.3139	-0.507576	0.383038	0.413964	0.914562	18	13	24.4427	25.1004	24.8427	24.8422	24.8791	24.7714	25.1276	25.2735	22.1012	24.2956
Q9JHI5	Ivd	Isovaleryl-CoA dehydrogenase, mitochondrial	sp|Q9JHI5|IVD_MOUSE Isovaleryl-CoA dehydrogenase, mitochondrial OS=Mus musculus OX=10090 GN=Ivd PE=1 SV=1	19.3515	18.074	-1.27743	0.381207	0.415712	0.916876	17	17			19.3515			18.074
Q64012-2;Q64012;A2AU62;A2AU61;A2AU60	Raly	RNA-binding protein Raly	sp|Q64012-2|RALY_MOUSE Isoform 1 of RNA-binding protein Raly OS=Mus musculus OX=10090 GN=Raly;sp|Q64012|RALY_MOUSE RNA-binding protein Raly OS=Mus musculus OX=10090 GN=Raly PE=1 SV=3;tr|A2AU62|A2AU62_MOUSE RNA-binding protein Raly (Fragment) OS=Mus musculu	23.323	23.6921	0.369113	0.380788	0.416113	0.916876	23	23	23.5028	22.9821	23.6467	23.289	23.1942	24.0081	22.5793	23.9476	23.6287	24.2967
P27612;F7D1R5	Plaa	Phospholipase A-2-activating protein	sp|P27612|PLAP_MOUSE Phospholipase A-2-activating protein OS=Mus musculus OX=10090 GN=Plaa PE=1 SV=4	20.8907	19.9685	-0.922172	0.380757	0.416144	0.916876	47	47	21.5331	19.6276	21.3952		21.007	21.5785		21.11	17.2171
O35857	Timm44	Mitochondrial import inner membrane translocase subunit TIM44	sp|O35857|TIM44_MOUSE Mitochondrial import inner membrane translocase subunit TIM44 OS=Mus musculus OX=10090 GN=Timm44 PE=1 SV=2	16.6047	15.4781	-1.1266	0.379604	0.41725	0.917388	24	24	15.2774	16.4635	17.8593	16.8187		17.7861		13.1701
P46460;G3UX86;G3UX98	Nsf	Vesicle-fusing ATPase	sp|P46460|NSF_MOUSE Vesicle-fusing ATPase OS=Mus musculus OX=10090 GN=Nsf PE=1 SV=2	18.2633	19.0169	0.753543	0.378654	0.418164	0.917388	41	40	19.868	18.347	19.6804	16.5662	16.855	19.8254		19.0502	18.1751
Q9R059;F2Z455;D6RJ68	Fhl3	Four and a half LIM domains protein 3	sp|Q9R059|FHL3_MOUSE Four and a half LIM domains protein 3 OS=Mus musculus OX=10090 GN=Fhl3 PE=1 SV=2;tr|F2Z455|F2Z455_MOUSE Four and a half LIM domains protein 3 OS=Mus musculus OX=10090 GN=Fhl3 PE=1 SV=1	20.7555	21.2732	0.517771	0.378472	0.418338	0.917388	17	17	21.3534	19.6871	20.366	21.6153		21.5499	20.2435	20.4893	22.2514	21.832
Q9D1J3;A0A1W2P7G2	Sarnp	SAP domain-containing ribonucleoprotein	sp|Q9D1J3|SARNP_MOUSE SAP domain-containing ribonucleoprotein OS=Mus musculus OX=10090 GN=Sarnp PE=1 SV=3;tr|A0A1W2P7G2|A0A1W2P7G2_MOUSE SAP domain-containing ribonucleoprotein OS=Mus musculus OX=10090 GN=Sarnp PE=1 SV=1	22.9222	23.2962	0.373958	0.378053	0.418743	0.917388	13	6	22.2977	22.7679	22.7392	23.1667	23.6395	23.1365	22.8626	23.0611	23.1513	24.2694
Q9CQ71	Rpa3	Replication protein A 14 kDa subunit	sp|Q9CQ71|RFA3_MOUSE Replication protein A 14 kDa subunit OS=Mus musculus OX=10090 GN=Rpa3 PE=1 SV=1	21.5842	21.0406	-0.543534	0.377934	0.418857	0.917388	9	9	22.0154	22.1356	21.1977	20.8977	21.6745	20.7124		22.3614	20.0482
Q6P8X1;A0A1W2P701;A0A1W2P6Y0;A0A494B972;Q80ZJ7	Snx6	Sorting nexin-6;Sorting nexin-6, N-terminally processed	sp|Q6P8X1|SNX6_MOUSE Sorting nexin-6 OS=Mus musculus OX=10090 GN=Snx6 PE=1 SV=2;tr|A0A1W2P701|A0A1W2P701_MOUSE Sorting nexin-6 OS=Mus musculus OX=10090 GN=Snx6 PE=1 SV=1	18.9709	18.0563	-0.914566	0.376771	0.41998	0.917388	19	19	19.0223		18.9195			19.2188		16.8939
Q6LC96;P28700;E9Q9V9;P28705;A2AJP2	Rxra	Retinoic acid receptor RXR-alpha	tr|Q6LC96|Q6LC96_MOUSE RXR alpha 2 OS=Mus musculus OX=10090 GN=Rxra PE=1 SV=1;sp|P28700|RXRA_MOUSE Retinoic acid receptor RXR-alpha OS=Mus musculus OX=10090 GN=Rxra PE=1 SV=1	20.6151	19.5628	-1.05226	0.376519	0.420224	0.917388	17	10			20.6151			18.9095		20.2162
O35643;Q5SVG5;Q5SVG4	Ap1b1	AP-1 complex subunit beta-1	sp|O35643|AP1B1_MOUSE AP-1 complex subunit beta-1 OS=Mus musculus OX=10090 GN=Ap1b1 PE=1 SV=2;tr|Q5SVG5|Q5SVG5_MOUSE AP complex subunit beta OS=Mus musculus OX=10090 GN=Ap1b1 PE=1 SV=1;tr|Q5SVG4|Q5SVG4_MOUSE AP complex subunit beta OS=Mus musculus OX=10090	18.5218	19.4384	0.916652	0.375894	0.420829	0.917388	27	27	17.6549		19.3886			20.2314		18.6454
[truncated: 7,979 more rows]
