# Supplementary material for: Proteome profiling of polyomavirus nuclear replication centers using iPOND
Source: J Virol. 2024 Oct 31;98(11):e00790-24. doi: 10.1128/jvi.00790-24 (PMC11575236; doi:10.1128/jvi.00790-24)
Supplement: Table S4 — Limma output for proteins with no EdU intensity in Pulse or Pulse-Chase. [file jvi.00790-24-s0008.xlsx]

## Sheet: EdU Proteins (Pulse only)
Table S4: Limma output for proteins with no EdU intensity in pulse or pulsechase
UniProt ID	Gene name	Protein name	Fasta headers	Peptide counts (razor and unique)	Peptide Counts (unique)	LFQ Intensity Pulse Edu Rep1	LFQ Intensity Pulse Edu Rep2	LFQ Intensity Pulse Edu Rep3	LFQ Intensity Pulse Edu Rep4	LFQ Intensity Pulse Edu Rep5	LFQ Intensity PulseChase Edu Rep1	LFQ Intensity PulseChase Edu Rep2	LFQ Intensity PulseChase Edu Rep3	LFQ Intensity PulseChase Edu Rep4	LFQ Intensity PulseChase Edu Rep5	mean LFQ Pulse Edu	mean LFQ PulseChase EdU	LFQ log2 Fold Change (Pulsechase/Pulse)	LFQ -log10(p value)	LFQ p value Pulsechase/Pulse
P97350;A0A087WS37	Pkp1	Plakophilin-1	sp|P97350|PKP1_MOUSE Plakophilin-1 OS=Mus musculus OX=10090 GN=Pkp1 PE=1 SV=1	11	11	23.8061	NaN	NaN	22.9578	22.8525	NaN	NaN	NaN	NaN	NaN	23.2055	NaN	NaN	NaN	NaN
A0A1B0GR85;A0A1D5RLN6;Q8BRV5	Kiaa1671	Uncharacterized protein KIAA1671	tr|A0A1B0GR85|A0A1B0GR85_MOUSE RIKEN cDNA 2900026A02 gene OS=Mus musculus OX=10090 GN=2900026A02Rik PE=1 SV=1;tr|A0A1D5RLN6|A0A1D5RLN6_MOUSE RIKEN cDNA 2900026A02 gene OS=Mus musculus OX=10090 GN=2900026A02Rik PE=1 SV=1;sp|Q8BRV5|K1671_MOUSE Uncharacterize	20	20	21.9644	22.5185	NaN	23.7536	NaN	NaN	NaN	NaN	NaN	NaN	22.7455	NaN	NaN	NaN	NaN
Q9CPQ1;A0A0G2JDA6	Cox6c	Cytochrome c oxidase subunit 6C	sp|Q9CPQ1|COX6C_MOUSE Cytochrome c oxidase subunit 6C OS=Mus musculus OX=10090 GN=Cox6c PE=1 SV=3	7	7	NaN	20.2234	18.1545	24.6953	23.7891	NaN	NaN	NaN	NaN	NaN	21.7155	NaN	NaN	NaN	NaN
P02088	Hbb-b1	Hemoglobin subunit beta-1	sp|P02088|HBB1_MOUSE Hemoglobin subunit beta-1 OS=Mus musculus OX=10090 GN=Hbb-b1 PE=1 SV=2	11	1	18.8033	NaN	18.9742	23.7252	NaN	NaN	NaN	NaN	NaN	NaN	20.5009	NaN	NaN	NaN	NaN
P97450;E9QAD6	Atp5j	ATP synthase-coupling factor 6, mitochondrial	sp|P97450|ATP5J_MOUSE ATP synthase-coupling factor 6, mitochondrial OS=Mus musculus OX=10090 GN=Atp5pf PE=1 SV=1;tr|E9QAD6|E9QAD6_MOUSE ATP synthase, H+-transporting, mitochondrial F0 complex, subunit F (Fragment) OS=Mus musculus OX=10090 GN=Atp5j PE=1 SV=	6	6	19.6895	20.6524	19.3632	NaN	NaN	NaN	NaN	NaN	NaN	NaN	19.9017	NaN	NaN	NaN	NaN
Q9CZW5	Tomm70a	Mitochondrial import receptor subunit TOM70	sp|Q9CZW5|TOM70_MOUSE Mitochondrial import receptor subunit TOM70 OS=Mus musculus OX=10090 GN=Tomm70 PE=1 SV=2	32	32	14.9955	20.9354	19.75	NaN	20.8525	NaN	NaN	NaN	NaN	NaN	19.1333	NaN	NaN	NaN	NaN
E9PY46;A0A3B2W3F6;E9Q682	Ift140		sp|E9PY46|IF140_MOUSE Intraflagellar transport protein 140 homolog OS=Mus musculus OX=10090 GN=Ift140 PE=1 SV=1;tr|A0A3B2W3F6|A0A3B2W3F6_MOUSE Intraflagellar transport protein 140 homolog OS=Mus musculus OX=10090 GN=Ift140 PE=1 SV=1;tr|E9Q682|E9Q682_MOUSE	29	29	18.5539	20.0141	17.772	NaN	NaN	NaN	NaN	NaN	NaN	NaN	18.78	NaN	NaN	NaN	NaN
Q9CQW2	Arl8b	ADP-ribosylation factor-like protein 8B	sp|Q9CQW2|ARL8B_MOUSE ADP-ribosylation factor-like protein 8B OS=Mus musculus OX=10090 GN=Arl8b PE=1 SV=1	17	2	17.274	17.8749	20.3663	NaN	NaN	NaN	NaN	NaN	NaN	NaN	18.5051	NaN	NaN	NaN	NaN
P54731	Faf1	FAS-associated factor 1	sp|P54731|FAF1_MOUSE FAS-associated factor 1 OS=Mus musculus OX=10090 GN=Faf1 PE=1 SV=2	22	22	16.1674	NaN	NaN	17.6328	17.715	NaN	NaN	NaN	NaN	NaN	17.1717	NaN	NaN	NaN	NaN
Q61001	Lama5	Laminin subunit alpha-5	sp|Q61001|LAMA5_MOUSE Laminin subunit alpha-5 OS=Mus musculus OX=10090 GN=Lama5 PE=1 SV=4	80	80	15.2532	15.7755	NaN	NaN	16.5144	NaN	NaN	NaN	NaN	NaN	15.8477	NaN	NaN	NaN	NaN

## Sheet: EdU Proteins (Pulse-Chase only)
Table S4: Limma output for proteins with no EdU intensity in pulse or pulsechase
UniProt ID	Gene name	Protein name	Fasta headers	Peptide counts (razor and unique)	Peptide Counts (unique)	LFQ Intensity Pulse Edu Rep1	LFQ Intensity Pulse Edu Rep2	LFQ Intensity Pulse Edu Rep3	LFQ Intensity Pulse Edu Rep4	LFQ Intensity Pulse Edu Rep5	LFQ Intensity PulseChase Edu Rep1	LFQ Intensity PulseChase Edu Rep2	LFQ Intensity PulseChase Edu Rep3	LFQ Intensity PulseChase Edu Rep4	LFQ Intensity PulseChase Edu Rep5	mean LFQ Pulse Edu	mean LFQ PulseChase EdU	LFQ log2 Fold Change (Pulsechase/Pulse)	LFQ -log10(p value)	LFQ p value Pulsechase/Pulse
P09450	Junb	Transcription factor jun-B	sp|P09450|JUNB_MOUSE Transcription factor jun-B OS=Mus musculus OX=10090 GN=Junb PE=1 SV=1	7	7	NaN	NaN	NaN	NaN	NaN	20.4517	NaN	21.8977	22.9002	24.5649	NaN	22.4536	NaN	NaN	NaN
Q9QZQ8-2	H2afy	Core histone macro-H2A.1	sp|Q9QZQ8-2|H2AY_MOUSE Isoform 1 of Core histone macro-H2A.1 OS=Mus musculus OX=10090 GN=H2afy	1	1	NaN	NaN	NaN	NaN	NaN	19.8111	24.148	23.0743	NaN	NaN	NaN	22.3445	NaN	NaN	NaN
H3BKM2;Q80YV2;Q80YV2-2;D3Z3D0;D3Z0B2	Zc3hc1	Nuclear-interacting partner of ALK	tr|H3BKM2|H3BKM2_MOUSE Nuclear-interacting partner of ALK OS=Mus musculus OX=10090 GN=Zc3hc1 PE=1 SV=1;sp|Q80YV2|NIPA_MOUSE Nuclear-interacting partner of ALK OS=Mus musculus OX=10090 GN=Zc3hc1 PE=1 SV=1;sp|Q80YV2-2|NIPA_MOUSE Isoform 2 of Nuclear-interact	14	14	NaN	NaN	NaN	NaN	NaN	20.8887	22.8635	21.5994	NaN	NaN	NaN	21.7839	NaN	NaN	NaN
Q7TPE5	Slc7a6os	Probable RNA polymerase II nuclear localization protein SLC7A6OS	sp|Q7TPE5|S7A6O_MOUSE Probable RNA polymerase II nuclear localization protein SLC7A6OS OS=Mus musculus OX=10090 GN=Slc7a6os PE=1 SV=1	9	9	NaN	NaN	NaN	NaN	NaN	17.8711	22.6272	NaN	NaN	23.3922	NaN	21.2968	NaN	NaN	NaN
Q8K368;Q8K368-4;F7ALG5;Q8K368-2;A0A0U1RQ41;F2Z414;D3YVC7;A0A0U1RQ89	Fanci	Fanconi anemia group I protein homolog	sp|Q8K368|FANCI_MOUSE Fanconi anemia group I protein homolog OS=Mus musculus OX=10090 GN=Fanci PE=1 SV=2;sp|Q8K368-4|FANCI_MOUSE Isoform 4 of Fanconi anemia group I protein homolog OS=Mus musculus OX=10090 GN=Fanci;tr|F7ALG5|F7ALG5_MOUSE Fanconi anemia gro	41	40	NaN	NaN	NaN	NaN	NaN	17.6277	22.7635	20.8972	19.7898	NaN	NaN	20.2696	NaN	NaN	NaN
A0A2I3BPP1;Q3UHB2;A0A2I3BRT5;Q7TT21;Q61037-6;Q61037-7;Q61037-5;Q61037;Q61037-4;Q61037-3;Q61037-2;A0A2I3BPE9;Q3TQ10;A0A2I3BPR7	Tsc2	Tuberin	tr|A0A2I3BPP1|A0A2I3BPP1_MOUSE Tuberin OS=Mus musculus OX=10090 GN=Tsc2 PE=1 SV=1;tr|Q3UHB2|Q3UHB2_MOUSE Tuberin OS=Mus musculus OX=10090 GN=Tsc2 PE=1 SV=1;tr|A0A2I3BRT5|A0A2I3BRT5_MOUSE Tuberin OS=Mus musculus OX=10090 GN=Tsc2 PE=1 SV=1;tr|Q7TT21|Q7TT21_M	34	34	NaN	NaN	NaN	NaN	NaN	17.0953	22.1787	NaN	20.6938	NaN	NaN	19.9893	NaN	NaN	NaN
E9PY48;Q8BSP2-3;Q8BSP2;Q8BSP2-2	Ncaph2	Condensin-2 complex subunit H2	tr|E9PY48|E9PY48_MOUSE Condensin-2 complex subunit H2 OS=Mus musculus OX=10090 GN=Ncaph2 PE=1 SV=1;sp|Q8BSP2-3|CNDH2_MOUSE Isoform 3 of Condensin-2 complex subunit H2 OS=Mus musculus OX=10090 GN=Ncaph2;sp|Q8BSP2|CNDH2_MOUSE Condensin-2 complex subunit H2 O	18	18	NaN	NaN	NaN	NaN	NaN	18.1201	NaN	20.3999	21.1027	NaN	NaN	19.8742	NaN	NaN	NaN
Q9D168	Ints12	Integrator complex subunit 12	sp|Q9D168|INT12_MOUSE Integrator complex subunit 12 OS=Mus musculus OX=10090 GN=Ints12 PE=1 SV=1	14	14	NaN	NaN	NaN	NaN	NaN	19.1614	NaN	19.6234	20.5487	NaN	NaN	19.7778	NaN	NaN	NaN
Q6ZQH8;A2AWI5;F2Z4A7;J3JSA4;F7BCN9	Nup188	Nucleoporin NUP188 homolog	sp|Q6ZQH8|NU188_MOUSE Nucleoporin NUP188 homolog OS=Mus musculus OX=10090 GN=Nup188 PE=1 SV=2	60	60	NaN	NaN	NaN	NaN	NaN	18.7249	18.9998	21.5391	NaN	NaN	NaN	19.7546	NaN	NaN	NaN
P39689	Cdkn1a	Cyclin-dependent kinase inhibitor 1	sp|P39689|CDN1A_MOUSE Cyclin-dependent kinase inhibitor 1 OS=Mus musculus OX=10090 GN=Cdkn1a PE=1 SV=4	8	8	NaN	NaN	NaN	NaN	NaN	18.3553	NaN	18.2314	NaN	22.6688	NaN	19.7519	NaN	NaN	NaN
Q9D1D4;A0A1Y7VM54;Q9D1D4-2	Tmed10	Transmembrane emp24 domain-containing protein 10	sp|Q9D1D4|TMEDA_MOUSE Transmembrane emp24 domain-containing protein 10 OS=Mus musculus OX=10090 GN=Tmed10 PE=1 SV=1;tr|A0A1Y7VM54|A0A1Y7VM54_MOUSE Transmembrane emp24 domain-containing protein 10 OS=Mus musculus OX=10090 GN=Tmed10 PE=1 SV=1;sp|Q9D1D4-2|TME	9	9	NaN	NaN	NaN	NaN	NaN	19.1508	NaN	18.6557	20.5056	NaN	NaN	19.4374	NaN	NaN	NaN
Q9WTU6-3;Q9WTU6-4;Q9WTU6-2;Q9WTU6	Mapk9	Mitogen-activated protein kinase 9	sp|Q9WTU6-3|MK09_MOUSE Isoform Beta-1 of Mitogen-activated protein kinase 9 OS=Mus musculus OX=10090 GN=Mapk9;sp|Q9WTU6-4|MK09_MOUSE Isoform Beta-2 of Mitogen-activated protein kinase 9 OS=Mus musculus OX=10090 GN=Mapk9;sp|Q9WTU6-2|MK09_MOUSE Isoform Alpha	16	11	NaN	NaN	NaN	NaN	NaN	18.0548	NaN	17.2441	21.3686	NaN	NaN	18.8892	NaN	NaN	NaN
Q9ERA6;A0A0G2JEN8;D3YWC8	Tfip11	Tuftelin-interacting protein 11	sp|Q9ERA6|TFP11_MOUSE Tuftelin-interacting protein 11 OS=Mus musculus OX=10090 GN=Tfip11 PE=1 SV=1	34	34	NaN	NaN	NaN	NaN	NaN	15.77	NaN	21.6111	19.199	NaN	NaN	18.8601	NaN	NaN	NaN
Q8R3P6;Q8R3P6-2	Vwa9	von Willebrand factor A domain-containing protein 9	sp|Q8R3P6|INT14_MOUSE Integrator complex subunit 14 OS=Mus musculus OX=10090 GN=Ints14 PE=1 SV=1	15	15	NaN	NaN	NaN	NaN	NaN	17.6532	20.5428	18.203	NaN	NaN	NaN	18.7997	NaN	NaN	NaN
Q8BUH8;E9Q1L5;A0A0J9YUC9;Q9CRF0;Q9CQN9;Q9CX65	Senp7	Sentrin-specific protease 7	sp|Q8BUH8|SENP7_MOUSE Sentrin-specific protease 7 OS=Mus musculus OX=10090 GN=Senp7 PE=1 SV=1;tr|E9Q1L5|E9Q1L5_MOUSE Sentrin-specific protease 7 OS=Mus musculus OX=10090 GN=Senp7 PE=1 SV=1;tr|A0A0J9YUC9|A0A0J9YUC9_MOUSE Sentrin-specific protease 7 OS=Mus m	24	24	NaN	NaN	NaN	NaN	NaN	NaN	18.3533	19.4334	18.1287	NaN	NaN	18.6385	NaN	NaN	NaN
Q8C0L0;A2ARI0;A2ARI1	Tmx4	Thioredoxin-related transmembrane protein 4	sp|Q8C0L0|TMX4_MOUSE Thioredoxin-related transmembrane protein 4 OS=Mus musculus OX=10090 GN=Tmx4 PE=1 SV=2;tr|A2ARI0|A2ARI0_MOUSE Thioredoxin-related transmembrane protein 4 OS=Mus musculus OX=10090 GN=Tmx4 PE=1 SV=1	11	11	NaN	NaN	NaN	NaN	NaN	17.3238	NaN	20.2419	18.3325	NaN	NaN	18.6327	NaN	NaN	NaN
Q6P1F6;Q9CWU3;A0A494B941;A0A494B8Z0;A0A286YDJ9	Ppp2r2a	Serine/threonine-protein phosphatase 2A 55 kDa regulatory subunit B alpha isoform;Serine/threonine-protein phosphatase 2A 55 kDa regulatory subunit B	sp|Q6P1F6|2ABA_MOUSE Serine/threonine-protein phosphatase 2A 55 kDa regulatory subunit B alpha isoform OS=Mus musculus OX=10090 GN=Ppp2r2a PE=1 SV=1;tr|Q9CWU3|Q9CWU3_MOUSE Serine/threonine-protein phosphatase 2A 55 kDa regulatory subunit B OS=Mus musculus	26	14	NaN	NaN	NaN	NaN	NaN	19.3268	NaN	19.0597	16.8053	NaN	NaN	18.3973	NaN	NaN	NaN
Q9DBE8;F6RBY3	Alg2	Alpha-1,3/1,6-mannosyltransferase ALG2	sp|Q9DBE8|ALG2_MOUSE Alpha-1,3/1,6-mannosyltransferase ALG2 OS=Mus musculus OX=10090 GN=Alg2 PE=1 SV=2;tr|F6RBY3|F6RBY3_MOUSE Alpha-1,3/1,6-mannosyltransferase ALG2 (Fragment) OS=Mus musculus OX=10090 GN=Alg2 PE=1 SV=1	16	16	NaN	NaN	NaN	NaN	NaN	17.953	NaN	17.8904	19.2235	NaN	NaN	18.3557	NaN	NaN	NaN
F8WGW3;Q497V5;Q497V5-2;Q8CHZ0;B7ZWI4;B7ZWI7	Srbd1	S1 RNA-binding domain-containing protein 1	tr|F8WGW3|F8WGW3_MOUSE S1 RNA-binding domain-containing protein 1 OS=Mus musculus OX=10090 GN=Srbd1 PE=1 SV=1;sp|Q497V5|SRBD1_MOUSE S1 RNA-binding domain-containing protein 1 OS=Mus musculus OX=10090 GN=Srbd1 PE=2 SV=3;sp|Q497V5-2|SRBD1_MOUSE Isoform 2 of	28	28	NaN	NaN	NaN	NaN	NaN	17.4288	18.408	18.6016	NaN	NaN	NaN	18.1461	NaN	NaN	NaN
Q8BHL3;A0A0U1RPN1	Tbc1d10b	TBC1 domain family member 10B	sp|Q8BHL3|TB10B_MOUSE TBC1 domain family member 10B OS=Mus musculus OX=10090 GN=Tbc1d10b PE=1 SV=2	17	17	NaN	NaN	NaN	NaN	NaN	17.2492	NaN	16.6785	20.0409	NaN	NaN	17.9895	NaN	NaN	NaN
P55096;A0A0G2JDI9	Abcd3	ATP-binding cassette sub-family D member 3	sp|P55096|ABCD3_MOUSE ATP-binding cassette sub-family D member 3 OS=Mus musculus OX=10090 GN=Abcd3 PE=1 SV=2;tr|A0A0G2JDI9|A0A0G2JDI9_MOUSE ATP-binding cassette sub-family D member 3 OS=Mus musculus OX=10090 GN=Abcd3 PE=1 SV=1	27	27	NaN	NaN	NaN	NaN	NaN	17.1261	NaN	18.2157	18.2275	NaN	NaN	17.8564	NaN	NaN	NaN
E9PZY8;A2AIV2;A2AIV2-2	1110037F02Rik;Kiaa1429	Protein virilizer homolog	tr|E9PZY8|E9PZY8_MOUSE Protein virilizer homolog OS=Mus musculus OX=10090 GN=Virma PE=1 SV=1;sp|A2AIV2|VIR_MOUSE Protein virilizer homolog OS=Mus musculus OX=10090 GN=Virma PE=1 SV=1;sp|A2AIV2-2|VIR_MOUSE Isoform 2 of Protein virilizer homolog OS=Mus muscu	46	46	NaN	NaN	NaN	NaN	NaN	15.8672	NaN	18.8298	18.7824	NaN	NaN	17.8265	NaN	NaN	NaN
Q6PGF5	Bms1		tr|Q6PGF5|Q6PGF5_MOUSE BMS1 homolog, ribosome assembly protein (Yeast) OS=Mus musculus OX=10090 GN=Bms1 PE=1 SV=1	40	40	NaN	NaN	NaN	NaN	NaN	16.2194	NaN	19.6359	16.8219	NaN	NaN	17.5591	NaN	NaN	NaN
Q6NXI6;Q6NXI6-2;A0A0G2JFW6	Rprd2	Regulation of nuclear pre-mRNA domain-containing protein 2	sp|Q6NXI6|RPRD2_MOUSE Regulation of nuclear pre-mRNA domain-containing protein 2 OS=Mus musculus OX=10090 GN=Rprd2 PE=1 SV=1;sp|Q6NXI6-2|RPRD2_MOUSE Isoform 2 of Regulation of nuclear pre-mRNA domain-containing protein 2 OS=Mus musculus OX=10090 GN=Rprd2;t	35	24	NaN	NaN	NaN	NaN	NaN	16.5168	NaN	19.5171	16.6145	NaN	NaN	17.5494	NaN	NaN	NaN
Q9JM58;F6T1W4;F6RP70	Crlf1	Cytokine receptor-like factor 1	sp|Q9JM58|CRLF1_MOUSE Cytokine receptor-like factor 1 OS=Mus musculus OX=10090 GN=Crlf1 PE=1 SV=1	17	17	NaN	NaN	NaN	NaN	NaN	16.5852	17.8116	16.9733	NaN	NaN	NaN	17.1234	NaN	NaN	NaN
O35134;A0A0U1RPM9;A0A0U1RPX8	Polr1a	DNA-directed RNA polymerase I subunit RPA1	sp|O35134|RPA1_MOUSE DNA-directed RNA polymerase I subunit RPA1 OS=Mus musculus OX=10090 GN=Polr1a PE=1 SV=2	52	52	NaN	NaN	NaN	NaN	NaN	16.3923	NaN	17.496	17.3756	NaN	NaN	17.088	NaN	NaN	NaN
Q8R4U7;E9Q9L3;F6XG76	Luzp1	Leucine zipper protein 1	sp|Q8R4U7|LUZP1_MOUSE Leucine zipper protein 1 OS=Mus musculus OX=10090 GN=Luzp1 PE=1 SV=2	41	41	NaN	NaN	NaN	NaN	NaN	15.5955	NaN	17.0413	18.3613	NaN	NaN	16.9994	NaN	NaN	NaN
Q9WTX2	Prkra	Interferon-inducible double-stranded RNA-dependent protein kinase activator A	sp|Q9WTX2|PRKRA_MOUSE Interferon-inducible double-stranded RNA-dependent protein kinase activator A OS=Mus musculus OX=10090 GN=Prkra PE=1 SV=1	13	13	NaN	NaN	NaN	NaN	NaN	16.8074	NaN	15.728	18.3644	NaN	NaN	16.9666	NaN	NaN	NaN
Q9D4H1	Exoc2	Exocyst complex component 2	sp|Q9D4H1|EXOC2_MOUSE Exocyst complex component 2 OS=Mus musculus OX=10090 GN=Exoc2 PE=1 SV=1	35	35	NaN	NaN	NaN	NaN	NaN	16.7367	NaN	16.3087	16.8829	NaN	NaN	16.6428	NaN	NaN	NaN
Q61183;E9PWC8;E9QAN2;E9PZR3;Q61183-3;Q61183-4;Q61183-2;A0A0R4J244;F6VTN8;E9QAY4;F7CXD5;A1L349;E9PVN7;Q9WVP6;E9Q5Z1;F7AB38;F7DC29	Papola	Poly(A) polymerase alpha	sp|Q61183|PAPOA_MOUSE Poly(A) polymerase alpha OS=Mus musculus OX=10090 GN=Papola PE=1 SV=4;tr|E9PWC8|E9PWC8_MOUSE Poly(A) polymerase alpha OS=Mus musculus OX=10090 GN=Papola PE=1 SV=1;tr|E9QAN2|E9QAN2_MOUSE Poly(A) polymerase alpha OS=Mus musculus OX=1009	25	23	NaN	NaN	NaN	NaN	NaN	15.3689	17.2379	16.2059	NaN	NaN	NaN	16.2709	NaN	NaN	NaN
Q8C052;A0A1D5RLY6;A0A1D5RMG7;A0A1D5RML0;A0A1D5RMF1	Map1s	Microtubule-associated protein 1S;MAP1S heavy chain;MAP1S light chain	sp|Q8C052|MAP1S_MOUSE Microtubule-associated protein 1S OS=Mus musculus OX=10090 GN=Map1s PE=1 SV=2;tr|A0A1D5RLY6|A0A1D5RLY6_MOUSE Microtubule-associated protein 1S OS=Mus musculus OX=10090 GN=Map1s PE=1 SV=1	27	27	NaN	NaN	NaN	NaN	NaN	15.2064	NaN	16.2273	16.4525	NaN	NaN	15.9621	NaN	NaN	NaN
Q07113	Igf2r	Cation-independent mannose-6-phosphate receptor	sp|Q07113|MPRI_MOUSE Cation-independent mannose-6-phosphate receptor OS=Mus musculus OX=10090 GN=Igf2r PE=1 SV=1	102	102	NaN	NaN	NaN	NaN	NaN	13.6744	NaN	15.9342	15.2015	NaN	NaN	14.9367	NaN	NaN	NaN
