# Supplementary material for: Proteome profiling of polyomavirus nuclear replication centers using iPOND
Source: J Virol. 2024 Oct 31;98(11):e00790-24. doi: 10.1128/jvi.00790-24 (PMC11575236; doi:10.1128/jvi.00790-24)
Supplement: Table S5 — iPOND dataset 1D KEGG name enrichment. [file jvi.00790-24-s0009.xlsx]

## Sheet: WT PulseChase_Limma_LFQ_filtere
Table S5: iPOND dataset 1D KEGG name enrichment
C: Column	C: Type	C: Name	N: Size	N: Score	N: P value	N: Benj. Hoch. FDR	N: Mean	N: Median
LFQ_PulseChase_/_LFQ_Pulse _lfc	KEGG name	Mismatch repair	13	-0.844864	1.6724e-07	2.9267e-05	-1.68243	-2.04887
LFQ_PulseChase_/_LFQ_Pulse _lfc	KEGG name	DNA replication	18	-0.682731	7.02863e-07	6.15005e-05	-1.15619	-0.906642
LFQ_PulseChase_/_LFQ_Pulse _lfc	KEGG name	Ribosome	69	-0.350152	1.39544e-06	8.14009e-05	-0.272569	-0.228729
LFQ_PulseChase_/_LFQ_Pulse _lfc	KEGG name	Nucleotide excision repair	14	-0.651936	2.82e-05	0.00123375	-1.2089	-0.878491
LFQ_PulseChase_/_LFQ_Pulse _lfc	KEGG name	Spliceosome	74	0.285215	4.95857e-05	0.0017355	0.521418	0.424682
LFQ_PulseChase_/_LFQ_Pulse _lfc	KEGG name	Ribosome biogenesis in eukaryotes	15	0.561104	0.000192725	0.00562114	1.08468	0.923046
LFQ_PulseChase_/_LFQ_Pulse _lfc	KEGG name	Citrate cycle (TCA cycle)	8	-0.696429	0.000689659	0.0172415	-0.917648	-0.905625
